# Supplementary material for: Single-cell analysis identifies dynamic gene expression networks that govern B cell development and transformation
Source: Nat Commun. 2021 Nov 25;12:6843. doi: 10.1038/s41467-021-27232-5 (PMC8617197; doi:10.1038/s41467-021-27232-5)
Supplement: Supplementary file 4 — Supplementary Data 1 [file 41467_2021_27232_MOESM4_ESM.xlsx]

## Sheet: Pre-pro B vs_all
symbol	p_val	avg_logFC	pct.1	pct.2	p_val_adj
Tyrobp	0	2.38189	0.909	0.176	0
Cox6a2	0	2.3665	0.852	0.139	0
Bst2	2.53599e-264	2.2977	0.962	0.264	3.55114e-260
Irf8	2.19413e-227	1.89918	0.943	0.332	3.07244e-223
Lgals1	3.14205e-161	1.7618	0.94	0.538	4.39981e-157
Fcer1g	0	1.73196	0.947	0.069	0
Siglech	0	1.48392	0.824	0.023	0
Plac8	5.33338e-177	1.44089	0.994	0.69	7.46833e-173
Tcf4	5.47273e-182	1.37957	0.89	0.323	7.66346e-178
AC140186.1	0	1.34017	0.755	0.029	0
Ctsl	0	1.33502	0.717	0.053	0
Cd7	0	1.23472	0.73	0.021	0
Ctsb	2.4474e-271	1.22372	0.884	0.181	3.42709e-267
Psap	7.39051e-139	1.18449	0.884	0.401	1.03489e-134
Clec12a	0	1.17462	0.808	0.048	0
S100a6	0	1.15446	0.764	0.071	0
Cst3	1.47295e-120	1.1351	0.953	0.655	2.06257e-116
Ramp1	8.71561e-205	1.01958	0.925	0.265	1.22045e-200
Klrd1	0	0.996264	0.723	0.016	0
H2afy	1.96736e-107	0.995843	0.981	0.836	2.7549e-103
Ly6d	1.17132e-51	0.982825	0.918	0.782	1.6402e-47
Gpx1	8.98825e-141	0.98159	0.984	0.627	1.25862e-136
Runx2	0	0.969691	0.767	0.019	0
Selplg	3.97901e-197	0.96861	0.887	0.252	5.57181e-193
Ctsh	2.70525e-194	0.961603	0.783	0.167	3.78816e-190
Rnase6	1.32869e-124	0.955021	0.808	0.292	1.86057e-120
Fyb	0	0.919663	0.726	0.018	0
Nucb2	5.7698e-246	0.893945	0.742	0.118	8.07946e-242
Alox5ap	0	0.878788	0.796	0.065	0
Sell	2.59097e-223	0.876926	0.855	0.179	3.62814e-219
Cyth4	3.40926e-301	0.868416	0.805	0.109	4.77398e-297
Smim5	0	0.845889	0.654	0.016	0
Fxyd5	1.63458e-197	0.840938	0.874	0.214	2.2889e-193
Tmed3	2.35273e-295	0.839819	0.833	0.124	3.29453e-291
Emp3	1.28171e-109	0.839735	0.947	0.475	1.79478e-105
Mpeg1	0	0.837986	0.717	0.017	0
Ptms	0	0.830744	0.657	0.048	0
Tagln2	1.95824e-123	0.819899	0.962	0.5	2.74212e-119
Grn	1.44746e-212	0.799265	0.736	0.132	2.02687e-208
Ly6c2	0	0.795248	0.525	0.031	0
Lsp1	6.16537e-97	0.792304	0.915	0.523	8.63336e-93
Bmyc	5.69515e-267	0.78364	0.777	0.115	7.97492e-263
Rexo2	1.28922e-145	0.774005	0.758	0.202	1.80529e-141
Fth1	9.49424e-97	0.77182	0.997	0.985	1.32948e-92
Rpl31	4.31976e-107	0.730725	0.997	0.945	6.04897e-103
Npc2	1.48707e-102	0.728564	0.909	0.476	2.08235e-98
Cd47	5.05961e-106	0.720668	0.978	0.629	7.08497e-102
Itm2b	9.04992e-100	0.713985	0.987	0.742	1.26726e-95
Pld4	3.80616e-168	0.707529	0.66	0.126	5.32977e-164
Ms4a6c	3.07869e-279	0.706087	0.393	0.019	4.31109e-275
Ccnd1	0	0.702926	0.531	0.01	0
Upb1	0	0.700391	0.541	0.019	0
Jaml	0	0.657305	0.616	0.024	0
Bex6	0	0.649051	0.547	0.023	0
Lair1	0	0.648358	0.5	0.008	0
Tsc22d1	7.44142e-216	0.64751	0.651	0.094	1.04202e-211
Ctss	4.19925e-87	0.646017	0.777	0.314	5.88021e-83
S100a11	2.87713e-81	0.645154	0.827	0.392	4.02885e-77
Dap	2.11016e-100	0.631875	0.752	0.277	2.95486e-96
Mvb12a	1.52591e-113	0.628225	0.755	0.25	2.13673e-109
Slpi	3.71653e-195	0.620982	0.528	0.065	5.20426e-191
Samsn1	5.00738e-146	0.620725	0.692	0.16	7.01184e-142
Bcl11a	6.66975e-99	0.614714	0.77	0.278	9.33965e-95
Tspo	1.91359e-59	0.613044	0.896	0.562	2.67961e-55
Ahnak	0	0.600467	0.579	0.04	0
Ccr9	0	0.599244	0.396	0.008	0
Vim	2.77564e-37	0.581237	0.774	0.527	3.88672e-33
Ly86	9.83815e-110	0.556216	0.752	0.231	1.37764e-105
H2-DMa	2.82946e-96	0.547659	0.733	0.236	3.9621e-92
Cybb	5.1891e-121	0.536431	0.513	0.098	7.26629e-117
Bcl2	3.24454e-124	0.532696	0.45	0.074	4.54333e-120
Lamtor4	4.08233e-76	0.527299	0.818	0.381	5.71649e-72
Sec61b	1.6743e-69	0.525477	0.972	0.863	2.34452e-65
Ifnar2	3.86883e-139	0.523796	0.607	0.123	5.41752e-135
Itgb7	1.05291e-259	0.523488	0.547	0.048	1.47438e-255
Kctd12	1.01622e-119	0.519534	0.588	0.132	1.42301e-115
Irf2bp2	2.59498e-121	0.514923	0.673	0.168	3.63375e-117
Ctsz	1.50073e-67	0.510216	0.755	0.341	2.10147e-63
Cd300c	0	0.499838	0.437	0.005	0
Rgs18	6.96603e-264	0.499564	0.557	0.05	9.75453e-260
Iqgap2	1.10192e-255	0.493848	0.535	0.047	1.54301e-251
Mbnl1	1.7512e-49	0.490018	0.912	0.631	2.45221e-45
Fdps	1.15336e-98	0.48733	0.509	0.117	1.61505e-94
Syngr2	2.40898e-101	0.485576	0.626	0.171	3.3733e-97
Manf	2.20414e-73	0.480778	0.818	0.377	3.08646e-69
Lat2	7.00445e-147	0.480752	0.61	0.114	9.80832e-143
Sptssa	9.7466e-79	0.477719	0.758	0.308	1.36482e-74
Tpd52	9.69008e-89	0.456025	0.638	0.194	1.3569e-84
Sec61g	3.64172e-48	0.455598	0.965	0.916	5.0995e-44
Aes	1.33412e-52	0.453922	0.843	0.481	1.86817e-48
S100a4	6.35578e-240	0.451359	0.296	0.011	8.9e-236
Hs3st1	0	0.45008	0.418	0.004	0
Reep5	7.70022e-50	0.447824	0.821	0.489	1.07826e-45
Gria3	0	0.447668	0.437	0.009	0
Gnas	5.85169e-42	0.447041	0.931	0.775	8.19412e-38
Zfp36l2	4.10375e-55	0.445538	0.613	0.254	5.74649e-51
Kmo	8.42529e-226	0.444162	0.494	0.046	1.17979e-221
Gltp	1.233e-72	0.440896	0.557	0.179	1.72657e-68
Anxa2	1.15982e-277	0.437318	0.381	0.017	1.6241e-273
Rap1a	4.42026e-47	0.429753	0.811	0.478	6.18969e-43
Tmem229b	3.13578e-156	0.428661	0.497	0.07	4.39104e-152
Gatad1	6.57464e-72	0.426862	0.575	0.186	9.20647e-68
Laptm5	4.89892e-51	0.426455	0.849	0.472	6.85995e-47
Spcs2	1.71046e-42	0.425698	0.843	0.532	2.39516e-38
Gm2a	2.1996e-60	0.425353	0.591	0.221	3.08011e-56
Tubgcp5	3.33703e-158	0.424887	0.494	0.068	4.67284e-154
Fgr	0	0.423064	0.431	0.013	0
Serf2	8.48486e-61	0.422067	0.997	0.932	1.18813e-56
Krtcap2	1.03883e-46	0.421357	0.906	0.575	1.45468e-42
H2-T23	1.84266e-55	0.419352	0.638	0.266	2.58028e-51
Tmed2	1.57318e-53	0.414733	0.755	0.387	2.20293e-49
Pkib	1.48002e-112	0.412119	0.456	0.08	2.07248e-108
Ddost	4.65215e-56	0.408819	0.651	0.278	6.51441e-52
Rrbp1	2.95777e-53	0.408234	0.657	0.285	4.14177e-49
Rpgrip1	6.0696e-52	0.407737	0.61	0.253	8.49926e-48
Fyn	1.22623e-138	0.404254	0.434	0.06	1.71709e-134
Emb	3.10195e-193	0.404019	0.415	0.037	4.34366e-189
Nptn	1.16876e-94	0.403803	0.503	0.115	1.63661e-90
Rpl10	9.69301e-63	0.402391	1	0.997	1.35731e-58
Bcl7c	9.15028e-60	0.400321	0.689	0.289	1.28131e-55
Fgfr1op2	8.31687e-44	0.400028	0.739	0.403	1.16461e-39
Gm21762	7.58143e-279	0.39973	0.236	0.003	1.06163e-274
Prdx5	6.58426e-44	0.398753	0.748	0.414	9.21994e-40
Trappc5	3.53877e-57	0.398253	0.588	0.226	4.95534e-53
Slc44a2	2.93121e-70	0.395764	0.553	0.173	4.10457e-66
Flt3	0	0.394733	0.403	0.01	0
Pacsin1	0	0.390783	0.387	0.008	0
Selenos	2.19258e-45	0.389759	0.638	0.297	3.07028e-41
Tfrc	4.56521e-76	0.38917	0.494	0.131	6.39266e-72
Hsp90b1	1.42116e-41	0.388475	0.896	0.663	1.99006e-37
Saraf	5.07252e-180	0.38721	0.443	0.046	7.10305e-176
Tmem59	8.57174e-49	0.387017	0.714	0.355	1.2003e-44
Pdia6	3.74274e-52	0.385584	0.736	0.345	5.24096e-48
Psme2	6.11727e-42	0.384567	0.758	0.418	8.56601e-38
Dirc2	8.31746e-281	0.384488	0.39	0.018	1.16469e-276
Ppfia4	2.85599e-262	0.384472	0.305	0.01	3.99925e-258
Pdia3	1.32863e-54	0.381622	0.695	0.305	1.86048e-50
Arpc2	2.57658e-41	0.380723	0.915	0.65	3.60799e-37
Arl6ip5	1.3361e-58	0.378494	0.575	0.211	1.87094e-54
Prr5	1.30615e-111	0.377605	0.494	0.094	1.82901e-107
Selenof	3.66028e-42	0.377173	0.796	0.469	5.12549e-38
Ncf1	5.77329e-120	0.376158	0.491	0.086	8.08433e-116
Fam174a	1.73056e-90	0.375865	0.491	0.113	2.4233e-86
Tnfaip8l2	4.53997e-76	0.373515	0.541	0.153	6.35732e-72
St8sia4	9.78204e-46	0.373078	0.588	0.255	1.36978e-41
Taldo1	1.27551e-33	0.371614	0.83	0.576	1.7861e-29
Mrpl33	4.61743e-31	0.369976	0.761	0.491	6.46578e-27
Psmb8	1.94752e-39	0.368442	0.953	0.768	2.72712e-35
Tmed10	8.74864e-45	0.364931	0.701	0.353	1.22507e-40
Cd68	1.94037e-276	0.364389	0.327	0.011	2.7171e-272
Mtdh	2.44345e-36	0.364196	0.818	0.512	3.42156e-32
Abhd17b	2.68314e-61	0.361714	0.484	0.149	3.7572e-57
Trim30a	1.7092e-50	0.357964	0.516	0.186	2.3934e-46
Tmem176b	2.37007e-57	0.35753	0.434	0.125	3.31882e-53
Gng12	4.46351e-95	0.35673	0.418	0.079	6.25026e-91
Bloc1s2	4.59772e-45	0.35502	0.73	0.353	6.43818e-41
R3hdm4	2.65062e-42	0.354289	0.56	0.244	3.71166e-38
Tex2	7.44348e-297	0.353947	0.336	0.011	1.04231e-292
Rps6ka1	1.1561e-148	0.353209	0.377	0.041	1.61888e-144
Psme1	1.00111e-33	0.349891	0.899	0.674	1.40186e-29
Stx7	1.84065e-55	0.34691	0.55	0.196	2.57746e-51
Spint2	4.58935e-76	0.345472	0.459	0.114	6.42647e-72
Plek	1.37252e-154	0.344939	0.396	0.043	1.92194e-150
Asah1	3.21711e-101	0.343717	0.415	0.073	4.50492e-97
Khk	2.5654e-102	0.34199	0.346	0.051	3.59233e-98
Bzw1	1.08833e-28	0.341567	0.767	0.508	1.52399e-24
H13	4.47437e-44	0.341038	0.613	0.271	6.26545e-40
Atxn7l3b	4.70417e-34	0.340395	0.635	0.341	6.58724e-30
Anxa5	6.57934e-97	0.339969	0.381	0.064	9.21305e-93
Ptprs	3.22845e-111	0.339844	0.399	0.062	4.5208e-107
Igfbp4	5.17458e-42	0.339039	0.292	0.079	7.24597e-38
Arpc1b	9.43153e-30	0.339025	0.877	0.641	1.3207e-25
Tmem176a	6.07388e-80	0.338774	0.399	0.082	8.50526e-76
Ppib	5.87011e-37	0.338405	0.871	0.583	8.21991e-33
Pltp	7.40285e-154	0.336464	0.214	0.01	1.03662e-149
Rnaset2b	4.32792e-53	0.335507	0.472	0.156	6.06039e-49
Rnf13	1.93743e-79	0.335147	0.469	0.112	2.71299e-75
Tmem50a	4.25546e-40	0.335075	0.745	0.393	5.95892e-36
Lcp1	1.14523e-45	0.335017	0.607	0.256	1.60367e-41
Snx18	1.87677e-200	0.331818	0.352	0.024	2.62804e-196
Rnd3	0	0.330276	0.267	0.003	0
Tmem147	3.2179e-46	0.329051	0.579	0.242	4.50602e-42
Scpep1	2.39553e-108	0.328427	0.415	0.068	3.35446e-104
Scand1	3.7794e-29	0.328378	0.846	0.61	5.2923e-25
Nfkb1	1.2779e-48	0.325022	0.481	0.167	1.78944e-44
Tnfaip8	3.07462e-35	0.325016	0.698	0.371	4.3054e-31
Ech1	2.98584e-38	0.324324	0.591	0.279	4.18107e-34
Mef2c	8.88786e-29	0.323179	0.858	0.576	1.24457e-24
Gna15	1.10551e-133	0.323165	0.374	0.045	1.54804e-129
Cldnd1	1.84011e-58	0.322985	0.393	0.103	2.57671e-54
Rgs10	1.23302e-69	0.321855	0.412	0.098	1.7266e-65
Tmem173	8.12904e-87	0.32173	0.406	0.08	1.13831e-82
I830077J02Rik	0	0.32015	0.346	0.007	0
Rnf130	2.42237e-65	0.318377	0.491	0.142	3.39205e-61
Dock10	7.2929e-52	0.317609	0.491	0.165	1.02123e-47
Mpc1	4.12448e-39	0.317141	0.642	0.313	5.7755e-35
Hexa	6.93946e-74	0.316622	0.396	0.088	9.71733e-70
Zyx	3.17437e-143	0.315033	0.349	0.036	4.44507e-139
Ssbp2	1.48223e-60	0.313893	0.456	0.131	2.07556e-56
Napsa	1.62886e-28	0.312467	0.799	0.503	2.28089e-24
Uvrag	6.95143e-54	0.312043	0.447	0.137	9.73408e-50
Prr13	1.63125e-43	0.31092	0.478	0.178	2.28424e-39
Tpm2	3.63576e-246	0.310822	0.28	0.009	5.09116e-242
Itpr1	8.07796e-93	0.309931	0.355	0.058	1.13116e-88
H2-DMb1	1.94565e-56	0.30982	0.327	0.076	2.7245e-52
Ly6e	6.54157e-26	0.308647	0.962	0.856	9.16017e-22
Ctsd	3.59438e-71	0.307937	0.431	0.105	5.03321e-67
Lamp1	8.09836e-35	0.307757	0.582	0.283	1.13401e-30
Npc1	7.10505e-152	0.305667	0.346	0.032	9.9492e-148
Tecr	3.49879e-34	0.305203	0.717	0.397	4.89935e-30
P2ry14	5.62904e-271	0.305125	0.264	0.006	7.88235e-267
Gapt	2.1231e-216	0.304745	0.34	0.019	2.97298e-212
Celf2	3.94364e-33	0.304556	0.698	0.38	5.52228e-29
Cope	5.88295e-32	0.304314	0.711	0.409	8.23789e-28
Fabp5	2.08141e-37	0.304275	0.443	0.166	2.9146e-33
Coro1a	3.78707e-28	0.303464	0.981	0.909	5.30304e-24
Eid1	4.97939e-62	0.302729	0.415	0.108	6.97264e-58
Clec10a	3.65837e-279	0.302237	0.214	0.002	5.12282e-275
Leprotl1	1.0324e-74	0.301252	0.45	0.109	1.44567e-70
Hoxa7	7.0332e-143	0.300912	0.34	0.033	9.84859e-139
Emc3	1.39599e-33	0.300227	0.5	0.225	1.9548e-29
Fes	2.08772e-159	0.300203	0.346	0.031	2.92343e-155
Ybx3	4.55346e-44	0.299246	0.557	0.217	6.37621e-40
Atp6v0e	7.60047e-28	0.298658	0.821	0.544	1.06429e-23
Rabgap1l	7.15597e-34	0.298203	0.522	0.237	1.00205e-29
Arhgap5	6.40637e-136	0.296451	0.327	0.033	8.97084e-132
Ptpre	1.62702e-94	0.294668	0.358	0.058	2.27832e-90
Milr1	3.59217e-71	0.293964	0.437	0.107	5.03011e-67
Ssr4	7.04021e-35	0.293368	0.84	0.575	9.85841e-31
Cd48	2.77913e-24	0.292032	0.616	0.364	3.89162e-20
Sla2	1.77567e-280	0.291311	0.296	0.008	2.48647e-276
Rell1	2.73129e-66	0.291131	0.352	0.077	3.82463e-62
Tmem258	2.02631e-24	0.290434	0.874	0.644	2.83744e-20
Cox20	2.81496e-32	0.290321	0.588	0.289	3.94179e-28
Skap2	8.77704e-38	0.290312	0.5	0.207	1.22905e-33
Sh3bgr	0	0.289729	0.252	0.003	0
Gng2	6.59447e-50	0.288636	0.459	0.15	9.23424e-46
Tmed9	2.09894e-29	0.288513	0.786	0.497	2.93915e-25
Apbb1ip	3.5259e-34	0.287169	0.535	0.244	4.93732e-30
Ppm1m	4.91486e-69	0.287048	0.396	0.091	6.88228e-65
Dad1	1.46547e-26	0.286865	0.818	0.565	2.0521e-22
Sp140	3.81415e-50	0.284068	0.453	0.143	5.34096e-46
Tifab	1.7509e-64	0.28353	0.314	0.064	2.45179e-60
Nenf	6.1157e-67	0.282911	0.374	0.085	8.56381e-63
Irf7	6.3839e-100	0.281267	0.299	0.038	8.93938e-96
Pycard	2.80598e-25	0.280672	0.726	0.454	3.92922e-21
Abracl	1.59162e-23	0.280526	0.799	0.55	2.22875e-19
Bsg	5.32288e-28	0.280395	0.673	0.392	7.45363e-24
Ptprc	2.68254e-28	0.280124	0.645	0.337	3.75637e-24
Coro2a	1.96037e-112	0.279789	0.33	0.041	2.7451e-108
Mta3	4.01318e-33	0.279033	0.437	0.179	5.61965e-29
Tkt	8.00017e-23	0.277809	0.701	0.438	1.12026e-18
Magt1	1.36591e-48	0.277643	0.431	0.135	1.91269e-44
Rnaset2a	3.28825e-41	0.277643	0.453	0.165	4.60454e-37
Sema4d	3.092e-81	0.277512	0.358	0.066	4.32973e-77
Ctsa	1.1192e-36	0.277058	0.45	0.177	1.56722e-32
Atp1a1	6.41295e-74	0.276219	0.377	0.079	8.98005e-70
Plp2	7.3594e-40	0.27596	0.425	0.152	1.03054e-35
Plekhm3	4.57362e-129	0.275603	0.305	0.03	6.40445e-125
Bmp2k	2.01854e-91	0.275378	0.33	0.051	2.82656e-87
Fkbp2	2.58977e-24	0.275241	0.616	0.355	3.62645e-20
Atp2b4	1.1265e-93	0.275089	0.302	0.041	1.57744e-89
Gpr171	3.20873e-48	0.272835	0.415	0.129	4.49319e-44
Itgb1	3.36633e-63	0.272275	0.381	0.091	4.71387e-59
Lefty1	1.13477e-191	0.272209	0.233	0.008	1.58901e-187
Atp13a2	9.16774e-37	0.272196	0.487	0.199	1.28376e-32
Ssr2	4.92054e-30	0.271843	0.67	0.373	6.89023e-26
Calr	2.79252e-21	0.271434	0.629	0.378	3.91036e-17
Cmtm7	2.08421e-14	0.271301	0.893	0.778	2.91852e-10
Cd53	6.41446e-27	0.271148	0.695	0.4	8.98217e-23
Chmp4b	1.05503e-24	0.270826	0.604	0.35	1.47736e-20
Epsti1	1.3203e-29	0.269242	0.447	0.194	1.84881e-25
Cd164	1.42964e-52	0.267405	0.387	0.107	2.00192e-48
Gm5617	4.01035e-71	0.266256	0.384	0.083	5.61569e-67
Gpi1	1.09626e-23	0.265355	0.642	0.387	1.53509e-19
Net1	1.05345e-54	0.26508	0.365	0.094	1.47515e-50
Pgls	2.56713e-20	0.265042	0.969	0.941	3.59475e-16
Tbxa2r	1.8194e-61	0.265025	0.358	0.082	2.54771e-57
Orai3	7.76498e-59	0.264813	0.352	0.084	1.08733e-54
Id2	3.38427e-18	0.262704	0.113	0.028	4.73899e-14
Akr1a1	1.97544e-23	0.262497	0.654	0.403	2.76621e-19
Gnai2	3.81193e-23	0.261719	0.953	0.782	5.33784e-19
BC035044	2.93526e-17	0.260922	0.557	0.351	4.11025e-13
Klk1	2.50401e-155	0.260696	0.113	0.001	3.50637e-151
Mctp2	3.93285e-63	0.26068	0.343	0.075	5.50718e-59
Mapkapk2	1.31704e-35	0.260312	0.462	0.185	1.84425e-31
Il10rb	2.41266e-54	0.259638	0.406	0.113	3.37844e-50
Rps11	2.7112e-42	0.25901	1	0.997	3.7965e-38
Cnn2	1.17139e-48	0.2577	0.428	0.131	1.64029e-44
Hp1bp3	1.6158e-23	0.257515	0.591	0.327	2.26261e-19
Arf5	7.25358e-23	0.257099	0.799	0.548	1.01572e-18
Tax1bp1	3.44312e-17	0.256852	0.679	0.46	4.8214e-13
Gsn	1.47361e-27	0.256585	0.469	0.212	2.06349e-23
Notch1	1.30219e-89	0.255991	0.305	0.044	1.82345e-85
Fuca2	4.05436e-75	0.255906	0.346	0.066	5.67732e-71
Ifnar1	8.48113e-50	0.255475	0.355	0.096	1.18761e-45
Cyb5a	6.38241e-29	0.254299	0.519	0.248	8.93729e-25
Msmo1	5.38145e-54	0.254043	0.28	0.059	7.53564e-50
Hspa5	2.0956e-29	0.253997	0.714	0.401	2.93447e-25
Ptpn1	4.23557e-30	0.253664	0.465	0.205	5.93106e-26
Lmo2	6.23371e-50	0.253439	0.371	0.101	8.72907e-46
Spns3	1.39617e-27	0.253061	0.469	0.214	1.95505e-23
Tbc1d8	0	0.252905	0.264	0.004	0
Calhm2	2.13085e-103	0.252688	0.308	0.039	2.98383e-99
Pitpna	1.89859e-23	0.252228	0.692	0.423	2.65859e-19
Cfp	2.69955e-64	0.251835	0.255	0.042	3.78019e-60
AC149090.1	1.80595e-24	0.250901	0.575	0.306	2.52887e-20
P4hb	9.2196e-41	0.250447	0.381	0.124	1.29102e-36
Xbp1	1.38215e-61	0.250375	0.497	0.149	1.93543e-57
Calm1	8.0942e-13	-0.250085	0.858	0.936	1.13343e-08
Foxp1	3.33389e-08	-0.253429	0.557	0.634	0.000466844
Mcl1	1.51077e-08	-0.257724	0.34	0.468	0.000211552
Tmem131l	2.86165e-15	-0.261327	0.145	0.351	4.00716e-11
Tubb4b	5.00545e-09	-0.270234	0.491	0.629	7.00913e-05
Ighd	1.43506e-07	-0.272882	0.135	0.254	0.00200952
Xrcc6	7.839e-10	-0.277725	0.308	0.454	1.0977e-05
Arntl	2.53684e-15	-0.279042	0.104	0.305	3.55234e-11
Pmf1	6.06919e-09	-0.28047	0.242	0.385	8.49869e-05
Rsph1	2.56845e-14	-0.286105	0.088	0.275	3.5966e-10
Iglv1	4.51672e-07	-0.287147	0.019	0.106	0.00632477
Slc1a5	2.25701e-18	-0.287238	0.113	0.343	3.1605e-14
Ppp1ca	9.91527e-20	-0.287842	0.77	0.841	1.38844e-15
Cd2	7.16607e-19	-0.288331	0.038	0.258	1.00346e-14
Slamf6	4.64969e-13	-0.28965	0.299	0.477	6.51096e-09
Ezh2	1.32278e-08	-0.294832	0.403	0.513	0.000185228
Lgals9	2.33492e-13	-0.30787	0.292	0.465	3.26959e-09
Ptma	3.94074e-15	-0.313719	1	0.991	5.51821e-11
Lef1	7.4596e-18	-0.317884	0.057	0.272	1.04457e-13
Gm37065	7.11063e-22	-0.318285	0.079	0.336	9.95701e-18
Pou2af1	8.41139e-23	-0.318473	0.11	0.376	1.17785e-18
Camk2d	3.16515e-22	-0.318784	0.113	0.377	4.43215e-18
Pkig	6.09921e-17	-0.321017	0.594	0.718	8.54072e-13
Rhoh	1.88108e-12	-0.321252	0.343	0.506	2.63408e-08
Nfkbia	1.10545e-12	-0.327901	0.302	0.473	1.54796e-08
Cd19	8.17333e-25	-0.328279	0.094	0.376	1.14451e-20
Tnfrsf13c	1.25071e-15	-0.334635	0.138	0.346	1.75136e-11
Pax5	1.9909e-25	-0.334994	0.082	0.366	2.78786e-21
Sec63	3.99559e-13	-0.345272	0.239	0.41	5.59502e-09
Csrp2	5.04993e-23	-0.345435	0.145	0.412	7.07142e-19
Cd74	8.67047e-15	-0.351646	0.39	0.658	1.21413e-10
Limd2	1.78818e-16	-0.353693	0.453	0.621	2.50399e-12
4930523C07Rik	1.46825e-22	-0.363582	0.179	0.44	2.05599e-18
Cecr2	5.00182e-25	-0.37056	0.088	0.37	7.00405e-21
Pold4	3.5622e-20	-0.370921	0.355	0.57	4.98814e-16
Cplx2	2.08152e-24	-0.371925	0.075	0.352	2.91475e-20
Dusp2	1.33267e-20	-0.377586	0.17	0.421	1.86613e-16
Bach2	1.60242e-20	-0.377729	0.173	0.421	2.24387e-16
H2afv	5.93159e-11	-0.384241	0.752	0.834	8.30601e-07
Hmgb1	2.97027e-09	-0.387233	0.981	0.977	4.15927e-05
Cd81	7.36963e-32	-0.395914	0.142	0.482	1.03197e-27
Ptprcap	8.54904e-36	-0.404244	0.808	0.946	1.19712e-31
Fam129c	9.14202e-26	-0.409457	0.107	0.398	1.28016e-21
Slamf7	2.02911e-30	-0.41116	0.075	0.396	2.84136e-26
Bfsp2	5.42768e-19	-0.415504	0.211	0.449	7.60038e-15
Snx2	7.61234e-32	-0.419314	0.211	0.532	1.06596e-27
Tcf3	1.22786e-30	-0.426665	0.173	0.492	1.71937e-26
Cnp	2.84133e-15	-0.432719	0.535	0.644	3.97871e-11
Smarca4	2.44835e-23	-0.435237	0.277	0.524	3.42842e-19
Ralgps2	4.19983e-31	-0.454075	0.126	0.449	5.88103e-27
Siglecg	2.59238e-27	-0.456299	0.289	0.563	3.63011e-23
Arpc5l	1.45305e-41	-0.472997	0.588	0.8	2.03471e-37
Fcmr	4.07371e-18	-0.473239	0.053	0.267	5.70442e-14
Fam53b	2.79091e-35	-0.481173	0.135	0.495	3.90811e-31
Ltb	2.77796e-13	-0.48565	0.145	0.324	3.88998e-09
Bcl7a	1.34186e-35	-0.489162	0.107	0.465	1.879e-31
Tifa	6.10542e-25	-0.492911	0.302	0.544	8.54942e-21
Cd72	1.44031e-27	-0.50067	0.308	0.573	2.01686e-23
Akap12	4.92659e-36	-0.503016	0.05	0.407	6.8987e-32
Hmgb2	2.7043e-14	-0.509984	0.862	0.954	3.78683e-10
Ucp2	1.39402e-40	-0.535759	0.811	0.936	1.95204e-36
Coq7	2.4471e-24	-0.539054	0.132	0.404	3.42667e-20
Arl5c	2.12687e-24	-0.54626	0.292	0.541	2.97826e-20
Dok3	1.07083e-41	-0.546489	0.123	0.508	1.49948e-37
Fcrla	2.64623e-30	-0.551885	0.28	0.564	3.70552e-26
H3f3a	8.78576e-78	-0.592668	1	0.988	1.23027e-73
Lrmp	1.99364e-51	-0.614174	0.214	0.629	2.79169e-47
Elof1	2.43732e-45	-0.616128	0.336	0.676	3.41298e-41
Pafah1b3	6.05826e-33	-0.624341	0.686	0.793	8.48339e-29
Cd37	7.2755e-44	-0.651687	0.563	0.786	1.01879e-39
Iglc3	1.11366e-15	-0.664329	0.245	0.456	1.55946e-11
Jund	1.04893e-43	-0.689683	0.437	0.728	1.46881e-39
Myl4	8.27621e-33	-0.726516	0.145	0.484	1.15892e-28
Gm30211	7.17462e-39	-0.753454	0.057	0.438	1.00466e-34
Btg1	2.2558e-38	-0.76402	0.563	0.763	3.1588e-34
Ms4a1	1.22915e-26	-0.798363	0.044	0.329	1.72118e-22
Igll1	1.56214e-30	-0.885666	0.239	0.527	2.18747e-26
Mzb1	1.06804e-96	-1.00795	0.336	0.875	1.49557e-92
Cd24a	1.3125e-100	-1.03196	0.381	0.878	1.83789e-96
Ighm	1.49492e-88	-1.04564	0.802	0.943	2.09334e-84
Vpreb1	2.6735e-38	-1.15649	0.302	0.628	3.74371e-34
Chchd10	3.80099e-132	-1.22522	0.302	0.928	5.32253e-128
Iglc2	7.0399e-29	-1.36154	0.107	0.405	9.85797e-25
Cd79b	9.59488e-135	-1.61898	0.321	0.903	1.34357e-130
Iglc1	3.46074e-34	-1.62082	0.324	0.598	4.84608e-30
Igha	2.41405e-10	-1.79368	0.607	0.686	3.38039e-06
Cd79a	5.70952e-165	-1.96039	0.28	0.963	7.99504e-161
Vpreb3	4.51589e-150	-1.97169	0.274	0.944	6.3236e-146
Ebf1	2.87576e-150	-1.99639	0.28	0.951	4.02692e-146
Igkc	7.06725e-85	-2.34021	0.836	0.927	9.89627e-81

## Sheet: Cycling Pro B vs_all
symbol	p_val	avg_logFC	pct.1	pct.2	p_val_adj
Dntt	3.70863e-282	1.30349	0.97	0.302	5.19319e-278
Crip1	2.15958e-207	1.0198	1	0.976	3.02406e-203
Igll1	7.38988e-199	1.00188	0.996	0.483	1.03481e-194
Vpreb1	9.6895e-183	0.986069	0.998	0.589	1.35682e-178
Hist1h2ae	5.36269e-55	0.935734	0.715	0.458	7.50937e-51
Bfsp2	3.57031e-148	0.906477	0.861	0.411	4.99951e-144
Hist1h2ap	2.6541e-68	0.877023	0.679	0.334	3.71653e-64
Gmfg	8.13571e-179	0.821041	1	0.805	1.13924e-174
Txn1	6.08906e-190	0.813439	0.996	0.709	8.52651e-186
Pnp	9.51678e-131	0.809207	0.782	0.338	1.33263e-126
Hist1h1b	5.27389e-67	0.806517	0.696	0.373	7.38503e-63
Tyms	4.30003e-213	0.794331	0.777	0.2	6.02133e-209
Ifitm2	2.23791e-255	0.775835	0.857	0.211	3.13375e-251
Hmgn2	2.12065e-148	0.770627	0.994	0.594	2.96954e-144
Hmgb1	1.04628e-145	0.740524	1	0.976	1.4651e-141
Gapdh	1.08511e-161	0.734704	0.996	0.866	1.51948e-157
Tuba1b	1.16492e-107	0.721899	0.957	0.659	1.63123e-103
Stmn1	1.64324e-118	0.692784	1	0.868	2.30103e-114
Dut	6.12206e-116	0.692154	0.914	0.477	8.57272e-112
Hist1h4d	2.04873e-81	0.687386	0.694	0.317	2.86884e-77
H2afz	6.18278e-123	0.670265	1	0.966	8.65775e-119
Rasgrp2	1.07653e-135	0.665612	0.927	0.466	1.50746e-131
Pclaf	1.11751e-95	0.66306	0.921	0.518	1.56485e-91
Ran	8.31258e-133	0.639513	0.996	0.788	1.16401e-128
Anp32b	4.62375e-118	0.633687	0.985	0.697	6.47463e-114
Mif	4.25682e-77	0.633413	0.921	0.691	5.96082e-73
Hmgb2	1.91718e-102	0.632308	1	0.947	2.68462e-98
Top2a	5.82165e-76	0.605793	0.82	0.437	8.15205e-72
Ranbp1	5.02839e-96	0.603776	0.931	0.596	7.04125e-92
Ethe1	1.34341e-116	0.599117	0.734	0.297	1.88118e-112
Hint1	3.84213e-140	0.597092	0.989	0.839	5.38013e-136
Dbi	5.11047e-126	0.583717	0.961	0.562	7.15619e-122
H2afy	4.80084e-108	0.552278	0.987	0.832	6.72262e-104
Vpreb2	1.09797e-138	0.545655	0.666	0.18	1.53749e-134
Impdh1	2.29735e-175	0.545338	0.704	0.176	3.21698e-171
Tubb5	1.753e-82	0.544701	0.983	0.813	2.45472e-78
Ucp2	3.33933e-94	0.534331	1	0.926	4.67607e-90
Lig1	2.11888e-76	0.53366	0.683	0.303	2.96707e-72
Ncl	2.8404e-65	0.533125	0.925	0.709	3.97741e-61
Selenoh	2.98093e-91	0.532887	0.916	0.545	4.1742e-87
Phgdh	4.41742e-110	0.531946	0.848	0.385	6.18571e-106
Alyref	5.25243e-94	0.522229	0.859	0.455	7.35498e-90
Ppia	4.29383e-146	0.521201	1	0.99	6.01265e-142
Ccnd3	3.39725e-67	0.517767	0.893	0.616	4.75717e-63
Ube2c	1.90746e-19	0.51642	0.563	0.4	2.67101e-15
Lockd	1.27868e-91	0.514602	0.758	0.319	1.79054e-87
Nucks1	6.98273e-82	0.513095	0.927	0.54	9.77792e-78
Ptma	2.7762e-115	0.507834	1	0.991	3.88752e-111
Tmem256	1.1765e-100	0.506545	0.931	0.534	1.64745e-96
Rrm2	2.15338e-79	0.504873	0.711	0.308	3.01537e-75
Cenpw	5.08524e-107	0.502203	0.762	0.301	7.12086e-103
Snrpd1	1.03538e-96	0.497475	0.972	0.627	1.44985e-92
Lmnb1	1.87804e-92	0.493392	0.82	0.374	2.62982e-88
Ptpn18	1.94052e-98	0.493364	0.981	0.73	2.71731e-94
Prdx1	7.54325e-90	0.490877	0.976	0.762	1.05628e-85
Tubb4b	9.71183e-45	0.489655	0.878	0.606	1.35995e-40
H2afx	1.40999e-46	0.489641	0.762	0.461	1.97441e-42
Siva1	1.8619e-76	0.487612	0.741	0.354	2.60723e-72
Cdk1	5.281e-68	0.482418	0.653	0.287	7.39499e-64
Smc4	2.21574e-66	0.480642	0.771	0.407	3.1027e-62
Myl10	6.89217e-105	0.477142	0.441	0.105	9.6511e-101
Hprt	7.72326e-95	0.475155	0.745	0.326	1.08149e-90
Dlg2	1.33842e-197	0.474943	0.454	0.06	1.87418e-193
Birc5	2.80567e-53	0.466494	0.758	0.422	3.92879e-49
Cplx2	3.88849e-68	0.465882	0.683	0.318	5.44506e-64
Hsp90aa1	2.65853e-65	0.462471	0.904	0.618	3.72274e-61
Ifitm3	9.3328e-190	0.462016	0.55	0.094	1.30687e-185
Mcm7	1.0432e-75	0.460387	0.792	0.393	1.46079e-71
Ptges3	1.74592e-87	0.455172	0.76	0.346	2.44481e-83
Srsf7	1.55311e-77	0.452212	0.925	0.532	2.17482e-73
Nusap1	1.0909e-49	0.452156	0.612	0.292	1.52758e-45
Ccnb1	1.27493e-38	0.451077	0.473	0.231	1.78528e-34
Eif4a1	3.02207e-64	0.447037	0.914	0.654	4.23181e-60
Pa2g4	8.75381e-70	0.446659	0.758	0.392	1.2258e-65
Dek	2.14539e-61	0.445548	0.912	0.608	3.00419e-57
Ppa1	1.151e-151	0.44538	0.593	0.137	1.61174e-147
Set	1.80104e-56	0.445228	0.91	0.668	2.52199e-52
Cks2	7.38033e-44	0.444918	0.711	0.417	1.03347e-39
Ndufa4	2.72508e-97	0.444589	0.996	0.922	3.81593e-93
Cdv3	4.69546e-62	0.43956	0.724	0.387	6.57505e-58
Elob	1.46148e-98	0.437416	0.998	0.892	2.04651e-94
1700048O20Rik	1.38195e-166	0.436289	0.518	0.093	1.93515e-162
Lef1	5.19764e-104	0.435873	0.685	0.235	7.27825e-100
Cdk4	1.06821e-67	0.432149	0.758	0.414	1.49581e-63
Cks1b	1.21608e-67	0.431708	0.799	0.386	1.70288e-63
Pcna	5.33687e-75	0.430581	0.632	0.257	7.47321e-71
Hes1	1.40686e-63	0.426561	0.507	0.194	1.97003e-59
Smc2	9.17209e-73	0.425645	0.713	0.315	1.28437e-68
H2afv	1.10511e-65	0.424437	0.979	0.82	1.54749e-61
Arpp21	1.36217e-156	0.424209	0.529	0.102	1.90745e-152
Hnrnpab	7.27741e-67	0.422131	0.859	0.513	1.01906e-62
Cenpa	2.20449e-27	0.422056	0.604	0.399	3.08694e-23
Dtymk	7.46656e-69	0.421913	0.73	0.365	1.04554e-64
Anp32e	1.69353e-66	0.421808	0.897	0.523	2.37144e-62
Snrpd3	1.31092e-67	0.420085	0.891	0.569	1.83568e-63
Uqcrb	1.48868e-74	0.419927	0.955	0.673	2.08459e-70
Prdx4	3.272e-89	0.419315	0.724	0.306	4.58178e-85
Hist1h3c	1.7496e-72	0.417736	0.507	0.172	2.44996e-68
Lgals9	2.49993e-72	0.41625	0.824	0.433	3.50065e-68
Dnajc21	1.88603e-63	0.412397	0.612	0.279	2.64101e-59
Anxa1	2.55036e-167	0.41157	0.52	0.094	3.57126e-163
Cbx3	3.08567e-65	0.411388	0.951	0.628	4.32087e-61
Etfb	1.94945e-78	0.409122	0.786	0.399	2.72982e-74
Raly	3.23687e-71	0.405334	0.876	0.51	4.53258e-67
Magoh	2.40572e-70	0.402808	0.82	0.454	3.36873e-66
Snrpg	1.569e-84	0.402295	0.998	0.882	2.19707e-80
Atpif1	5.37207e-68	0.402018	0.959	0.679	7.52251e-64
Nap1l1	1.28439e-51	0.401874	0.848	0.548	1.79853e-47
Atp1b3	1.79375e-76	0.399111	0.709	0.315	2.51179e-72
Erh	3.58121e-65	0.398642	0.739	0.383	5.01477e-61
Sumo2	1.20137e-71	0.395856	0.996	0.902	1.68227e-67
Fkbp1a	2.2804e-80	0.394951	0.769	0.354	3.19325e-76
Pbk	2.28285e-78	0.394202	0.578	0.207	3.19667e-74
Tomm7	1.90484e-69	0.393273	0.972	0.748	2.66735e-65
Calm2	6.37108e-34	0.393244	0.94	0.859	8.92143e-30
Nudc	1.76868e-62	0.391453	0.782	0.436	2.47668e-58
Cenpf	4.49817e-33	0.391066	0.546	0.29	6.29879e-29
Spc24	1.80988e-69	0.389815	0.694	0.306	2.53438e-65
Hist1h2ab	2.26343e-59	0.389445	0.454	0.164	3.16949e-55
Fbxo5	7.36573e-65	0.389285	0.565	0.226	1.03142e-60
Krtcap2	3.5699e-69	0.388639	0.891	0.569	4.99892e-65
Hirip3	5.24992e-93	0.38801	0.533	0.165	7.35146e-89
Ada	7.79777e-189	0.386766	0.452	0.062	1.09192e-184
Snrpf	4.40657e-65	0.385985	0.974	0.767	6.17052e-61
Mki67	5.45533e-47	0.385933	0.685	0.357	7.6391e-43
Bex3	2.2763e-89	0.384211	0.63	0.23	3.1875e-85
Hist1h1a	1.03337e-59	0.382822	0.49	0.188	1.44702e-55
Cox5a	1.50366e-66	0.379741	0.991	0.828	2.10558e-62
Frg1	5.76508e-49	0.379649	0.779	0.484	8.07284e-45
Srsf2	6.4432e-59	0.379559	0.934	0.596	9.02242e-55
Fkbp3	9.285e-61	0.379509	0.827	0.475	1.30018e-56
Anp32a	5.12246e-59	0.379395	0.934	0.642	7.17298e-55
Rbbp4	1.17485e-54	0.378514	0.837	0.521	1.64515e-50
Gmnn	2.96533e-61	0.377974	0.713	0.345	4.15235e-57
Cmtm7	1.03542e-53	0.377202	0.964	0.77	1.44989e-49
Cd81	1.22085e-54	0.376541	0.767	0.447	1.70955e-50
Sae1	9.78714e-71	0.375615	0.711	0.333	1.37049e-66
Id3	2.98348e-42	0.375552	0.709	0.421	4.17777e-38
Atad2	3.97062e-66	0.373767	0.535	0.205	5.56006e-62
Dctpp1	7.70968e-53	0.373419	0.632	0.31	1.07959e-48
Smc1a	3.08282e-54	0.373377	0.728	0.39	4.31688e-50
Eif5a	5.49057e-57	0.372479	0.987	0.898	7.68845e-53
Hnrnpd	1.02008e-56	0.372457	0.91	0.613	1.42842e-52
Bok	0	0.371557	0.4	0.016	0
Bub3	1.53684e-30	0.370027	0.702	0.462	2.15204e-26
Npm1	8.05331e-45	0.369566	0.981	0.948	1.12771e-40
Snu13	6.78703e-54	0.369031	0.923	0.663	9.50387e-50
Snrpe	2.20595e-78	0.368002	0.996	0.93	3.08899e-74
Rps27l	1.03514e-54	0.367159	0.953	0.695	1.44951e-50
Mns1	1.17219e-113	0.366679	0.482	0.115	1.64141e-109
Hmgn5	2.96162e-71	0.364517	0.657	0.277	4.14715e-67
Lsm2	2.98533e-61	0.364194	0.756	0.388	4.18036e-57
Hmgb3	7.98273e-68	0.363791	0.67	0.293	1.11782e-63
Hist1h3e	4.5588e-64	0.363626	0.49	0.179	6.38369e-60
Lsm6	1.14188e-61	0.362286	0.878	0.518	1.59898e-57
Ywhae	7.11104e-56	0.362223	0.942	0.684	9.95759e-52
Ndufs5	5.27787e-55	0.362154	0.927	0.669	7.3906e-51
Dnmt1	4.37846e-64	0.360742	0.572	0.235	6.13116e-60
Tbc1d10c	4.65574e-72	0.360519	0.668	0.282	6.51943e-68
Ifi27	4.19443e-51	0.359747	0.593	0.283	5.87346e-47
Gfra2	4.11631e-191	0.356915	0.452	0.06	5.76407e-187
Tmpo	3.69137e-57	0.356428	0.707	0.343	5.16902e-53
Hsp90ab1	1.05339e-44	0.356145	0.996	0.96	1.47506e-40
Ndufa12	1.09704e-52	0.356104	0.82	0.523	1.53618e-48
Slbp	5.60465e-46	0.355006	0.69	0.375	7.8482e-42
Pimreg	1.18895e-92	0.354166	0.411	0.101	1.66488e-88
Ssb	1.60089e-55	0.354102	0.876	0.573	2.24173e-51
Tipin	2.56018e-60	0.354054	0.681	0.318	3.58501e-56
Ube2s	5.58464e-35	0.353042	0.872	0.62	7.82018e-31
Atp5g2	7.2636e-62	0.35251	0.989	0.894	1.01712e-57
Cdca7	5.97407e-69	0.352503	0.557	0.209	8.36549e-65
Hist2h2ac	8.04122e-54	0.348837	0.522	0.216	1.12601e-49
Cdca8	5.75964e-45	0.348084	0.63	0.309	8.06522e-41
Hdgf	5.03522e-52	0.346809	0.767	0.421	7.05082e-48
Mgst2	1.26872e-94	0.346789	0.507	0.143	1.7766e-90
U2af1	1.93924e-47	0.344921	0.857	0.569	2.71552e-43
Hist1h2bj	3.85421e-51	0.344784	0.45	0.177	5.39705e-47
Psma7	2.43367e-48	0.34472	0.912	0.675	3.40787e-44
Cdca3	4.08376e-46	0.344605	0.597	0.285	5.71849e-42
Rps17	6.71886e-57	0.344351	0.998	0.963	9.40842e-53
Rps2	4.28812e-42	0.34434	1	0.991	6.00465e-38
Hist1h1e	6.02611e-30	0.344115	0.63	0.391	8.43836e-26
Atp5g1	1.00853e-44	0.343881	0.897	0.665	1.41224e-40
Lsm5	1.22454e-46	0.343219	0.816	0.507	1.71472e-42
Prmt1	1.07001e-48	0.340467	0.722	0.41	1.49834e-44
Dnaja1	1.78495e-49	0.339372	0.814	0.499	2.49947e-45
Hnrnpa3	8.73933e-41	0.33906	0.936	0.693	1.22377e-36
Lsm3	3.17486e-49	0.338932	0.756	0.436	4.44575e-45
Hist1h4i	5.41384e-48	0.33832	0.565	0.261	7.58099e-44
Egfl7	3.88969e-110	0.338055	0.437	0.096	5.44674e-106
Pdap1	2.66233e-47	0.33796	0.833	0.522	3.72806e-43
Atp5k	8.1906e-54	0.337916	0.983	0.798	1.14693e-49
Ccne2	3.13035e-60	0.336217	0.407	0.131	4.38343e-56
Serbp1	5.59513e-46	0.336051	0.972	0.869	7.83487e-42
Metap2	4.56741e-48	0.33594	0.777	0.471	6.39574e-44
Hspa8	5.36438e-35	0.335582	0.981	0.903	7.51174e-31
Calm3	2.6499e-47	0.333939	0.874	0.556	3.71065e-43
Asf1b	1.51584e-63	0.333335	0.522	0.197	2.12263e-59
Csrp1	6.3801e-57	0.333044	0.576	0.256	8.93405e-53
Bola2	1.81995e-44	0.332227	0.749	0.454	2.54848e-40
Dnph1	4.14765e-201	0.331868	0.409	0.045	5.80796e-197
Adgrg1	3.05222e-120	0.331528	0.467	0.101	4.27403e-116
Cdc20	2.12062e-34	0.330547	0.478	0.231	2.96951e-30
Apex1	9.33214e-53	0.327928	0.49	0.198	1.30678e-48
Mcm6	9.56822e-50	0.326644	0.574	0.26	1.33984e-45
Mcm3	1.07944e-45	0.325662	0.552	0.257	1.51155e-41
Vdac1	5.18082e-57	0.325362	0.692	0.345	7.2547e-53
Paics	3.70107e-51	0.324847	0.574	0.269	5.18261e-47
Eif2s2	1.86161e-36	0.324704	0.91	0.716	2.60681e-32
Ccnb2	3.31688e-34	0.324557	0.555	0.284	4.64462e-30
Eif1ax	1.51021e-53	0.322724	0.709	0.37	2.11474e-49
Acp6	7.51406e-98	0.32268	0.454	0.114	1.05219e-93
Arl6ip1	2.12857e-10	0.322419	0.764	0.664	2.98064e-06
Rpl14	3.98431e-42	0.321757	0.985	0.976	5.57923e-38
Tomm20	1.05645e-43	0.321375	0.835	0.554	1.47934e-39
Tkt	9.78422e-44	0.320507	0.726	0.43	1.37008e-39
Smarca5	1.29076e-42	0.320458	0.728	0.436	1.80746e-38
Atp5j	7.92482e-55	0.320442	0.998	0.856	1.10971e-50
Cdkn1a	1.9611e-92	0.318818	0.411	0.099	2.74612e-88
Esco2	3.04317e-60	0.317772	0.484	0.175	4.26135e-56
Atp5g3	3.96605e-46	0.317734	0.901	0.585	5.55366e-42
Nasp	2.60391e-49	0.315856	0.685	0.345	3.64626e-45
AC160336.1	1.11323e-14	0.314475	0.732	0.6	1.55885e-10
Lgals1	6.68152e-39	0.313877	0.794	0.54	9.35613e-35
Hist1h1d	1.87503e-43	0.313825	0.46	0.198	2.62561e-39
Txnl1	1.05392e-48	0.313624	0.711	0.399	1.4758e-44
Atp5j2	7.05759e-60	0.312701	0.994	0.92	9.88274e-56
Cacybp	2.2992e-42	0.312269	0.655	0.358	3.21957e-38
Spc25	1.46176e-49	0.312232	0.482	0.198	2.0469e-45
Prdx2	5.35349e-44	0.312204	0.874	0.589	7.49649e-40
Cct3	4.42372e-46	0.311233	0.675	0.368	6.19453e-42
Ndufb7	3.023e-47	0.310755	0.923	0.698	4.23311e-43
Psip1	9.91084e-50	0.310341	0.608	0.293	1.38782e-45
Fbl	1.24668e-39	0.310314	0.591	0.313	1.74573e-35
Ndufb2	2.18697e-43	0.309997	0.773	0.473	3.06241e-39
Park7	2.58362e-40	0.309583	0.887	0.635	3.61784e-36
Ddx39b	6.77698e-45	0.309088	0.878	0.589	9.48981e-41
Hmgn3	1.81937e-41	0.309009	0.503	0.242	2.54766e-37
Cox6c	1.26699e-59	0.30832	0.998	0.947	1.77417e-55
Rbmxl1	2.91252e-43	0.308269	0.634	0.341	4.0784e-39
Tsc22d4	4.56583e-42	0.308035	0.812	0.522	6.39353e-38
Rgcc	1.35758e-92	0.307842	0.381	0.086	1.90102e-88
Ndufab1	3.62965e-44	0.30734	0.794	0.481	5.0826e-40
Snx2	6.44553e-39	0.307108	0.788	0.5	9.02567e-35
Hpf1	1.98602e-53	0.305944	0.632	0.3	2.78102e-49
Usp1	4.87524e-51	0.305181	0.548	0.242	6.8268e-47
Nop58	5.90393e-37	0.305043	0.531	0.275	8.26727e-33
Tspan13	2.09126e-45	0.304806	0.764	0.424	2.9284e-41
Tbca	9.4835e-41	0.302778	0.749	0.459	1.32797e-36
Rps6	2.7161e-44	0.30253	0.987	0.968	3.80335e-40
Cdk6	7.68486e-59	0.301794	0.488	0.183	1.07611e-54
C1qbp	6.4217e-37	0.301161	0.595	0.325	8.99231e-33
Rbm3	7.56299e-59	0.300864	1	0.971	1.05905e-54
Uqcc2	3.40785e-41	0.300072	0.719	0.421	4.77202e-37
Fxyd5	1.10096e-66	0.299156	0.58	0.22	1.54168e-62
Tuba4a	3.81295e-76	0.299061	0.465	0.143	5.33928e-72
Hnrnpf	2.04343e-44	0.298158	0.974	0.826	2.86141e-40
Plscr3	3.93929e-69	0.297911	0.467	0.155	5.51618e-65
Snrpa1	2.33859e-44	0.297069	0.651	0.351	3.27472e-40
Ybx1	1.38516e-43	0.296745	0.989	0.876	1.93964e-39
Eloc	5.22669e-48	0.296431	0.743	0.414	7.31894e-44
Tpx2	1.76424e-43	0.296153	0.51	0.224	2.47047e-39
Higd1a	3.13973e-40	0.295167	0.664	0.378	4.39657e-36
Srsf3	2.24387e-43	0.293947	0.989	0.875	3.14209e-39
Ndufc2	2.69273e-42	0.293342	0.867	0.559	3.77062e-38
Swi5	1.13487e-41	0.291548	0.861	0.563	1.58916e-37
Lxn	3.15221e-58	0.290931	0.471	0.171	4.41404e-54
G3bp1	3.27204e-43	0.290741	0.66	0.359	4.58184e-39
Tuba1c	1.74663e-21	0.289726	0.4	0.221	2.44581e-17
Gpx4	4.12141e-32	0.289412	0.833	0.6	5.77121e-28
Gm26917	1.92697e-30	0.288868	0.608	0.363	2.69834e-26
Cycs	3.31243e-39	0.288187	0.803	0.51	4.63839e-35
Nop10	2.18195e-33	0.287134	0.854	0.592	3.05538e-29
Nt5dc2	2.68393e-73	0.285606	0.441	0.132	3.75831e-69
Cox7b	4.18589e-40	0.285109	0.942	0.725	5.8615e-36
Ezh2	2.74912e-39	0.284459	0.814	0.488	3.84959e-35
Hnrnpu	2.27057e-30	0.284238	0.85	0.578	3.17948e-26
Blnk	2.29557e-34	0.284169	0.797	0.516	3.21448e-30
Prc1	2.63184e-32	0.28376	0.478	0.232	3.68536e-28
Dpy30	3.24869e-50	0.28311	0.632	0.307	4.54914e-46
Arpp19	1.57743e-34	0.283017	0.863	0.616	2.20888e-30
Banf1	6.37569e-41	0.282876	0.739	0.423	8.92788e-37
Cox7a2	6.71333e-43	0.282318	0.985	0.875	9.40068e-39
Eny2	6.49899e-39	0.281637	0.724	0.426	9.10053e-35
Smc3	5.6551e-37	0.281184	0.664	0.38	7.91884e-33
Syce2	7.55201e-67	0.27967	0.426	0.134	1.05751e-62
Rpa2	9.31664e-43	0.279267	0.529	0.245	1.30461e-38
Dynll1	1.8486e-14	0.278339	0.872	0.797	2.58859e-10
Serf2	7.87588e-46	0.275847	0.987	0.931	1.10286e-41
Cct8	5.88945e-34	0.275116	0.764	0.495	8.247e-30
Ldha	1.16515e-32	0.274537	0.709	0.449	1.63156e-28
Ndufv2	1.98256e-39	0.274217	0.711	0.424	2.77618e-35
Ndufc1	2.94293e-35	0.272373	0.897	0.643	4.12098e-31
Igfbp4	4.7797e-104	0.27218	0.364	0.07	6.69301e-100
Actl6a	1.706e-42	0.272113	0.597	0.305	2.38891e-38
Exosc8	8.47247e-42	0.271904	0.623	0.325	1.1864e-37
Tacc3	2.01459e-38	0.271123	0.45	0.202	2.82102e-34
Hist1h2an	8.23632e-52	0.271115	0.418	0.147	1.15333e-47
Rrm1	9.47411e-48	0.269872	0.514	0.221	1.32666e-43
Cbx1	2.4614e-34	0.269476	0.827	0.544	3.4467e-30
Ddx39	1.11224e-34	0.269207	0.741	0.458	1.55746e-30
Car2	3.28961e-60	0.268619	0.4	0.128	4.60644e-56
Anapc5	1.19787e-35	0.267953	0.685	0.4	1.67738e-31
Tceal9	1.54723e-39	0.267664	0.544	0.271	2.16658e-35
Nme1	8.93059e-32	0.267192	0.831	0.578	1.25055e-27
Smc6	4.90379e-36	0.266994	0.612	0.33	6.86678e-32
Slirp	4.5748e-41	0.266648	0.597	0.307	6.40609e-37
Cnbp	3.91362e-30	0.266576	0.797	0.552	5.48025e-26
Phldb3	1.97384e-74	0.266518	0.433	0.124	2.76397e-70
Rnase12	2.87931e-147	0.266416	0.24	0.019	4.0319e-143
Atp5o.1	5.95546e-36	0.2663	0.901	0.657	8.33943e-32
Bin1	1.03366e-35	0.266153	0.636	0.362	1.44743e-31
Prim1	2.53183e-51	0.265321	0.448	0.17	3.54532e-47
Orc6	6.58392e-47	0.265284	0.495	0.208	9.21946e-43
Pgk1	4.15006e-37	0.264702	0.623	0.345	5.81133e-33
Fkbp4	1.02484e-35	0.263535	0.567	0.298	1.43509e-31
Kif11	2.57633e-36	0.263352	0.437	0.194	3.60763e-32
Lyz2	3.69838e-147	0.263332	0.353	0.047	5.17885e-143
Nhp2	8.45303e-31	0.263086	0.636	0.378	1.18368e-26
Eif4a3	4.15346e-39	0.262787	0.642	0.353	5.81609e-35
Brix1	2.91867e-38	0.262765	0.574	0.298	4.08701e-34
Pebp1	4.65835e-34	0.262472	0.792	0.502	6.52308e-30
Rbm8a	6.01893e-29	0.26247	0.771	0.529	8.4283e-25
Chchd6	6.38995e-99	0.261806	0.37	0.076	8.94784e-95
Ppp1ca	4.29907e-34	0.261626	0.966	0.829	6.01999e-30
Atp5b	9.50616e-29	0.260576	0.908	0.73	1.33115e-24
Impa2	5.34293e-77	0.260348	0.381	0.098	7.48171e-73
Rplp2	5.719e-63	0.260257	1	0.994	8.00831e-59
Hspd1	3.28857e-26	0.260242	0.565	0.342	4.60498e-22
Hat1	9.28118e-37	0.260014	0.484	0.23	1.29964e-32
Mxd3	2.37861e-48	0.259534	0.366	0.127	3.33076e-44
Ndufa5	3.84758e-38	0.259524	0.792	0.481	5.38777e-34
Arntl	5.10148e-26	0.259041	0.512	0.282	7.1436e-22
Mrpl23	1.2457e-29	0.258672	0.694	0.45	1.74436e-25
Ppil1	4.39241e-39	0.25842	0.525	0.258	6.1507e-35
Atp5h	5.36491e-40	0.258184	0.989	0.912	7.51249e-36
Mlec	1.1396e-49	0.257554	0.522	0.222	1.59578e-45
Sumo1	1.00064e-32	0.257217	0.861	0.604	1.40119e-28
Slc29a1	5.73698e-62	0.25685	0.426	0.139	8.0335e-58
Hnrnpa0	1.43058e-32	0.255748	0.938	0.727	2.00325e-28
Ccna2	2.35497e-27	0.254764	0.501	0.272	3.29767e-23
Cox5b	2.61008e-39	0.254448	0.972	0.89	3.6549e-35
Gnl3	6.67712e-30	0.254066	0.398	0.186	9.34997e-26
Uhrf1	7.57686e-40	0.254027	0.484	0.218	1.06099e-35
Cbx5	2.33658e-39	0.25388	0.51	0.239	3.27191e-35
Cct7	9.08224e-33	0.253847	0.715	0.445	1.27179e-28
Rdx	1.11993e-35	0.253417	0.567	0.299	1.56824e-31
Sem1	1.00349e-36	0.252993	0.996	0.902	1.40519e-32
Rbbp7	1.12907e-39	0.252743	0.593	0.301	1.58103e-35
Impdh2	5.394e-34	0.252471	0.55	0.288	7.55322e-30
Tfdp1	1.91978e-47	0.252048	0.499	0.209	2.68827e-43
Ppp1r14b	2.62163e-22	0.252034	0.737	0.519	3.67107e-18
Ninj1	1.11938e-49	0.25186	0.435	0.163	1.56747e-45
Lsm7	4.55083e-37	0.251546	0.715	0.411	6.37253e-33
Sgo1	1.83567e-41	0.251311	0.435	0.178	2.57049e-37
2010107E04Rik	5.91256e-35	0.251128	0.981	0.816	8.27936e-31
Psmb6	1.15608e-29	0.250371	0.852	0.619	1.61885e-25
Ptprcap	2.77236e-23	-0.251943	0.921	0.942	3.88214e-19
Ctsz	1.00826e-16	-0.255532	0.195	0.37	1.41186e-12
Gm26740	6.92202e-18	-0.256202	0.191	0.378	9.69291e-14
Sec63	4.20908e-12	-0.260228	0.268	0.412	5.89397e-08
Tram1	2.75921e-19	-0.264152	0.27	0.464	3.86372e-15
Bcl7a	2.85089e-11	-0.264323	0.34	0.457	3.9921e-07
Mbnl1	4.03283e-14	-0.265119	0.578	0.647	5.64717e-10
mt-Nd5	1.89716e-18	-0.267208	0.799	0.848	2.65659e-14
Ptprc	1.13756e-17	-0.267772	0.18	0.362	1.59293e-13
Cib1	5.80287e-17	-0.270341	0.246	0.423	8.12576e-13
Rsrp1	1.55396e-17	-0.271159	0.381	0.554	2.17601e-13
Samhd1	1.46763e-25	-0.273482	0.06	0.278	2.05512e-21
Tnfrsf13b	3.86743e-23	-0.274103	0.15	0.369	5.41556e-19
Arhgap17	6.90567e-28	-0.276024	0.079	0.318	9.67e-24
Fth1	6.57188e-22	-0.280979	0.998	0.985	9.2026e-18
Sp100	1.78897e-23	-0.28122	0.105	0.318	2.5051e-19
Atp6v0e	7.03164e-20	-0.282267	0.407	0.565	9.8464e-16
mt-Nd4l	7.75899e-23	-0.2846	0.822	0.881	1.08649e-18
Ctsh	4.14758e-20	-0.289323	0.032	0.204	5.80785e-16
Rgs2	4.27505e-24	-0.289773	0.101	0.319	5.98635e-20
Cytip	9.24674e-24	-0.289823	0.197	0.425	1.29482e-19
Iglv1	3.85028e-11	-0.298676	0.013	0.108	5.39155e-07
Ctss	2.15697e-20	-0.299008	0.148	0.346	3.0204e-16
Syk	5.38306e-24	-0.299272	0.165	0.387	7.53789e-20
Atp6v0b	2.73407e-21	-0.301148	0.308	0.499	3.82852e-17
Limd2	3.46351e-16	-0.309707	0.516	0.621	4.84995e-12
Napsa	1.73641e-14	-0.311907	0.392	0.524	2.4315e-10
H2-D1	2.2028e-27	-0.312569	0.94	0.942	3.08458e-23
Actb	1.01921e-33	-0.314213	1	0.99	1.4272e-29
Cd2	3.90616e-31	-0.314437	0.024	0.263	5.4698e-27
mt-Co2	8.27334e-73	-0.314813	1	1	1.15852e-68
Pold4	7.31938e-22	-0.316417	0.388	0.572	1.02493e-17
Mcl1	5.22787e-20	-0.31671	0.281	0.475	7.32058e-16
Slfn2	2.98649e-22	-0.31902	0.086	0.288	4.18198e-18
4930523C07Rik	4.55886e-25	-0.319697	0.218	0.443	6.38376e-21
Fau	4.60976e-102	-0.320997	1	0.999	6.45505e-98
Ighd	6.58556e-18	-0.325252	0.088	0.259	9.22176e-14
Selenow	3.38984e-26	-0.32546	0.537	0.7	4.7468e-22
Btg2	3.01436e-25	-0.326439	0.141	0.367	4.221e-21
Myl12b	1.68683e-26	-0.332081	0.293	0.526	2.36207e-22
Psap	1.53779e-18	-0.332516	0.251	0.433	2.15336e-14
Tnfrsf13c	1.15844e-21	-0.335707	0.146	0.35	1.62216e-17
Nrgn	6.73844e-13	-0.343267	0.084	0.219	9.43584e-09
Herpud1	5.84469e-26	-0.345736	0.255	0.482	8.18432e-22
Tmsb10	1.12131e-33	-0.355489	1	0.988	1.57017e-29
Lyn	9.55654e-38	-0.356286	0.107	0.404	1.3382e-33
Zeb2	1.01978e-26	-0.357805	0.227	0.462	1.428e-22
Smim14	1.61804e-30	-0.361714	0.366	0.6	2.26574e-26
Rac2	4.39741e-36	-0.363317	0.754	0.868	6.15769e-32
Pou2f2	8.62151e-29	-0.366302	0.094	0.337	1.20727e-24
mt-Nd2	4.99252e-40	-0.370161	0.968	0.979	6.99103e-36
Shisa5	7.67191e-23	-0.370863	0.103	0.307	1.0743e-18
Clec2d	1.20238e-29	-0.375333	0.296	0.536	1.68369e-25
Irf8	3.90174e-09	-0.384285	0.253	0.365	5.46361e-05
mt-Atp6	4.99338e-92	-0.384604	1	1	6.99223e-88
Bach2	2.98826e-31	-0.38613	0.165	0.427	4.18447e-27
Laptm5	1.94242e-37	-0.389026	0.212	0.506	2.71998e-33
Ptpn6	1.32083e-28	-0.390812	0.165	0.409	1.84956e-24
mt-Co3	1.36973e-80	-0.396224	1	0.999	1.91804e-76
Unc93b1	4.62138e-34	-0.398469	0.281	0.539	6.47131e-30
Rps27	2.2177e-94	-0.399799	1	0.998	3.10545e-90
Coq7	5.38656e-12	-0.406444	0.285	0.4	7.5428e-08
Serp1	3.92466e-36	-0.406957	0.347	0.608	5.4957e-32
Pycard	1.93635e-31	-0.419013	0.231	0.482	2.71147e-27
mt-Cytb	2.41199e-82	-0.41928	1	0.999	3.37751e-78
Fam129c	1.09618e-38	-0.426782	0.105	0.404	1.53498e-34
Foxp1	9.50625e-34	-0.436635	0.439	0.644	1.33116e-29
Rnase6	2.84181e-41	-0.446676	0.032	0.333	3.97939e-37
Cox6a2	1.65772e-09	-0.453531	0.071	0.176	2.32131e-05
Atp1b1	4.31084e-25	-0.467258	0.289	0.495	6.03647e-21
Ypel3	7.40743e-37	-0.468912	0.343	0.588	1.03726e-32
mt-Nd4	1.12123e-89	-0.468962	0.998	0.999	1.57006e-85
Spib	3.42388e-48	-0.469827	0.092	0.435	4.79446e-44
Ftl1	1.66195e-68	-0.483667	0.891	0.975	2.32723e-64
Erp29	9.21837e-56	-0.486138	0.362	0.693	1.29085e-51
Rhoh	6.0426e-44	-0.493582	0.21	0.518	8.46145e-40
Cd79a	9.64569e-39	-0.494406	0.981	0.931	1.35069e-34
Cyba	5.10351e-35	-0.499026	0.548	0.723	7.14645e-31
Tmsb4x	1.30549e-62	-0.505372	1	0.989	1.82808e-58
Arl5c	2.70256e-28	-0.514319	0.345	0.543	3.7844e-24
Gm42418	3.53171e-56	-0.514476	0.707	0.883	4.94546e-52
Fcmr	2.63036e-34	-0.519585	0.017	0.274	3.68329e-30
Sec11c	8.91549e-42	-0.520645	0.473	0.699	1.24844e-37
Ralgps2	5.81971e-59	-0.521493	0.073	0.459	8.14934e-55
Cd24a	8.56462e-48	-0.524259	0.692	0.867	1.1993e-43
Tyrobp	5.85012e-18	-0.528327	0.054	0.218	8.19193e-14
mt-Co1	2.79552e-119	-0.540235	1	1	3.91457e-115
Ltb	8.65299e-26	-0.553825	0.109	0.331	1.21168e-21
Siglecg	3.86854e-59	-0.557967	0.201	0.575	5.41712e-55
Nfkbia	7.73982e-54	-0.560725	0.126	0.488	1.08381e-49
Blvrb	1.03476e-56	-0.564216	0.109	0.482	1.44897e-52
Dok3	1.02767e-64	-0.56664	0.109	0.517	1.43905e-60
Malat1	2.36604e-94	-0.63425	1	1	3.31317e-90
Lsp1	1.64667e-60	-0.64183	0.188	0.563	2.30583e-56
Cd72	4.07176e-69	-0.648543	0.178	0.588	5.70168e-65
Cd37	3.13567e-62	-0.649378	0.572	0.79	4.39088e-58
Lmo4	1.40562e-65	-0.67784	0.152	0.552	1.96829e-61
Jund	5.58958e-84	-0.804997	0.34	0.74	7.82709e-80
H2-Ab1	5.34072e-26	-0.834096	0.266	0.46	7.47861e-22
Myl4	1.26072e-57	-0.837004	0.118	0.493	1.76538e-53
Ms4a1	1.37429e-40	-0.838434	0.039	0.335	1.92442e-36
Klf2	3.48571e-90	-0.840224	0.058	0.564	4.88104e-86
Gm30211	3.9727e-67	-0.843514	0.024	0.448	5.56297e-63
Cd52	3.03446e-30	-0.849193	0.752	0.825	4.24915e-26
Fcrla	3.1737e-105	-0.858958	0.024	0.587	4.44413e-101
Cnp	6.02698e-98	-0.892362	0.184	0.67	8.43958e-94
H2-Eb1	1.95379e-36	-0.951169	0.047	0.324	2.73589e-32
H2-Aa	6.26135e-40	-0.981009	0.049	0.344	8.76776e-36
Cd79b	9.17627e-113	-1.01234	0.76	0.886	1.28495e-108
Pafah1b3	1.07612e-119	-1.02836	0.362	0.817	1.5069e-115
Iglc3	4.00619e-71	-1.16367	0.041	0.474	5.60987e-67
Ighm	2.2703e-157	-1.19974	0.726	0.951	3.1791e-153
Dnajc7	8.22431e-100	-1.28638	0.225	0.694	1.15165e-95
Btg1	2.75054e-144	-1.32342	0.203	0.791	3.85158e-140
Iglc2	9.69571e-53	-1.45119	0.058	0.414	1.35769e-48
Ly6d	7.14043e-119	-1.66819	0.377	0.815	9.99875e-115
Iglc1	5.2412e-83	-1.80169	0.163	0.615	7.33925e-79
Jchain	8.15708e-12	-1.91789	0.188	0.329	1.14224e-07
Igha	8.93696e-32	-1.93641	0.52	0.693	1.25144e-27
Cd74	2.7893e-118	-2.15789	0.086	0.684	3.90586e-114
Igkc	1.85149e-183	-2.85069	0.642	0.941	2.59265e-179

## Sheet: Pro B VDJ vs_all
symbol	p_val	avg_logFC	pct.1	pct.2	p_val_adj
Vpreb1	0	2.01625	0.999	0.574	0
Igll1	0	1.52976	0.999	0.465	0
Dntt	0	1.28876	0.953	0.28	0
Vpreb2	0	1.09022	0.803	0.149	0
Pmf1	4.94669e-215	0.946383	0.792	0.336	6.92685e-211
Selenom	0	0.921833	0.575	0.059	0
Lef1	2.90185e-306	0.821958	0.799	0.207	4.06346e-302
Gmfg	5.16798e-245	0.821176	0.993	0.799	7.23673e-241
Vpreb3	1.89922e-261	0.818214	1	0.906	2.65948e-257
Mzb1	1.8396e-217	0.743252	0.992	0.837	2.57599e-213
Tspan13	5.76113e-198	0.727284	0.865	0.401	8.06731e-194
Ebf1	1.15495e-190	0.683003	1	0.914	1.61728e-186
Crip1	1.90353e-136	0.668591	1	0.975	2.66552e-132
Cmtm7	7.63047e-171	0.653547	0.973	0.763	1.0685e-166
Rcsd1	1.30935e-170	0.609979	0.776	0.322	1.83348e-166
Arpp21	1.28725e-300	0.603198	0.561	0.083	1.80254e-296
Bfsp2	2.33933e-100	0.598652	0.738	0.408	3.27577e-96
Cox7a2l	1.03146e-130	0.577011	0.932	0.689	1.44436e-126
Tifa	3.46786e-135	0.575833	0.884	0.497	4.85605e-131
Ptpn18	6.13561e-148	0.568685	0.955	0.724	8.59169e-144
Xrcc6	1.5259e-118	0.544547	0.792	0.412	2.13672e-114
Impdh1	1.67268e-189	0.543796	0.612	0.167	2.34225e-185
Tbc1d10c	1.38723e-143	0.528187	0.68	0.267	1.94253e-139
Tsc22d4	3.65297e-114	0.520015	0.833	0.509	5.11525e-110
Gimap1	4.97176e-118	0.514716	0.797	0.405	6.96196e-114
1700048O20Rik	1.37621e-230	0.513783	0.487	0.081	1.92711e-226
Mgst2	8.0502e-185	0.487662	0.535	0.127	1.12727e-180
Rasgrp2	1.14035e-96	0.482839	0.799	0.464	1.59683e-92
Cplx2	6.57872e-106	0.473476	0.678	0.305	9.21219e-102
Smarca4	1.05713e-92	0.468069	0.82	0.481	1.48029e-88
Phldb3	9.2828e-191	0.46695	0.5	0.106	1.29987e-186
B2m	2.78938e-118	0.464654	0.993	0.939	3.90597e-114
Sapcd1	5.03147e-112	0.460719	0.504	0.171	7.04557e-108
Hes1	1.52559e-95	0.457932	0.504	0.183	2.13628e-91
Gstt2	1.09343e-125	0.434893	0.541	0.18	1.53114e-121
Blnk	1.19614e-82	0.427766	0.814	0.504	1.67496e-78
Gm30948	3.55985e-240	0.427438	0.436	0.058	4.98485e-236
Ifitm3	2.27458e-109	0.424415	0.378	0.095	3.1851e-105
Ninj1	8.51719e-123	0.423854	0.486	0.148	1.19266e-118
AW112010	6.13607e-91	0.420984	0.599	0.271	8.59233e-87
Selenop	3.44805e-128	0.414333	0.514	0.156	4.82831e-124
Tmem176b	9.97367e-180	0.412814	0.487	0.101	1.39661e-175
B3gnt2	2.49832e-118	0.409831	0.516	0.168	3.4984e-114
Srp14	1.86889e-74	0.407962	0.873	0.649	2.61701e-70
Ucp2	1.8374e-91	0.404223	0.994	0.924	2.57291e-87
Cd69	2.82493e-50	0.398914	0.484	0.244	3.95575e-46
Gimap6	5.6568e-93	0.389758	0.623	0.271	7.92122e-89
Rag1	1.84453e-93	0.388183	0.508	0.189	2.5829e-89
Ifitm2	1.75894e-110	0.385143	0.595	0.215	2.46304e-106
Ypel3	6.55561e-66	0.381373	0.816	0.547	9.17982e-62
Tmem91	8.76773e-219	0.370831	0.336	0.035	1.22774e-214
Slamf6	9.17299e-66	0.368963	0.741	0.441	1.28449e-61
Adgrg1	2.86892e-149	0.367627	0.424	0.092	4.01735e-145
Sec63	9.69182e-67	0.35603	0.691	0.373	1.35715e-62
Pcmtd1	3.10535e-86	0.350259	0.48	0.182	4.34842e-82
Rnf187	7.01745e-19	0.348389	0.564	0.431	9.82654e-15
Ralbp1	1.73095e-51	0.338974	0.565	0.32	2.42385e-47
Prdx2	7.86288e-53	0.332666	0.796	0.587	1.10104e-48
Egfl7	5.8058e-124	0.331368	0.385	0.089	8.12986e-120
Mob4	3.98715e-60	0.329892	0.61	0.332	5.5832e-56
H1f0	1.77671e-77	0.325356	0.365	0.116	2.48792e-73
Stambpl1	9.34396e-60	0.323909	0.596	0.314	1.30843e-55
H2-K1	7.63864e-54	0.323435	0.982	0.889	1.06964e-49
Ptp4a3	1.83178e-41	0.323002	0.809	0.621	2.56504e-37
Bin1	1.67787e-57	0.321284	0.627	0.353	2.34952e-53
Itm2b	3.5566e-55	0.321103	0.912	0.736	4.98031e-51
Fam53b	7.27964e-50	0.320465	0.727	0.454	1.01937e-45
Msh5	1.96212e-82	0.320356	0.395	0.13	2.74756e-78
Ppp1r14b	1.60071e-48	0.318375	0.768	0.508	2.24147e-44
Ifi27	1.15858e-45	0.317526	0.511	0.281	1.62236e-41
Myb	1.48335e-43	0.315004	0.67	0.429	2.07714e-39
N4bp3	2.49474e-98	0.311344	0.392	0.112	3.49339e-94
Prep	3.16279e-50	0.311116	0.424	0.197	4.42886e-46
B9d2	1.14603e-56	0.310468	0.531	0.268	1.60479e-52
Kansl1l	2.95355e-75	0.308742	0.439	0.166	4.13586e-71
Anxa1	1.57068e-109	0.308679	0.375	0.094	2.19943e-105
Rps24	1.77599e-154	0.303709	1	1	2.48692e-150
Ifi203	8.75075e-42	0.299278	0.697	0.46	1.22537e-37
Tpd52	1.57635e-65	0.298089	0.452	0.188	2.20736e-61
Ctse	5.36384e-42	0.29777	0.354	0.163	7.51098e-38
Fkbp1a	7.52019e-40	0.289295	0.588	0.358	1.05305e-35
1700027J07Rik	2.22439e-60	0.286946	0.363	0.136	3.11481e-56
Sox4	1.41071e-41	0.284837	0.721	0.455	1.97542e-37
Uqcrh	2.1854e-53	0.281595	0.977	0.933	3.06022e-49
Tmem176a	2.71428e-116	0.280344	0.336	0.07	3.80081e-112
Pcp4l1	5.82311e-212	0.279108	0.256	0.017	8.1541e-208
Itga4	3.17316e-48	0.277987	0.523	0.275	4.44337e-44
Npc2	1.20006e-40	0.271574	0.711	0.472	1.68044e-36
Tra2a	1.41994e-35	0.270749	0.605	0.39	1.98834e-31
AU020206	1.40995e-49	0.265576	0.465	0.226	1.97435e-45
Gfra1	1.92136e-70	0.264562	0.35	0.115	2.69048e-66
Pfdn5	3.85207e-45	0.264084	0.95	0.874	5.39405e-41
Clint1	9.09608e-38	0.263772	0.523	0.301	1.27372e-33
Ankrd33b	4.63211e-137	0.262487	0.273	0.039	6.48634e-133
Dlg2	2.6715e-86	0.261627	0.28	0.064	3.74089e-82
Serinc3	4.49806e-34	0.260988	0.877	0.711	6.29864e-30
Nbdy	7.70153e-142	0.259537	0.307	0.048	1.07845e-137
Ptgr1	2.58277e-52	0.259411	0.421	0.184	3.61665e-48
Il16	7.44721e-52	0.259361	0.51	0.254	1.04283e-47
Fcrl6	1.41159e-101	0.258221	0.17	0.019	1.97664e-97
Atp1b3	1.43205e-39	0.255927	0.55	0.318	2.0053e-35
Tbxa2r	1.69051e-94	0.255302	0.307	0.072	2.36722e-90
Mpp1	1.86934e-45	0.254181	0.459	0.232	2.61764e-41
S100a13	9.18844e-37	0.253673	0.582	0.365	1.28666e-32
Dck	3.74163e-41	0.251666	0.422	0.211	5.23941e-37
Elk4	2.62458e-54	0.250595	0.398	0.167	3.6752e-50
Cenpe	2.09833e-27	-0.25091	0.051	0.221	2.9383e-23
Lsm6	1.66691e-24	-0.251298	0.394	0.556	2.33418e-20
Spc25	5.84425e-32	-0.252796	0.044	0.234	8.1837e-28
Nhp2	1.00275e-18	-0.25416	0.256	0.408	1.40415e-14
Ighd	2.59296e-16	-0.255082	0.127	0.261	3.63092e-12
Dctpp1	1.52864e-19	-0.256073	0.191	0.345	2.14055e-15
Srsf2	3.0992e-21	-0.256452	0.508	0.628	4.33981e-17
Pcna	3.61637e-24	-0.257792	0.125	0.297	5.06401e-20
Hnrnpab	8.28073e-22	-0.259511	0.404	0.548	1.15955e-17
Rpl14	3.14519e-18	-0.26057	0.973	0.977	4.40421e-14
Eif4a1	4.20265e-19	-0.260859	0.584	0.679	5.88497e-15
Tagln2	1.09493e-18	-0.261444	0.397	0.532	1.53324e-14
Rhoh	7.98769e-16	-0.26231	0.397	0.51	1.11852e-11
mt-Nd2	7.22799e-30	-0.263616	0.965	0.98	1.01213e-25
Hspd1	6.42689e-10	-0.264754	0.273	0.365	8.99958e-06
Hist1h2ab	2.71754e-29	-0.265422	0.028	0.199	3.80537e-25
Nasp	8.51795e-24	-0.270422	0.21	0.382	1.19277e-19
Spib	5.30796e-21	-0.270653	0.266	0.429	7.43273e-17
Cenpm	1.94577e-35	-0.270674	0.064	0.275	2.72465e-31
Tmsb4x	4.00484e-25	-0.270771	1	0.989	5.60797e-21
mt-Nd1	5.90204e-39	-0.271228	0.959	0.981	8.26463e-35
Snrpg	4.13703e-29	-0.272248	0.841	0.894	5.79308e-25
Hist2h2ac	6.7884e-25	-0.27265	0.085	0.251	9.50579e-21
Hdgf	7.01701e-23	-0.273629	0.295	0.458	9.82592e-19
Fbxo5	5.29854e-32	-0.273637	0.068	0.266	7.41954e-28
Hmmr	2.26903e-33	-0.27618	0.035	0.227	3.17732e-29
Cdkn2d	7.43274e-19	-0.278411	0.249	0.396	1.04081e-14
Serp1	6.54677e-26	-0.281904	0.433	0.608	9.16744e-22
Ctsh	1.704e-27	-0.282333	0.041	0.209	2.38611e-23
Alyref	1.21834e-23	-0.282992	0.336	0.495	1.70605e-19
Erp29	1.17935e-27	-0.284138	0.547	0.685	1.65144e-23
Srsf7	4.30579e-22	-0.284472	0.435	0.57	6.0294e-18
Hist1h3c	4.25453e-30	-0.28594	0.034	0.21	5.95761e-26
Hnrnpa3	2.99111e-26	-0.28718	0.608	0.719	4.18846e-22
Pa2g4	3.9221e-18	-0.287879	0.29	0.428	5.49211e-14
Cd2	6.70195e-37	-0.289668	0.054	0.269	9.38473e-33
Ldha	1.07246e-10	-0.291083	0.385	0.473	1.50176e-06
Rbm3	7.52407e-44	-0.291351	0.958	0.975	1.05359e-39
Ccnb1	6.72264e-19	-0.292919	0.119	0.26	9.41371e-15
Tuba1c	1.94417e-22	-0.29357	0.092	0.247	2.72242e-18
Jpt1	2.38039e-20	-0.293812	0.578	0.671	3.33327e-16
Ybx1	9.7913e-28	-0.294281	0.814	0.89	1.37108e-23
Cyba	1.7228e-16	-0.296473	0.663	0.717	2.41244e-12
Tipin	3.4608e-32	-0.296647	0.15	0.36	4.84616e-28
Sec11c	3.31789e-15	-0.29681	0.647	0.689	4.64604e-11
Lsm5	2.94783e-27	-0.298342	0.384	0.542	4.12785e-23
Iglv1	5.53039e-14	-0.298884	0.021	0.111	7.74421e-10
Hist1h1e	2.80386e-09	-0.299503	0.344	0.413	3.92625e-05
Cenpw	1.16548e-36	-0.301156	0.125	0.352	1.63203e-32
Pbk	1.49379e-36	-0.303071	0.041	0.25	2.09176e-32
Rpsa	1.82266e-61	-0.308925	1	0.996	2.55227e-57
Smc4	1.20661e-14	-0.316871	0.346	0.439	1.68962e-10
Set	5.94612e-22	-0.31837	0.596	0.693	8.32635e-18
Tpx2	2.64494e-35	-0.318434	0.055	0.261	3.7037e-31
Gmnn	1.93814e-30	-0.319566	0.188	0.387	2.71398e-26
Nfkbia	1.97317e-24	-0.328426	0.312	0.481	2.76302e-20
Hspe1	3.27069e-20	-0.333284	0.589	0.691	4.57994e-16
Anp32e	1.17087e-21	-0.337983	0.441	0.557	1.63957e-17
Ptpn6	1.02812e-27	-0.338726	0.225	0.411	1.43967e-23
Ccna2	5.74707e-38	-0.343667	0.084	0.307	8.04762e-34
Cdc20	1.5818e-26	-0.34602	0.089	0.262	2.215e-22
Prc1	4.56913e-31	-0.346029	0.074	0.266	6.39816e-27
Srsf3	6.32316e-45	-0.346603	0.812	0.889	8.85432e-41
Tmpo	5.58023e-35	-0.347413	0.169	0.387	7.814e-31
Snrpd1	2.23918e-29	-0.348588	0.569	0.657	3.13553e-25
Mif	3.41716e-09	-0.34942	0.676	0.708	4.78505e-05
4930523C07Rik	2.01247e-46	-0.350082	0.181	0.455	2.81806e-42
Pou2f2	9.57827e-39	-0.352132	0.109	0.344	1.34124e-34
Hsp90aa1	1.51317e-22	-0.355189	0.534	0.646	2.1189e-18
Cdkn3	2.51705e-30	-0.359895	0.075	0.264	3.52463e-26
Dnajc9	6.3167e-41	-0.360666	0.215	0.458	8.84528e-37
Spc24	1.0181e-40	-0.362239	0.113	0.353	1.42565e-36
Lockd	1.24344e-30	-0.36248	0.167	0.366	1.74119e-26
Selenoh	2.23264e-33	-0.364161	0.408	0.585	3.12637e-29
Smc2	9.7841e-37	-0.37314	0.136	0.361	1.37007e-32
Cd24a	1.86097e-33	-0.373451	0.82	0.86	2.60592e-29
Lig1	5.74726e-30	-0.37919	0.153	0.345	8.04788e-26
Eif5a	1.00039e-41	-0.380834	0.819	0.913	1.40084e-37
Rnase6	3.77581e-41	-0.38149	0.095	0.337	5.28726e-37
Cdca3	1.14237e-40	-0.387705	0.092	0.326	1.59967e-36
Mcm7	1.25093e-36	-0.388511	0.221	0.438	1.75167e-32
Coq7	1.1189e-22	-0.399055	0.245	0.408	1.56679e-18
Cdk1	1.8588e-35	-0.400335	0.116	0.33	2.60287e-31
Ppia	1.81585e-66	-0.402676	1	0.99	2.54274e-62
Cnp	6.33908e-29	-0.41953	0.547	0.649	8.87662e-25
Nrgn	6.27272e-28	-0.425118	0.055	0.227	8.78369e-24
Nme1	2.30591e-40	-0.426839	0.398	0.615	3.22896e-36
Blvrb	1.66562e-45	-0.42699	0.229	0.483	2.33237e-41
Lmnb1	3.94542e-46	-0.432641	0.169	0.427	5.52477e-42
Hmgn1	4.73757e-59	-0.435572	0.456	0.691	6.63402e-55
Cox6a2	8.42107e-08	-0.437566	0.102	0.177	0.0011792
Ptma	6.94094e-45	-0.447338	1	0.991	9.7194e-41
Ranbp1	2.04483e-30	-0.447588	0.503	0.628	2.86338e-26
Hist1h4d	1.63779e-15	-0.450737	0.245	0.351	2.2934e-11
Ralgps2	6.66301e-67	-0.456029	0.13	0.467	9.33021e-63
Ccnb2	3.4713e-34	-0.456804	0.113	0.32	4.86086e-30
Pfn1	4.79316e-95	-0.462433	0.922	0.976	6.71186e-91
Rrm2	1.36632e-38	-0.46255	0.129	0.355	1.91326e-34
Fcmr	3.67671e-36	-0.46824	0.065	0.278	5.14849e-32
Anp32b	1.56747e-42	-0.468934	0.612	0.726	2.19493e-38
Nap1l1	2.49163e-48	-0.470633	0.364	0.588	3.48904e-44
H2afv	3.72796e-13	-0.47331	0.858	0.827	5.22027e-09
Calm1	1.99359e-91	-0.480116	0.806	0.946	2.79163e-87
Nucks1	7.45203e-40	-0.487421	0.392	0.582	1.04351e-35
Cdca8	7.19159e-44	-0.488978	0.109	0.352	1.00704e-39
Hsp90b1	9.40317e-44	-0.503707	0.489	0.693	1.31673e-39
Ighm	3.20261e-48	-0.504787	0.966	0.934	4.48461e-44
Dut	1.9373e-23	-0.507569	0.407	0.514	2.7128e-19
Btg1	8.5883e-31	-0.508284	0.748	0.755	1.20262e-26
Emp3	8.74137e-65	-0.516806	0.21	0.525	1.22405e-60
Cenpa	4.94013e-29	-0.534675	0.251	0.429	6.91766e-25
Cks1b	5.04508e-53	-0.537708	0.164	0.438	7.06463e-49
Ube2s	1.59618e-32	-0.548667	0.52	0.648	2.23513e-28
Dek	2.16616e-46	-0.552046	0.472	0.643	3.03327e-42
Mki67	4.24e-42	-0.552116	0.163	0.4	5.93727e-38
Lmo4	1.558e-69	-0.580424	0.238	0.557	2.18166e-65
Ran	1.75516e-74	-0.580742	0.625	0.819	2.45775e-70
Hmgb1	8.39342e-36	-0.595768	0.994	0.976	1.17533e-31
Nusap1	2.90991e-42	-0.600359	0.102	0.334	4.07475e-38
Cks2	2.74859e-39	-0.601172	0.242	0.456	3.84885e-35
Cenpf	1.40489e-35	-0.615825	0.115	0.326	1.96727e-31
Birc5	2.35694e-46	-0.638816	0.231	0.466	3.30043e-42
Tubb5	6.96407e-49	-0.651713	0.738	0.832	9.75178e-45
Cd52	8.79211e-16	-0.651861	0.871	0.815	1.23116e-11
Dnajc7	1.41534e-27	-0.654933	0.589	0.673	1.98191e-23
Fcrla	4.77002e-98	-0.671884	0.19	0.59	6.67946e-94
Gm30211	2.3344e-64	-0.677668	0.127	0.452	3.26886e-60
Tubb4b	4.69543e-51	-0.691267	0.45	0.641	6.57501e-47
Klf2	6.1604e-97	-0.720126	0.167	0.571	8.62641e-93
Hmgn2	6.17925e-54	-0.723085	0.448	0.636	8.6528e-50
H2-Ab1	3.07656e-32	-0.770696	0.288	0.465	4.30811e-28
Tuba1b	5.17154e-57	-0.777369	0.525	0.693	7.24171e-53
Ms4a1	2.6923e-41	-0.783435	0.11	0.338	3.77003e-37
H2afx	1.04641e-21	-0.798323	0.378	0.491	1.46529e-17
Ube2c	9.52435e-19	-0.799614	0.307	0.421	1.3337e-14
Top2a	7.3678e-53	-0.830184	0.232	0.485	1.03171e-48
Myl4	5.10255e-78	-0.83643	0.16	0.502	7.1451e-74
Hist1h1b	6.73856e-26	-0.854382	0.262	0.407	9.436e-22
H2-Eb1	1.58207e-39	-0.871484	0.099	0.329	2.21538e-35
H2-Aa	2.35091e-47	-0.875165	0.089	0.35	3.29198e-43
H2afz	4.33885e-96	-0.881611	0.939	0.971	6.0757e-92
Pclaf	2.90877e-60	-0.924228	0.319	0.567	4.07316e-56
Stmn1	1.17663e-76	-0.930162	0.771	0.887	1.64764e-72
Iglc3	1.61356e-71	-0.981902	0.152	0.478	2.25947e-67
Hmgb2	2.76695e-45	-1.07825	0.943	0.951	3.87456e-41
Ly6d	5.541e-74	-1.23942	0.813	0.785	7.75907e-70
Hist1h2ap	1.85646e-34	-1.25579	0.183	0.373	2.5996e-30
Iglc1	2.45377e-14	-1.28861	0.578	0.587	3.43601e-10
Hist1h2ae	3.34615e-25	-1.3113	0.36	0.486	4.68561e-21
Iglc2	2.27382e-49	-1.3417	0.169	0.416	3.18402e-45
Cd74	1.97286e-64	-1.70116	0.477	0.664	2.7626e-60
Igkc	2.63224e-49	-1.74811	0.997	0.915	3.68592e-45

## Sheet: PreBCRd vs_all
symbol	p_val	avg_logFC	pct.1	pct.2	p_val_adj
Mif	5.88524e-241	1.55632	1	0.689	8.24111e-237
Npm1	1.65686e-235	1.50681	1	0.948	2.3201e-231
Ncl	7.76719e-217	1.43664	1	0.707	1.08764e-212
Ldha	6.51782e-261	1.41116	0.992	0.436	9.12691e-257
Hspd1	3.5189e-296	1.39433	0.99	0.321	4.92751e-292
Hspe1	2.67516e-236	1.30815	1	0.664	3.74603e-232
C1qbp	2.77997e-297	1.22303	0.987	0.307	3.89279e-293
Nme1	6.36622e-241	1.20243	0.997	0.572	8.91462e-237
Pa2g4	1.37071e-251	1.13925	0.987	0.384	1.91941e-247
Hsp90ab1	1.12153e-220	1.09932	1	0.96	1.57047e-216
Hsp90aa1	3.1699e-187	1.09045	0.979	0.617	4.43881e-183
Eif5a	4.19947e-219	1.06789	1	0.899	5.88052e-215
Ranbp1	3.57744e-204	1.06151	0.997	0.596	5.00948e-200
Nhp2	3.84762e-247	1.04698	0.977	0.362	5.38783e-243
Set	4.22242e-197	1.04671	0.992	0.666	5.91265e-193
Atp5g1	8.13945e-207	1.01226	0.997	0.662	1.13977e-202
Ran	2.03216e-198	1.00917	0.997	0.79	2.84564e-194
Nrgn	5.62221e-196	0.994544	0.763	0.18	7.87278e-192
Lyar	5.04043e-270	0.990643	0.933	0.256	7.05811e-266
Dctpp1	5.62503e-244	0.973146	0.943	0.297	7.87673e-240
Slc25a5	1.08255e-209	0.967985	0.995	0.717	1.51589e-205
Rps2	1.36619e-213	0.964085	1	0.991	1.91308e-209
Ybx3	0	0.960713	0.92	0.194	0
Ccnd2	1.80822e-192	0.946434	0.748	0.18	2.53204e-188
Srm	0	0.937946	0.843	0.117	0
Rpl14	2.86013e-216	0.937703	1	0.975	4.00504e-212
Nop10	3.05405e-203	0.936704	0.997	0.587	4.27658e-199
Nop58	8.80976e-258	0.904819	0.941	0.255	1.23363e-253
Dut	3.71795e-153	0.903106	0.961	0.479	5.20624e-149
Gnl3	1.26437e-294	0.886484	0.853	0.163	1.7705e-290
Serbp1	2.68392e-191	0.88547	1	0.869	3.75829e-187
Fbl	8.80357e-234	0.870654	0.943	0.297	1.23276e-229
Rps17	4.64857e-209	0.865207	1	0.963	6.50939e-205
Aprt	4.45915e-242	0.861053	0.887	0.232	6.24415e-238
Nap1l1	1.16237e-160	0.851179	0.967	0.544	1.62767e-156
Ybx1	1.26108e-194	0.850264	0.997	0.877	1.76589e-190
Cycs	7.20267e-185	0.848592	0.977	0.504	1.00859e-180
Gapdh	4.62135e-163	0.840419	0.99	0.868	6.47128e-159
Eif4a1	1.73905e-175	0.836432	0.987	0.653	2.43519e-171
Tomm5	5.46827e-173	0.831526	0.938	0.424	7.65722e-169
Hspa8	6.25117e-168	0.830761	1	0.903	8.75352e-164
Ptges3	1.92673e-196	0.827898	0.925	0.341	2.698e-192
Ddx21	1.00905e-193	0.827614	0.915	0.308	1.41297e-189
Apex1	5.83568e-298	0.818846	0.9	0.179	8.1717e-294
Prdx6	2.58498e-240	0.81742	0.879	0.22	3.61975e-236
Ppp1r14b	3.3162e-167	0.817233	0.985	0.507	4.64367e-163
Eef1g	1.49415e-169	0.816631	0.985	0.6	2.09226e-165
Cacybp	1.16947e-191	0.813381	0.933	0.346	1.63761e-187
Rps27l	9.72637e-181	0.813312	1	0.696	1.36198e-176
Phb2	4.58598e-180	0.811182	0.964	0.436	6.42175e-176
Bola2	4.33259e-170	0.807877	0.946	0.446	6.06693e-166
Impdh2	6.38985e-217	0.80759	0.902	0.272	8.94771e-213
Mrpl12	8.98212e-193	0.806457	0.938	0.36	1.25777e-188
Rpl23a	9.5846e-180	0.804912	0.997	0.867	1.34213e-175
Mt1	3.64158e-253	0.796797	0.398	0.028	5.09931e-249
Anp32b	3.4505e-152	0.792525	0.995	0.7	4.83173e-148
Timm8a1	0	0.791629	0.853	0.132	0
Siva1	1.77124e-174	0.78511	0.938	0.348	2.48027e-170
Fkbp4	7.72759e-208	0.77091	0.902	0.283	1.0821e-203
Npm3	7.69113e-236	0.764396	0.907	0.242	1.07699e-231
St13	1.07718e-187	0.750254	0.946	0.353	1.50837e-183
Tpi1	8.14939e-197	0.748417	0.9	0.288	1.14116e-192
Eif2s2	6.77678e-154	0.746521	1	0.714	9.48952e-150
Cct3	5.55066e-188	0.744628	0.943	0.357	7.77259e-184
Pebp1	1.03006e-164	0.743651	0.969	0.496	1.44239e-160
Ndufab1	2.60508e-163	0.740174	0.959	0.475	3.64789e-159
Uqcr11	9.0175e-162	0.731685	0.987	0.692	1.26272e-157
Rpl41	2.5685e-203	0.728919	1	1	3.59667e-199
Bzw2	2.56575e-248	0.725089	0.853	0.189	3.59281e-244
Dkc1	2.62414e-247	0.716338	0.848	0.184	3.67459e-243
Rsl1d1	1.04352e-190	0.71571	0.846	0.247	1.46123e-186
Pkm	1.96842e-145	0.713958	0.92	0.417	2.75638e-141
Rps6	2.26575e-185	0.711559	1	0.968	3.17273e-181
Snrpd1	1.53921e-145	0.709334	0.985	0.631	2.15536e-141
Snrpd3	1.56744e-156	0.709024	0.985	0.567	2.19488e-152
Rps15	7.06769e-177	0.708302	1	0.955	9.89689e-173
Fkbp3	1.67902e-151	0.707639	0.951	0.472	2.35113e-147
Cct8	4.89136e-155	0.70533	0.969	0.487	6.84938e-151
Cdv3	8.54553e-142	0.694616	0.907	0.38	1.19663e-137
Uqcrq	2.09124e-159	0.69247	0.995	0.737	2.92837e-155
Nop56	4.49282e-162	0.687266	0.835	0.272	6.29129e-158
Snrpf	4.51506e-152	0.684885	0.997	0.768	6.32243e-148
Eef1d	5.2274e-141	0.684871	0.974	0.678	7.31993e-137
Hint1	1.60218e-145	0.675924	0.995	0.841	2.24353e-141
Phgdh	6.65811e-127	0.667289	0.882	0.388	9.32335e-123
Nolc1	8.4878e-241	0.667092	0.73	0.129	1.18855e-236
Psma7	1.95189e-143	0.662706	0.985	0.674	2.73323e-139
Pdap1	8.38823e-127	0.661572	0.951	0.518	1.1746e-122
Cdk4	2.52904e-152	0.661336	0.967	0.406	3.54142e-148
Polr2f	9.44466e-149	0.661282	0.889	0.364	1.32254e-144
Tuba1b	7.91352e-94	0.655507	0.982	0.66	1.10813e-89
Lsm7	6.03428e-158	0.654815	0.943	0.402	8.4498e-154
Mrto4	5.0386e-225	0.654571	0.812	0.176	7.05555e-221
Cox5a	3.95233e-145	0.646686	0.987	0.83	5.53445e-141
Rpl5	1.49723e-163	0.64665	1	0.937	2.09657e-159
Gar1	1.11622e-223	0.646134	0.792	0.171	1.56304e-219
Pgam1	1.99e-151	0.643327	0.877	0.333	2.7866e-147
Rpl31	6.68089e-158	0.638792	0.995	0.945	9.35525e-154
Park7	2.46891e-124	0.638742	0.959	0.634	3.45721e-120
Nasp	2.04581e-129	0.638526	0.851	0.339	2.86474e-125
Tkt	8.39085e-127	0.633179	0.91	0.423	1.17497e-122
Hspa9	4.22048e-211	0.630252	0.789	0.177	5.90995e-207
Psmd7	5.74832e-133	0.628505	0.869	0.358	8.04938e-129
Prmt1	7.96102e-138	0.627455	0.897	0.404	1.11478e-133
Cdca7	1.04524e-190	0.627347	0.815	0.198	1.46366e-186
Cct5	4.2839e-130	0.626559	0.949	0.494	5.99874e-126
Fabp5	6.40021e-199	0.626056	0.717	0.148	8.96221e-195
Erh	3.983e-137	0.619679	0.897	0.378	5.57739e-133
Snrpd2	4.30874e-142	0.619399	0.995	0.764	6.03352e-138
Dtymk	3.95879e-137	0.615764	0.902	0.359	5.5435e-133
Gcsh	0	0.612837	0.725	0.085	0
Rpl36a	1.16298e-161	0.611958	1	0.987	1.62852e-157
Mrpl42	1.61886e-154	0.610619	0.902	0.326	2.26689e-150
Rps8	3.81833e-205	0.610619	1	1	5.34681e-201
Nudc	1.18917e-127	0.609773	0.923	0.432	1.66519e-123
Wdr43	1.61458e-157	0.60798	0.758	0.209	2.2609e-153
Sssca1	5.51472e-157	0.603319	0.756	0.215	7.72226e-153
Taf1d	1.0877e-126	0.602864	0.866	0.346	1.52311e-122
Eif2s1	8.56716e-151	0.599617	0.859	0.305	1.19966e-146
Metap2	2.58009e-127	0.598891	0.943	0.465	3.61291e-123
Odc1	2.81554e-231	0.597375	0.674	0.111	3.94261e-227
Rpl22l1	1.01883e-99	0.590886	0.987	0.944	1.42666e-95
Slc25a3	3.25535e-123	0.586165	0.995	0.778	4.55847e-119
Rpl7a	4.87215e-152	0.582814	1	0.974	6.82247e-148
Prdx1	3.70914e-120	0.581261	0.992	0.764	5.19391e-116
Atp5g3	4.90278e-116	0.578445	0.969	0.585	6.86537e-112
Lsm2	6.53217e-119	0.575387	0.882	0.385	9.14699e-115
Tomm40	1.29733e-166	0.57174	0.789	0.218	1.81665e-162
Snrpg	1.85283e-128	0.570851	1	0.883	2.59452e-124
Snu13	2.73395e-108	0.570808	0.987	0.662	3.82835e-104
Eef1b2	8.80376e-144	0.568375	0.997	0.963	1.23279e-139
Magoh	1.95622e-118	0.567489	0.923	0.453	2.73929e-114
Cdk6	2.15243e-174	0.567278	0.738	0.172	3.01405e-170
Eif1ax	5.85506e-125	0.566788	0.874	0.364	8.19884e-121
Mrpl52	2.43271e-99	0.56538	0.923	0.57	3.40652e-95
Fam162a	4.305e-181	0.559191	0.781	0.194	6.0283e-177
Hnrnpab	4.26252e-104	0.556032	0.946	0.512	5.96881e-100
Srsf7	3.89612e-96	0.554721	0.949	0.535	5.45574e-92
Ppid	5.22054e-159	0.55241	0.717	0.181	7.31033e-155
Ramp1	6.48465e-139	0.549962	0.833	0.263	9.08045e-135
Galk1	4.76096e-148	0.549566	0.776	0.229	6.66678e-144
Phb	1.79706e-217	0.548944	0.715	0.132	2.51642e-213
Srfbp1	1.12512e-243	0.547559	0.566	0.068	1.5755e-239
Fkbp1a	2.92462e-114	0.545815	0.853	0.354	4.09534e-110
Ndufa12	2.98584e-107	0.543746	0.949	0.519	4.18107e-103
1810022K09Rik	1.48143e-111	0.542715	0.918	0.444	2.07445e-107
Rpl4	1.20021e-128	0.541608	0.997	0.911	1.68066e-124
Llph	6.6979e-99	0.538588	0.905	0.482	9.37906e-95
Ddx18	2.17258e-142	0.537857	0.771	0.233	3.04227e-138
Myc	0	0.535966	0.494	0.034	0
Mcm6	4.59841e-124	0.534819	0.781	0.253	6.43916e-120
Rps25	1.48184e-148	0.532071	1	0.987	2.07503e-144
Srsf2	4.45044e-100	0.531947	0.977	0.597	6.23195e-96
Eno1	2.2188e-137	0.531913	0.771	0.241	3.10699e-133
Mcm7	1.09101e-99	0.53118	0.887	0.392	1.52774e-95
Vdac1	2.9257e-122	0.529585	0.861	0.34	4.09686e-118
AC160336.1	1.47819e-47	0.529449	0.877	0.593	2.06991e-43
Uqcr10	1.85677e-109	0.529412	0.982	0.759	2.60003e-105
Mybbp1a	4.4148e-208	0.529338	0.643	0.108	6.18205e-204
Eif3j1	2.25298e-140	0.529042	0.794	0.246	3.15485e-136
Tomm20	1.93408e-97	0.528356	0.938	0.551	2.70829e-93
Ndufa5	4.76426e-110	0.52781	0.936	0.477	6.67139e-106
Nifk	1.88896e-122	0.525648	0.681	0.207	2.64511e-118
Uqcc2	8.8441e-113	0.524736	0.91	0.414	1.23844e-108
Rps18	5.15802e-164	0.524704	1	0.992	7.22278e-160
Glrx3	4.73234e-100	0.524009	0.853	0.393	6.6267e-96
Cnbp	1.71444e-92	0.521096	0.936	0.547	2.40073e-88
Eif3i	1.51357e-97	0.519098	0.933	0.505	2.11945e-93
Atp5b	1.22161e-97	0.518657	0.982	0.728	1.71062e-93
Pgk1	2.28645e-110	0.517211	0.825	0.337	3.20171e-106
Ebna1bp2	6.15491e-146	0.516385	0.787	0.233	8.61872e-142
Ifitm2	5.41805e-104	0.51531	0.702	0.227	7.5869e-100
Naa10	3.92257e-139	0.514647	0.787	0.244	5.49277e-135
Fam136a	4.00293e-177	0.513931	0.614	0.117	5.6053e-173
Rplp1	2.72573e-148	0.507809	1	0.998	3.81683e-144
U2af1	2.81891e-88	0.503762	0.933	0.568	3.94732e-84
Timm9	8.3669e-182	0.503516	0.681	0.139	1.17162e-177
Cct4	1.4939e-100	0.502061	0.879	0.415	2.0919e-96
Mettl1	3.62005e-268	0.501956	0.625	0.075	5.06916e-264
Hells	7.29372e-115	0.501873	0.681	0.199	1.02134e-110
Mrps18a	5.63198e-106	0.500079	0.771	0.291	7.88646e-102
Atic	7.98195e-211	0.499011	0.63	0.101	1.11771e-206
Ndufb2	8.77303e-97	0.498847	0.91	0.469	1.22849e-92
Eif3a	3.05113e-84	0.496252	0.81	0.376	4.2725e-80
Cox7b	7.57091e-93	0.495143	0.972	0.725	1.06015e-88
Ppia	7.08944e-116	0.494712	1	0.99	9.92734e-112
Romo1	6.02777e-92	0.494471	0.936	0.568	8.44069e-88
Hdgf	6.70003e-92	0.494337	0.895	0.418	9.38205e-88
Nsun2	3.76945e-184	0.493056	0.656	0.127	5.27836e-180
Lig1	5.46985e-93	0.487136	0.794	0.301	7.65943e-89
Rpsa	1.1875e-141	0.486873	1	0.996	1.66285e-137
Noc2l	1.96319e-172	0.485198	0.645	0.13	2.74905e-168
Ppa1	1.13892e-158	0.484479	0.648	0.139	1.59483e-154
Gadd45gip1	6.96312e-107	0.484417	0.794	0.314	9.75046e-103
Gspt1	5.97148e-116	0.48414	0.733	0.24	8.36186e-112
Mrpl17	2.45655e-124	0.48346	0.738	0.229	3.43991e-120
Ndufa4	1.01934e-107	0.482698	0.997	0.923	1.42738e-103
Mrpl23	7.99979e-92	0.482214	0.882	0.442	1.12021e-87
Snrpa1	1.55627e-98	0.477945	0.815	0.345	2.17925e-94
Uqcrb	1.24373e-88	0.475923	0.972	0.675	1.7416e-84
Gm10076	1.11036e-105	0.475732	0.776	0.292	1.55484e-101
Shmt2	2.99891e-248	0.472146	0.617	0.08	4.19938e-244
Pop5	1.19183e-123	0.469898	0.733	0.227	1.66891e-119
Tcp1	5.36701e-96	0.468169	0.848	0.376	7.51543e-92
Ifrd2	4.09212e-274	0.467945	0.532	0.051	5.73019e-270
Ppan	1.51001e-125	0.465882	0.627	0.164	2.11447e-121
Chchd4	3.13355e-187	0.465301	0.553	0.086	4.38791e-183
Zfp593	1.07214e-159	0.464735	0.65	0.14	1.50131e-155
Rpl36al	5.07065e-110	0.461762	0.997	0.94	7.10044e-106
Atp5k	2.27688e-95	0.459923	1	0.799	3.18832e-91
Tfdp1	2.76003e-129	0.458809	0.712	0.2	3.86487e-125
Eif3b	2.063e-131	0.458205	0.689	0.188	2.88882e-127
Psma4	6.84742e-92	0.457654	0.913	0.465	9.58845e-88
Lsm4	1.49049e-72	0.456948	0.92	0.581	2.08713e-68
Usmg5	1.2782e-86	0.456143	0.979	0.77	1.78987e-82
Rps12	8.748e-125	0.455119	1	0.995	1.22498e-120
Gtpbp4	2.58582e-110	0.454532	0.71	0.228	3.62093e-106
Eprs	1.78822e-128	0.454399	0.63	0.161	2.50404e-124
Rrp15	8.85686e-180	0.454391	0.617	0.112	1.24023e-175
Rsl24d1	9.90887e-93	0.454255	0.689	0.256	1.38754e-88
Exosc5	1.99305e-94	0.454199	0.735	0.284	2.79086e-90
Hnrnpdl	2.51399e-71	0.452472	0.874	0.483	3.52034e-67
Mdh2	5.68678e-78	0.452126	0.864	0.482	7.96319e-74
Ndufc2	3.03949e-84	0.451755	0.959	0.558	4.2562e-80
Mdh1	1.27077e-61	0.451709	0.9	0.567	1.77946e-57
1190007I07Rik	8.946e-154	0.448201	0.63	0.136	1.25271e-149
Ola1	2.31074e-108	0.448111	0.771	0.274	3.23573e-104
G3bp1	1.27019e-91	0.446339	0.83	0.353	1.77865e-87
Paics	4.793e-99	0.446316	0.74	0.263	6.71164e-95
Slc25a4	2.1706e-73	0.445665	0.761	0.368	3.03949e-69
Tomm7	6.87812e-83	0.444968	0.979	0.75	9.63143e-79
Cct2	9.69541e-85	0.444846	0.928	0.505	1.35765e-80
Ddx39	1.14057e-81	0.444358	0.884	0.453	1.59715e-77
Polr2h	1.09607e-133	0.444177	0.666	0.172	1.53483e-129
Gart	9.3957e-188	0.442721	0.591	0.098	1.31568e-183
Rangrf	4.15352e-271	0.442367	0.494	0.042	5.81618e-267
Rps23	5.47141e-154	0.441587	1	0.995	7.66162e-150
Atp5g2	1.18359e-91	0.441263	0.992	0.894	1.65738e-87
Mrpl36	4.50403e-83	0.440866	0.74	0.314	6.307e-79
Higd1a	1.05994e-89	0.440827	0.841	0.371	1.48424e-85
Sfxn1	8.02803e-126	0.440326	0.671	0.182	1.12417e-121
Rplp2	5.66713e-149	0.440037	1	0.994	7.93568e-145
Ruvbl2	6.41859e-126	0.43871	0.612	0.155	8.98795e-122
Eif5b	3.61585e-72	0.438371	0.823	0.409	5.06327e-68
Wdr12	2.12634e-130	0.437367	0.566	0.128	2.97752e-126
Canx	1.1345e-94	0.437277	0.735	0.269	1.58864e-90
Rpl27	8.98053e-115	0.437223	1	0.984	1.25754e-110
Slirp	9.99056e-97	0.435708	0.774	0.301	1.39898e-92
Pcbp1	2.89783e-82	0.435453	0.859	0.413	4.05783e-78
Pcna	8.77602e-89	0.435199	0.72	0.257	1.22891e-84
Rrs1	4.189e-147	0.43356	0.578	0.119	5.86586e-143
Srpk1	3.38967e-114	0.433178	0.679	0.204	4.74655e-110
Rpl36	3.52848e-138	0.432079	1	0.996	4.94093e-134
Btf3	1.5096e-106	0.430729	1	0.95	2.11389e-102
Timm13	4.91818e-73	0.430723	0.941	0.615	6.88692e-69
Ruvbl1	1.79197e-105	0.429478	0.717	0.241	2.5093e-101
Mrps28	8.29582e-104	0.428933	0.686	0.223	1.16166e-99
Ndufaf4	5.62719e-181	0.428859	0.563	0.091	7.87976e-177
Chchd1	7.07097e-81	0.428571	0.853	0.43	9.90148e-77
Mcm5	2.66075e-108	0.428499	0.71	0.22	3.72585e-104
Bola3	5.05159e-96	0.428321	0.756	0.285	7.07374e-92
Bfsp2	5.32614e-43	0.427031	0.728	0.423	7.45819e-39
Denr	1.64604e-82	0.425901	0.763	0.324	2.30495e-78
Exosc7	2.46436e-108	0.424531	0.715	0.233	3.45085e-104
Hprt	3.66188e-83	0.424092	0.781	0.329	5.12774e-79
Ddx39b	2.83638e-68	0.423165	0.946	0.588	3.97178e-64
Crip1	3.05274e-72	0.423016	0.99	0.977	4.27475e-68
Guk1	2.94324e-131	0.422327	0.609	0.145	4.12143e-127
Cct7	2.11191e-70	0.422271	0.833	0.441	2.95731e-66
Ndufs7	4.0222e-76	0.421234	0.877	0.47	5.63229e-72
Igll1	1.17357e-84	0.4212	0.974	0.49	1.64335e-80
Cenpw	1.72075e-74	0.420772	0.738	0.308	2.40956e-70
Mrps15	2.98395e-97	0.420416	0.71	0.249	4.17843e-93
Mat2a	6.83752e-75	0.420027	0.725	0.308	9.57458e-71
Aldoa	8.87343e-75	0.419993	0.766	0.33	1.24255e-70
Syncrip	5.86731e-91	0.418208	0.694	0.249	8.216e-87
Timm10	2.38611e-124	0.417717	0.591	0.144	3.34127e-120
Rbbp7	1.71408e-90	0.4177	0.766	0.295	2.40023e-86
Rpl3	1.54483e-117	0.417691	1	0.99	2.16322e-113
Gpatch4	1.29909e-179	0.415713	0.553	0.087	1.81911e-175
Psme2	2.92973e-71	0.414686	0.833	0.41	4.1025e-67
Dnaja1	9.47709e-62	0.414189	0.864	0.5	1.32708e-57
Uchl5	3.51916e-101	0.413633	0.676	0.219	4.92788e-97
Cox7c	1.52353e-85	0.413572	0.997	0.934	2.1334e-81
Tmem97	1.3011e-152	0.413004	0.522	0.092	1.82193e-148
Ssb	3.67522e-66	0.411866	0.931	0.573	5.14641e-62
Umps	8.60213e-134	0.41063	0.54	0.112	1.20456e-129
Rbmxl1	1.62285e-82	0.41042	0.792	0.335	2.27247e-78
Cyc1	4.87661e-73	0.40984	0.799	0.391	6.82872e-69
Nop16	5.99577e-126	0.409032	0.55	0.123	8.39587e-122
Rpl12	7.99107e-96	0.409019	1	0.979	1.11899e-91
Usp50	1.14277e-112	0.408922	0.62	0.169	1.60023e-108
Nudt5	1.2399e-109	0.40843	0.676	0.204	1.73623e-105
Nudcd2	3.3935e-99	0.408209	0.645	0.202	4.75192e-95
Tma16	5.71405e-157	0.407674	0.504	0.083	8.00138e-153
Tuba4a	3.42073e-113	0.406575	0.566	0.141	4.79004e-109
Polr1d	3.17792e-66	0.406276	0.943	0.602	4.45005e-62
Rps27a	1.12148e-158	0.405396	1	0.999	1.57041e-154
Shmt1	5.21586e-249	0.403958	0.483	0.045	7.30377e-245
Emg1	2.94481e-65	0.403833	0.856	0.483	4.12362e-61
Rplp0	1.96915e-108	0.403129	1	0.998	2.7574e-104
Exosc8	1.49815e-83	0.40199	0.784	0.319	2.09786e-79
Eif3c	6.74691e-66	0.401953	0.833	0.45	9.4477e-62
Gsto1	3.07556e-196	0.401028	0.483	0.06	4.3067e-192
Wdr18	1.69108e-95	0.39957	0.566	0.165	2.36802e-91
Mpp6	6.45757e-113	0.398964	0.578	0.148	9.04254e-109
Alyref	5.59802e-69	0.398815	0.897	0.457	7.83891e-65
Strap	2.39235e-86	0.39852	0.704	0.262	3.35e-82
Rcc2	5.49923e-79	0.397935	0.717	0.288	7.70057e-75
Naa50	6.88682e-103	0.397848	0.694	0.221	9.64361e-99
Ndufa10	3.63874e-82	0.397746	0.715	0.283	5.09533e-78
Mrpl54	5.01639e-67	0.396103	0.825	0.429	7.02446e-63
Isyna1	2.59693e-145	0.395801	0.506	0.091	3.63648e-141
Polr2l	5.76865e-107	0.395534	0.65	0.191	8.07784e-103
Hat1	1.82739e-86	0.395323	0.65	0.223	2.5589e-82
Rwdd1	1.26056e-74	0.395301	0.794	0.37	1.76516e-70
Zc3h15	5.70797e-66	0.394659	0.807	0.405	7.99286e-62
Rpl6	2.34495e-130	0.394579	1	0.997	3.28364e-126
Gm26917	1.65873e-36	0.393493	0.653	0.363	2.32271e-32
Rpf2	6.48007e-138	0.393337	0.591	0.128	9.07404e-134
Ndufb3	1.14047e-65	0.393163	0.882	0.508	1.597e-61
Lsm6	1.22303e-66	0.392639	0.923	0.52	1.71261e-62
Mcm3	3.67904e-86	0.3918	0.712	0.252	5.15176e-82
Tipin	7.79803e-78	0.391188	0.784	0.316	1.09196e-73
Car2	1.98191e-78	0.391155	0.463	0.127	2.77527e-74
Ndufb6	1.68732e-72	0.389808	0.766	0.342	2.36276e-68
Pdcd5	6.01499e-62	0.389242	0.866	0.491	8.42279e-58
Rpl15	4.76956e-129	0.388659	1	0.993	6.67881e-125
Txn1	6.15467e-61	0.387282	0.972	0.714	8.61838e-57
Nme2	5.5748e-134	0.387148	0.566	0.121	7.8064e-130
Eif3g	1.87634e-74	0.386611	0.725	0.306	2.62745e-70
Rars	1.42273e-107	0.38587	0.612	0.17	1.99225e-103
Txnl1	6.36359e-68	0.384527	0.807	0.398	8.91094e-64
Hspa4	4.14812e-70	0.383719	0.625	0.241	5.80861e-66
Rfc4	1.53636e-74	0.383309	0.707	0.277	2.15137e-70
Ndufb4	4.90425e-66	0.37912	0.879	0.491	6.86742e-62
Mrpl15	8.23892e-71	0.377613	0.73	0.312	1.1537e-66
Psma3	1.32452e-59	0.37649	0.946	0.623	1.85472e-55
Banf1	3.75557e-63	0.375941	0.835	0.421	5.25892e-59
Exosc1	5.38138e-102	0.375727	0.56	0.15	7.53555e-98
Fmc1	1.24305e-73	0.375466	0.674	0.266	1.74065e-69
Stoml2	2.34025e-93	0.37471	0.612	0.188	3.27705e-89
Ndufs6	2.56127e-59	0.374619	0.897	0.551	3.58655e-55
2810004N23Rik	1.29537e-87	0.374387	0.643	0.211	1.81391e-83
Atp5o.1	6.44285e-59	0.373159	0.949	0.657	9.02193e-55
Psmg1	9.38728e-145	0.371341	0.514	0.093	1.3145e-140
Gtf3a	2.26426e-76	0.370724	0.648	0.245	3.17065e-72
Eif4e	1.18553e-79	0.370638	0.671	0.249	1.66009e-75
Eif4g1	3.77502e-86	0.370208	0.555	0.169	5.28615e-82
Ung	6.90815e-124	0.370029	0.429	0.074	9.67348e-120
Ak2	4.90053e-73	0.369693	0.694	0.281	6.86221e-69
Mrps18b	1.05425e-108	0.369602	0.558	0.141	1.47626e-104
Txnl4a	3.78369e-79	0.36958	0.625	0.221	5.29831e-75
Ptma	8.49381e-62	0.366306	1	0.991	1.18939e-57
Atad3a	4.41423e-155	0.365685	0.473	0.073	6.18125e-151
Mrpl21	6.99917e-71	0.365154	0.707	0.299	9.80094e-67
Ndufaf2	8.90908e-112	0.364613	0.535	0.126	1.24754e-107
Rbpms	1.75159e-139	0.364078	0.437	0.069	2.45276e-135
Etfb	1.54068e-63	0.363594	0.81	0.402	2.15742e-59
Tubb5	7.53751e-46	0.363445	0.972	0.815	1.05548e-41
Mrpl20	7.88053e-59	0.362868	0.877	0.501	1.10351e-54
Nars	2.57104e-74	0.361845	0.62	0.224	3.60023e-70
Slc29a1	7.95664e-104	0.360027	0.54	0.136	1.11417e-99
Dnajc2	1.445e-64	0.359935	0.751	0.345	2.02344e-60
Pabpc1	1.43847e-40	0.359345	0.969	0.716	2.01428e-36
Eloc	1.01755e-67	0.358842	0.846	0.412	1.42488e-63
Pno1	1.92601e-144	0.357895	0.504	0.089	2.697e-140
Atp5j2	1.33814e-70	0.357705	0.995	0.92	1.8738e-66
Psmg2	1.48637e-94	0.357142	0.545	0.15	2.08137e-90
Nudt19	1.7699e-120	0.357002	0.504	0.105	2.4784e-116
Rps19bp1	4.3871e-77	0.356144	0.599	0.205	6.14326e-73
Mogs	1.0661e-138	0.355642	0.44	0.071	1.49286e-134
Rpl13	1.78223e-122	0.353611	1	0.999	2.49565e-118
Lap3	1.39256e-149	0.3534	0.44	0.065	1.95e-145
Ahsa1	4.40325e-71	0.352755	0.643	0.249	6.16587e-67
Ddx1	4.91285e-90	0.352722	0.571	0.169	6.87946e-86
1500011K16Rik	2.50878e-110	0.352126	0.504	0.113	3.51305e-106
Hnrnpu	1.10811e-41	0.351937	0.884	0.579	1.55169e-37
Psma6	9.59272e-54	0.351707	0.879	0.518	1.34327e-49
Mrpl16	8.50901e-89	0.351316	0.568	0.169	1.19152e-84
Rpa2	7.74421e-65	0.350628	0.627	0.242	1.08442e-60
Dcun1d5	5.86061e-53	0.350467	0.812	0.443	8.20661e-49
Ydjc	2.82711e-217	0.350214	0.365	0.027	3.9588e-213
Ppm1g	1.94493e-66	0.349628	0.663	0.269	2.72348e-62
Mrpl2	5.44852e-81	0.34919	0.604	0.201	7.62956e-77
Etf1	1.52272e-84	0.349049	0.558	0.17	2.13226e-80
Timm50	3.55988e-82	0.347226	0.635	0.216	4.98489e-78
Phf5a	6.75066e-57	0.346322	0.859	0.481	9.45294e-53
Cisd1	4.78594e-60	0.346284	0.681	0.299	6.70175e-56
Uchl3	1.92169e-60	0.346186	0.725	0.339	2.69095e-56
2010107E04Rik	4.50774e-59	0.344901	0.987	0.817	6.31219e-55
Eif1a	1.87899e-87	0.344211	0.491	0.13	2.63116e-83
Stip1	5.16887e-79	0.342913	0.612	0.208	7.23797e-75
Psat1	1.01545e-107	0.34271	0.491	0.11	1.42194e-103
Rps21	3.95755e-103	0.342687	1	0.998	5.54175e-99
Lrrc59	1.60941e-90	0.341012	0.55	0.156	2.25366e-86
Dnajc19	4.89077e-61	0.340046	0.73	0.335	6.84855e-57
Cmss1	3.07885e-105	0.339246	0.517	0.123	4.31131e-101
Psmb2	3.2375e-51	0.338517	0.913	0.576	4.53348e-47
Tyms	3.09597e-55	0.337694	0.56	0.218	4.33529e-51
Vdac2	8.21015e-53	0.337175	0.843	0.489	1.14967e-48
Pomp	2.70112e-45	0.336923	0.923	0.641	3.78238e-41
Mrps34	5.02247e-65	0.336818	0.614	0.24	7.03296e-61
1110008F13Rik	2.81676e-60	0.336636	0.792	0.384	3.94431e-56
Rexo2	7.79141e-95	0.336604	0.661	0.201	1.09103e-90
Hddc2	1.23131e-94	0.335846	0.54	0.145	1.7242e-90
Mrpl18	1.45706e-50	0.335074	0.877	0.515	2.04032e-46
Ppih	9.43731e-69	0.334708	0.643	0.248	1.32151e-64
Psma5	5.13205e-52	0.334556	0.797	0.439	7.18641e-48
Cd24a	3.81041e-30	0.3336	0.946	0.851	5.33571e-26
Gmnn	3.21041e-58	0.333583	0.776	0.346	4.49553e-54
Rrp1b	1.148e-168	0.333159	0.38	0.042	1.60754e-164
Supt16	7.32331e-50	0.332736	0.694	0.329	1.02548e-45
Sae1	5.46834e-60	0.332527	0.738	0.335	7.65732e-56
Chchd2	6.07237e-74	0.332257	1	0.971	8.50313e-70
Hnrnpa1	3.88293e-41	0.329974	0.956	0.708	5.43726e-37
Eif3d	7.41486e-52	0.329765	0.676	0.325	1.0383e-47
Trmt6	7.39794e-102	0.329441	0.481	0.11	1.03593e-97
Hmgb1	1.23003e-39	0.32932	0.997	0.977	1.72241e-35
Adh5	4.18159e-57	0.329085	0.674	0.3	5.85548e-53
Gars	2.47251e-87	0.328648	0.532	0.149	3.46225e-83
Ddx27	1.26467e-75	0.328453	0.55	0.176	1.77092e-71
Cops3	6.07522e-71	0.328281	0.614	0.222	8.50713e-67
Ssbp1	1.11628e-47	0.328245	0.702	0.364	1.56313e-43
Eif3l	7.59094e-63	0.328176	0.668	0.278	1.06296e-58
Aimp2	2.77636e-114	0.327786	0.465	0.094	3.88773e-110
Rnps1	7.52871e-63	0.327124	0.715	0.306	1.05425e-58
Tsfm	8.16377e-84	0.32572	0.535	0.156	1.14317e-79
Rpl35	3.28302e-87	0.325208	1	0.995	4.59722e-83
Ftsj3	3.2308e-110	0.324056	0.465	0.096	4.52408e-106
Cenpx	1.40383e-49	0.323162	0.787	0.418	1.96579e-45
Tmem238	1.09332e-141	0.322954	0.401	0.056	1.53097e-137
Rpl32	4.01416e-115	0.322016	1	0.999	5.62102e-111
Lsm12	1.58389e-55	0.321846	0.679	0.307	2.21792e-51
Dnaja2	9.05299e-56	0.321722	0.728	0.346	1.26769e-51
Rpl10a	3.64367e-83	0.321638	1	0.991	5.10223e-79
Brix1	1.08294e-52	0.321279	0.653	0.297	1.51644e-48
Mrpl35	1.08297e-61	0.320978	0.653	0.268	1.51648e-57
Gm47283	1.20435e-17	0.320677	0.468	0.308	1.68644e-13
Cdk2ap1	1.18572e-64	0.319839	0.622	0.239	1.66037e-60
mt-Nd1	1.67344e-50	0.319757	0.997	0.977	2.34331e-46
Bola1	1.12e-64	0.319678	0.581	0.214	1.56834e-60
Smim4	4.89572e-53	0.319263	0.599	0.26	6.85547e-49
Sap18	1.20067e-59	0.319112	0.735	0.332	1.6813e-55
Mcm2	2.09205e-93	0.318667	0.501	0.125	2.9295e-89
Chaf1b	4.54485e-95	0.317724	0.468	0.109	6.36415e-91
Mrps5	2.39597e-63	0.317291	0.578	0.215	3.35508e-59
Ccdc58	2.40961e-100	0.317163	0.486	0.113	3.37418e-96
Srsf6	2.43066e-52	0.317048	0.715	0.344	3.40365e-48
Stmn1	2.92807e-42	0.316889	0.977	0.871	4.10018e-38
Nip7	4.39102e-72	0.316665	0.54	0.176	6.14875e-68
Dph3	5.72615e-53	0.316632	0.648	0.298	8.01833e-49
Snrpb	8.67112e-46	0.316503	0.951	0.706	1.21422e-41
Pclaf	9.56472e-37	0.315519	0.83	0.528	1.33935e-32
Mrpl19	8.51112e-69	0.314669	0.499	0.158	1.19181e-64
Rpl26	1.07592e-86	0.313696	1	0.995	1.50661e-82
Atp5a1	1.88127e-44	0.313455	0.933	0.717	2.63434e-40
Sf3b5	1.54257e-47	0.313233	0.874	0.519	2.16006e-43
Glrx5	2.84185e-55	0.313142	0.638	0.279	3.97945e-51
Wdr83os	9.84448e-49	0.312446	0.712	0.359	1.37852e-44
Psmd12	9.64417e-48	0.312373	0.632	0.303	1.35047e-43
Tcof1	2.81793e-58	0.312168	0.553	0.209	3.94595e-54
Dnph1	5.6526e-165	0.312102	0.409	0.049	7.91533e-161
Nt5dc2	1.59608e-76	0.31143	0.476	0.133	2.23499e-72
Trap1	6.27861e-101	0.311194	0.46	0.102	8.79194e-97
Idh3a	4.73041e-83	0.310411	0.509	0.142	6.62399e-79
Mrpl11	4.43541e-57	0.309668	0.638	0.271	6.2109e-53
Snrpe	5.56194e-56	0.309587	0.997	0.93	7.78839e-52
Gstp1	1.15811e-99	0.309397	0.491	0.115	1.6217e-95
Clns1a	1.70459e-60	0.309176	0.566	0.214	2.38694e-56
Wdr46	6.42146e-96	0.308762	0.437	0.096	8.99197e-92
Endog	3.02766e-166	0.308608	0.368	0.039	4.23963e-162
Nop14	2.18342e-90	0.308297	0.44	0.102	3.05745e-86
Dpy30	4.91813e-56	0.30749	0.686	0.307	6.88685e-52
Cfdp1	1.79893e-53	0.30743	0.635	0.279	2.51904e-49
Tagln2	1.25743e-43	0.307038	0.861	0.501	1.76078e-39
Atp5j	2.46084e-50	0.306985	0.979	0.859	3.44592e-46
Ccne2	2.92052e-46	0.306612	0.396	0.135	4.0896e-42
Psmb5	8.11987e-44	0.306223	0.895	0.576	1.13703e-39
Snhg12	1.73983e-73	0.306079	0.478	0.138	2.43628e-69
Mri1	1.72059e-72	0.305911	0.501	0.153	2.40934e-68
Psmb3	8.73206e-40	0.305733	0.923	0.696	1.22275e-35
Pdcd11	3.74079e-77	0.305585	0.47	0.131	5.23823e-73
Abce1	2.50752e-82	0.305155	0.458	0.119	3.51128e-78
Ndufv1	2.97134e-55	0.304789	0.614	0.259	4.16076e-51
Gins2	4.96587e-77	0.304358	0.53	0.156	6.9537e-73
Ube2m	6.49949e-42	0.304124	0.787	0.468	9.10124e-38
Rpl38	5.79269e-86	0.303846	1	0.999	8.11151e-82
Eif4a3	3.53872e-49	0.303784	0.715	0.352	4.95526e-45
Sdf2l1	8.66434e-73	0.303604	0.55	0.179	1.21327e-68
Ppat	1.10679e-123	0.303282	0.414	0.069	1.54984e-119
Pfdn6	9.0463e-46	0.302974	0.771	0.422	1.26675e-41
Cox5b	5.86774e-47	0.302542	0.979	0.891	8.21659e-43
Naa15	1.19665e-52	0.302493	0.589	0.245	1.67567e-48
Eif3m	8.74081e-42	0.301616	0.856	0.511	1.22398e-37
Haus4	7.1302e-63	0.301117	0.509	0.172	9.98442e-59
Prpf19	1.78979e-61	0.300066	0.512	0.178	2.50624e-57
Pole3	2.16257e-68	0.299815	0.509	0.163	3.02824e-64
Psmd3	9.08965e-67	0.299545	0.594	0.214	1.27282e-62
Naa38	4.90465e-51	0.298981	0.725	0.351	6.86798e-47
Psmd1	1.02144e-60	0.298715	0.501	0.173	1.43032e-56
Mrps25	3.55061e-69	0.298692	0.501	0.158	4.97192e-65
Smn1	1.26471e-57	0.298518	0.555	0.212	1.77098e-53
Snhg9	8.62445e-40	0.298404	0.612	0.308	1.20768e-35
Slc25a39	6.79482e-94	0.298162	0.46	0.107	9.51478e-90
Adk	1.51299e-88	0.297395	0.458	0.11	2.11864e-84
Mthfd2	2.32923e-81	0.29739	0.458	0.118	3.26162e-77
Sod2	9.34198e-55	0.297148	0.558	0.22	1.30816e-50
Rfc5	2.59315e-60	0.297113	0.499	0.17	3.63119e-56
Cox6c	9.51074e-56	0.296655	0.995	0.948	1.33179e-51
Mrps24	2.45076e-43	0.296511	0.805	0.467	3.43179e-39
Thyn1	3.9185e-95	0.295736	0.429	0.093	5.48707e-91
Mcrip2	6.28269e-228	0.294831	0.319	0.018	8.79765e-224
Utp18	1.35694e-78	0.293631	0.455	0.121	1.90012e-74
Swi5	9.36183e-38	0.29362	0.877	0.566	1.31094e-33
Hnrnpf	2.91504e-44	0.293357	0.985	0.827	4.08193e-40
Usp14	2.32381e-60	0.291784	0.512	0.177	3.25403e-56
Zfp771	4.62013e-58	0.291243	0.486	0.168	6.46957e-54
Ass1	1.3152e-82	0.290982	0.424	0.101	1.84167e-78
Immt	5.32604e-56	0.29082	0.586	0.232	7.45805e-52
Knop1	2.92637e-47	0.290521	0.586	0.256	4.0978e-43
Atp5c1	7.6239e-39	0.290308	0.951	0.699	1.06757e-34
Psmc1	4.57414e-39	0.290114	0.702	0.38	6.40517e-35
Impa2	2.35289e-85	0.289336	0.424	0.099	3.29475e-81
Phpt1	1.05166e-64	0.288074	0.524	0.177	1.47264e-60
Rpl37	1.77427e-88	0.287857	1	0.997	2.48451e-84
Rack1	4.11441e-64	0.287487	1	0.988	5.7614e-60
Rpl29	7.86937e-72	0.287296	1	0.993	1.10195e-67
Bax	2.41031e-35	0.287069	0.694	0.4	3.37516e-31
Drap1	1.39225e-42	0.286614	0.746	0.399	1.94957e-38
Psmc5	1.73804e-42	0.286495	0.733	0.388	2.43377e-38
Uhrf1	2.64539e-52	0.28587	0.558	0.217	3.70434e-48
Htra2	9.82072e-84	0.28582	0.419	0.099	1.37519e-79
Pold2	4.95943e-71	0.285608	0.452	0.128	6.94469e-67
Pabpc4	1.15056e-116	0.285384	0.396	0.066	1.61112e-112
Agpat5	1.63035e-78	0.285041	0.437	0.111	2.28297e-74
Tmem14c	1.52869e-40	0.285029	0.825	0.484	2.14062e-36
Chchd6	4.1046e-99	0.284805	0.398	0.078	5.74767e-95
Trim28	3.61629e-53	0.284702	0.586	0.239	5.06389e-49
Trmt112	1.26524e-32	0.284393	0.843	0.581	1.77172e-28
Txn2	4.50499e-44	0.284335	0.65	0.318	6.30834e-40
Cinp	4.8481e-88	0.283982	0.416	0.094	6.7888e-84
Snhg6	5.19764e-78	0.283859	0.411	0.101	7.27825e-74
Rps29	1.39366e-95	0.283423	1	1	1.95154e-91
Polr2e	4.10878e-40	0.283323	0.663	0.344	5.75352e-36
H2afj	1.43487e-32	0.282668	0.938	0.69	2.00925e-28
Cd3eap	8.78775e-128	0.282028	0.344	0.045	1.23055e-123
Emc8	1.44583e-47	0.281889	0.558	0.239	2.0246e-43
Comtd1	1.30895e-152	0.281456	0.342	0.037	1.83292e-148
Eef1e1	5.01632e-55	0.281285	0.473	0.165	7.02436e-51
Eif5	1.24528e-32	0.281017	0.697	0.419	1.74377e-28
Srsf3	1.96477e-42	0.280917	0.99	0.876	2.75127e-38
Syce2	1.38085e-58	0.279878	0.437	0.136	1.93361e-54
Minos1	2.58969e-36	0.27905	0.882	0.576	3.62634e-32
Ywhaq	8.92876e-39	0.278769	0.83	0.499	1.25029e-34
Pnp	3.46239e-40	0.278039	0.684	0.348	4.84839e-36
Pum3	2.81164e-65	0.277301	0.445	0.132	3.93714e-61
Srp19	3.0672e-35	0.276175	0.746	0.435	4.295e-31
Morf4l2	4.61012e-52	0.276157	0.524	0.201	6.45555e-48
Grpel1	3.05891e-42	0.275956	0.692	0.351	4.28338e-38
Sms	1.47144e-42	0.275951	0.689	0.344	2.06045e-38
Ppig	1.69811e-38	0.275309	0.645	0.327	2.37786e-34
Rheb	5.891e-45	0.275093	0.65	0.309	8.24917e-41
Bri3bp	1.37337e-82	0.274895	0.37	0.079	1.92312e-78
Utp14a	1.02603e-61	0.274809	0.427	0.128	1.43674e-57
Got2	1.70675e-59	0.274611	0.452	0.146	2.38996e-55
Atpif1	3.06005e-26	0.273468	0.933	0.684	4.28499e-22
Wapl	9.57398e-73	0.273426	0.383	0.093	1.34064e-68
Rap1a	4.26914e-32	0.273194	0.763	0.477	5.97808e-28
Ak6	3.92975e-54	0.272915	0.496	0.179	5.50283e-50
2310039H08Rik	5.63436e-64	0.272914	0.483	0.153	7.88979e-60
Mphosph10	5.5713e-48	0.272386	0.463	0.173	7.80149e-44
Snrpa	9.92064e-43	0.272352	0.614	0.291	1.38919e-38
Uck2	7.53955e-115	0.271937	0.368	0.058	1.05576e-110
Uba2	4.83401e-41	0.27163	0.625	0.301	6.76907e-37
Hnrnpc	8.38782e-34	0.271447	0.753	0.444	1.17455e-29
Mtap	9.87563e-97	0.27123	0.352	0.063	1.38288e-92
Ube2l3	2.47574e-37	0.270948	0.761	0.449	3.46678e-33
Rfc3	2.92071e-40	0.270571	0.63	0.299	4.08987e-36
Wdr61	1.24369e-52	0.27027	0.558	0.219	1.74153e-48
Psip1	1.85798e-41	0.269278	0.627	0.295	2.60173e-37
Mrpl34	3.27868e-38	0.268877	0.81	0.479	4.59113e-34
Fh1	1.96426e-39	0.268761	0.568	0.27	2.75055e-35
Smarcc1	9.23883e-48	0.268717	0.56	0.233	1.29371e-43
Ubl4a	2.05918e-58	0.268124	0.537	0.192	2.88347e-54
Cks1b	2.65968e-45	0.268077	0.817	0.39	3.72434e-41
Nme4	1.20418e-108	0.267959	0.365	0.06	1.68621e-104
Abhd14a	6.23639e-153	0.267522	0.314	0.03	8.73282e-149
Tk1	1.20447e-51	0.267368	0.432	0.145	1.68661e-47
Eny2	5.04919e-36	0.267118	0.758	0.427	7.07038e-32
Lef1	8.94363e-38	0.266904	0.548	0.247	1.25238e-33
Rpl17	3.08322e-55	0.266805	1	0.993	4.31743e-51
Dtd1	5.99562e-83	0.26622	0.388	0.086	8.39567e-79
Usp1	1.43516e-39	0.264973	0.548	0.245	2.00965e-35
Mrpl13	3.38334e-42	0.264864	0.617	0.292	4.73769e-38
Mcts1	2.69549e-47	0.264325	0.614	0.273	3.77449e-43
Orc6	5.60916e-51	0.264068	0.542	0.208	7.85451e-47
Mrpl28	1.06507e-37	0.263609	0.661	0.341	1.49141e-33
Eif4ebp1	1.34102e-39	0.263539	0.542	0.248	1.87784e-35
Utp11	2.24784e-41	0.263176	0.571	0.261	3.14764e-37
Selenoh	7.71396e-31	0.262681	0.861	0.552	1.08019e-26
Rcc1	7.32984e-63	0.262651	0.406	0.115	1.0264e-58
Psmd6	1.38882e-41	0.262478	0.666	0.33	1.94476e-37
Rps20	6.76194e-68	0.262185	1	1	9.46874e-64
Map4k1	6.68369e-38	0.262111	0.458	0.195	9.35917e-34
Psmd2	4.74833e-48	0.261958	0.553	0.227	6.64908e-44
Abcf2	3.87238e-62	0.261777	0.414	0.12	5.42249e-58
Imp4	1.24626e-49	0.261589	0.458	0.166	1.74514e-45
Znhit6	3.49271e-70	0.261433	0.373	0.091	4.89084e-66
Rps26	4.87491e-67	0.26133	1	0.994	6.82634e-63
Rcl1	8.94499e-107	0.261203	0.362	0.06	1.25257e-102
Ywhae	2.58826e-31	0.261083	0.931	0.688	3.62433e-27
Aimp1	9.56229e-32	0.261027	0.758	0.458	1.33901e-27
BC003965	3.90874e-49	0.260504	0.506	0.195	5.47342e-45
Gmps	3.74287e-51	0.260391	0.476	0.172	5.24114e-47
Gfer	9.85663e-56	0.26015	0.45	0.149	1.38022e-51
Parl	1.0163e-47	0.259924	0.509	0.201	1.42313e-43
Timm17a	4.23003e-45	0.259813	0.514	0.211	5.92331e-41
Ndufb8	1.40645e-32	0.259519	0.884	0.604	1.96946e-28
Dad1	7.64454e-33	0.259297	0.853	0.56	1.07047e-28
Calr	1.36399e-38	0.259227	0.71	0.371	1.90999e-34
Pin1	4.0179e-39	0.258955	0.643	0.321	5.62627e-35
Rpl22	2.41714e-61	0.258047	1	0.991	3.38472e-57
Ndufv2	1.18795e-35	0.257967	0.751	0.425	1.66349e-31
Lyrm9	2.38256e-84	0.257366	0.35	0.069	3.33629e-80
H2afz	1.66257e-27	0.257058	0.987	0.967	2.3281e-23
Ide	9.37486e-73	0.256102	0.362	0.084	1.31276e-68
Fxn	3.01937e-48	0.255977	0.496	0.189	4.22802e-44
Samm50	6.86893e-41	0.255962	0.545	0.242	9.61857e-37
Grwd1	6.68453e-98	0.255859	0.344	0.059	9.36035e-94
Dhfr	5.62194e-50	0.255419	0.46	0.162	7.87241e-46
Bcat1	8.80683e-131	0.255085	0.319	0.037	1.23322e-126
Larp1	1.19333e-59	0.255065	0.383	0.108	1.67102e-55
Prdx3	5.12961e-47	0.254938	0.468	0.177	7.18299e-43
Cbx3	9.737e-28	0.254876	0.92	0.633	1.36347e-23
Poldip2	1.53012e-67	0.254615	0.386	0.1	2.14262e-63
Anapc15	2.41541e-45	0.254519	0.509	0.205	3.3823e-41
Emc6	3.84593e-34	0.254321	0.656	0.361	5.38545e-30
Mrps17	1.25227e-35	0.254142	0.617	0.318	1.75355e-31
Sdhd	2.2236e-41	0.254133	0.54	0.238	3.1137e-37
Ube2n	6.11042e-38	0.254011	0.728	0.389	8.55642e-34
Mrpl41	6.0721e-43	0.253779	0.566	0.248	8.50277e-39
Mrps10	3.82716e-55	0.253324	0.455	0.152	5.35917e-51
Nup43	1.5273e-70	0.25327	0.373	0.09	2.13868e-66
Sec61b	1.54256e-44	0.252968	0.99	0.861	2.16004e-40
Pbdc1	1.18188e-45	0.252818	0.496	0.196	1.65499e-41
Naa20	1.09419e-53	0.251698	0.47	0.163	1.53219e-49
Cox6a1	3.18938e-30	0.251631	0.843	0.548	4.46609e-26
Rpp14	4.14189e-76	0.251611	0.362	0.081	5.79989e-72
2410015M20Rik	4.76131e-31	0.251547	0.781	0.491	6.66726e-27
Rpl13a	2.75393e-32	0.251097	0.859	0.553	3.85632e-28
Cox6b1	6.49212e-40	0.250852	0.997	0.894	9.09091e-36
Rpl7l1	4.51077e-40	0.25083	0.54	0.241	6.31643e-36
Mrpl48	8.19242e-42	0.250629	0.53	0.228	1.14719e-37
Dnmt1	2.33399e-34	0.250059	0.522	0.242	3.26829e-30
Gm8369	1.92942e-17	-0.251597	0.021	0.191	2.70176e-13
Actr3	5.19408e-14	-0.25192	0.373	0.538	7.27327e-10
Smdt1	1.55554e-14	-0.25253	0.717	0.735	2.17823e-10
Rbm5	1.31174e-19	-0.253074	0.116	0.33	1.83683e-15
Mgst1	1.92286e-23	-0.253193	0.028	0.249	2.69258e-19
Cdc42	1.15673e-14	-0.253842	0.676	0.719	1.61977e-10
Cd69	8.48924e-13	-0.254896	0.113	0.276	1.18875e-08
Sf3b1	8.47305e-14	-0.256194	0.491	0.61	1.18648e-09
Oaz1	6.52837e-34	-0.256724	1	0.988	9.14168e-30
Actg1	5.02073e-12	-0.257419	0.925	0.925	7.03052e-08
Tsc22d3	5.67782e-25	-0.259017	0.015	0.242	7.95066e-21
Ddah2	1.68477e-22	-0.259671	0.033	0.251	2.35919e-18
Gnas	6.05521e-16	-0.259984	0.758	0.783	8.47911e-12
Rabgap1l	1.32356e-25	-0.260068	0.026	0.262	1.85338e-21
Ly6a	7.43623e-14	-0.264315	0.026	0.168	1.0413e-09
Atp6v1f	5.35637e-16	-0.264361	0.491	0.627	7.50053e-12
Clint1	2.46465e-18	-0.264739	0.129	0.333	3.45126e-14
Clta	3.14664e-20	-0.265456	0.774	0.812	4.40624e-16
Arntl	1.35134e-16	-0.268373	0.116	0.307	1.89228e-12
Tax1bp1	8.03912e-17	-0.271359	0.283	0.48	1.12572e-12
Klhl24	4.2697e-22	-0.271559	0.09	0.319	5.97886e-18
Rag1	2.3246e-24	-0.271596	0.01	0.23	3.25514e-20
Ube2b	7.94953e-20	-0.271742	0.265	0.483	1.11317e-15
S100a13	1.25518e-21	-0.2738	0.165	0.398	1.75762e-17
Vamp8	1.37037e-17	-0.274199	0.306	0.5	1.91893e-13
Ccm2	1.29861e-26	-0.27457	0.057	0.31	1.81844e-22
Cd19	1.87742e-19	-0.274661	0.162	0.375	2.62895e-15
H2-T23	1.85826e-24	-0.27517	0.057	0.294	2.60212e-20
Tmem131l	1.319e-20	-0.277027	0.131	0.354	1.847e-16
Capg	1.48288e-22	-0.278828	0.036	0.253	2.07648e-18
Gabarapl2	1.85435e-22	-0.279912	0.167	0.404	2.59664e-18
Kmt2e	1.99673e-21	-0.280287	0.152	0.383	2.79602e-17
Cotl1	1.30928e-26	-0.280883	0.039	0.287	1.83338e-22
Sat1	2.89954e-23	-0.28091	0.077	0.311	4.06023e-19
Tmem59	2.53684e-23	-0.281623	0.141	0.383	3.55233e-19
Atox1	5.94808e-18	-0.282555	0.465	0.611	8.3291e-14
Ctsz	1.07348e-17	-0.282802	0.17	0.369	1.5032e-13
Mob4	1.03119e-22	-0.283873	0.131	0.371	1.44397e-18
Selenok	1.33236e-18	-0.284326	0.254	0.459	1.8657e-14
Cerk	9.59951e-28	-0.284423	0.031	0.284	1.34422e-23
Zcchc11	1.44243e-19	-0.28552	0.224	0.444	2.01983e-15
Ly86	1.10469e-23	-0.285594	0.039	0.265	1.5469e-19
Camk2d	2.84329e-22	-0.285706	0.139	0.378	3.98146e-18
Plekha2	6.57128e-26	-0.287832	0.075	0.327	9.20176e-22
Selplg	2.62846e-23	-0.287975	0.059	0.291	3.68063e-19
Sys1	1.2014e-22	-0.295603	0.203	0.437	1.68231e-18
Iglv1	1.98803e-09	-0.295816	0.013	0.107	2.78384e-05
Tspan13	9.16199e-20	-0.296625	0.213	0.458	1.28295e-15
Nipbl	6.06677e-22	-0.299211	0.17	0.404	8.49529e-18
Csk	3.42929e-19	-0.299708	0.278	0.478	4.80204e-15
Gimap6	2.23715e-23	-0.300729	0.077	0.316	3.13268e-19
AC149090.1	4.85326e-25	-0.302379	0.082	0.33	6.79602e-21
Tmem50a	1.15815e-25	-0.302472	0.162	0.422	1.62175e-21
Aldh2	1.16085e-22	-0.305246	0.229	0.469	1.62554e-18
Sh3glb1	1.77124e-23	-0.306124	0.229	0.471	2.48027e-19
Ctsh	7.16954e-21	-0.31096	0.01	0.203	1.00395e-16
Rab21	8.2064e-29	-0.312066	0.09	0.363	1.14914e-24
C1galt1	2.21347e-25	-0.312144	0.087	0.337	3.09952e-21
Syf2	1.39159e-25	-0.315302	0.231	0.488	1.94865e-21
Foxn3	2.39689e-30	-0.315587	0.062	0.342	3.35636e-26
Arhgef1	1.60849e-26	-0.316864	0.108	0.369	2.25237e-22
Pim1	2.5246e-27	-0.317306	0.057	0.313	3.5352e-23
Pdcd4	5.6243e-26	-0.320277	0.103	0.362	7.87571e-22
Samhd1	3.9292e-31	-0.3229	0.01	0.279	5.50205e-27
H2-DMa	2.93895e-26	-0.323638	0.028	0.269	4.11541e-22
Ogt	2.75175e-28	-0.326559	0.103	0.376	3.85327e-24
Rhoa	6.96131e-29	-0.327398	0.72	0.812	9.74792e-25
Cd2	3.55137e-29	-0.327677	0.008	0.262	4.97298e-25
Psenen	1.06051e-25	-0.327872	0.275	0.524	1.48503e-21
Arpc3	3.70734e-37	-0.331903	0.882	0.906	5.19139e-33
Ubald2	5.21567e-24	-0.33198	0.152	0.397	7.30351e-20
Rgs2	1.55971e-27	-0.332029	0.059	0.319	2.18406e-23
Elf1	2.93061e-30	-0.338489	0.17	0.47	4.10373e-26
Atp6v0e	1.39653e-25	-0.338804	0.342	0.567	1.95555e-21
Ucp2	3.97403e-19	-0.340165	0.933	0.931	5.56483e-15
Rcsd1	5.48828e-27	-0.340423	0.113	0.379	7.68524e-23
Cmtm7	1.6196e-21	-0.340452	0.733	0.785	2.26793e-17
Cd53	1.08615e-27	-0.340553	0.154	0.426	1.52093e-23
Stambpl1	2.49985e-31	-0.341276	0.069	0.355	3.50054e-27
Ostf1	9.83718e-31	-0.343147	0.18	0.473	1.3775e-26
Jpt1	9.70625e-18	-0.343416	0.524	0.67	1.35917e-13
Wasf2	6.13354e-30	-0.343533	0.165	0.452	8.5888e-26
Sri	2.52489e-28	-0.34416	0.224	0.497	3.53561e-24
Tpt1	8.48528e-93	-0.349628	1	0.999	1.18819e-88
Sp100	1.51506e-33	-0.352707	0.028	0.32	2.12154e-29
Cib1	1.42489e-25	-0.353498	0.172	0.425	1.99527e-21
Akap13	1.57104e-27	-0.354832	0.185	0.454	2.19992e-23
Msn	8.28995e-29	-0.356417	0.195	0.471	1.16084e-24
Coq7	4.94825e-07	-0.357975	0.316	0.397	0.00692904
Scand1	5.51567e-26	-0.359608	0.432	0.631	7.72359e-22
Eif3f	1.41645e-35	-0.361091	0.771	0.878	1.98345e-31
Myl6	7.11431e-40	-0.36206	0.82	0.912	9.96217e-36
Txnip	2.77249e-33	-0.362673	0.033	0.325	3.88232e-29
Serp1	6.46077e-23	-0.362945	0.409	0.602	9.04701e-19
4930523C07Rik	2.07603e-27	-0.363553	0.177	0.443	2.90706e-23
Aes	8.40066e-28	-0.363592	0.247	0.51	1.17634e-23
Zeb2	7.85853e-26	-0.368298	0.193	0.462	1.10043e-21
Ptprc	9.12696e-31	-0.369375	0.082	0.365	1.27805e-26
mt-Nd5	1.0163e-29	-0.371744	0.751	0.85	1.42312e-25
Chchd10	3.86299e-23	-0.373084	0.961	0.898	5.40934e-19
Pnrc1	3.0725e-33	-0.374035	0.111	0.413	4.30243e-29
Dusp2	2.66409e-25	-0.374229	0.167	0.424	3.73052e-21
Ctss	1.56691e-28	-0.376425	0.08	0.347	2.19415e-24
Ighd	1.97365e-24	-0.378986	0.031	0.261	2.7637e-20
mt-Atp6	8.25706e-81	-0.380782	1	1	1.15624e-76
Atp6v1g1	3.79945e-33	-0.382887	0.254	0.543	5.32037e-29
Srp14	1.13933e-30	-0.383752	0.445	0.683	1.5954e-26
Arhgap45	2.3079e-36	-0.38521	0.08	0.398	3.23175e-32
Slc38a2	6.0283e-28	-0.386154	0.26	0.515	8.44143e-24
Pou2f2	1.84698e-27	-0.386428	0.075	0.335	2.58633e-23
mt-Co2	1.4483e-93	-0.386628	1	1	2.02805e-89
Reep5	9.60438e-33	-0.3881	0.221	0.519	1.3449e-28
Iqgap1	1.13298e-36	-0.392841	0.09	0.409	1.58651e-32
Lyn	5.87954e-39	-0.393409	0.069	0.403	8.23312e-35
Rps27	2.52951e-81	-0.39402	1	0.998	3.54207e-77
Herpud1	2.14373e-29	-0.395127	0.206	0.483	3.00187e-25
Rasgrp2	1.60954e-24	-0.39622	0.283	0.507	2.25384e-20
Cplx2	1.28682e-32	-0.399435	0.062	0.356	1.80193e-28
Gnb2	1.57957e-34	-0.399617	0.368	0.631	2.21187e-30
Lmo4	4.31393e-17	-0.401258	0.375	0.536	6.0408e-13
Irf8	3.69288e-09	-0.401828	0.242	0.364	5.17114e-05
Fau	7.06288e-124	-0.403292	1	0.999	9.89015e-120
Fis1	2.62041e-35	-0.404254	0.386	0.639	3.66936e-31
Slfn2	4.5648e-33	-0.404954	0.008	0.29	6.39209e-29
Marcks	7.40894e-36	-0.408778	0.118	0.436	1.03747e-31
Bach2	6.59226e-31	-0.409392	0.134	0.426	9.23114e-27
H2-Q7	1.52772e-34	-0.411877	0.108	0.42	2.13926e-30
mt-Cytb	1.355e-71	-0.411919	0.997	0.999	1.89741e-67
Clk1	1.25258e-37	-0.414566	0.111	0.439	1.75399e-33
Rbm39	3.41808e-41	-0.417535	0.632	0.832	4.78634e-37
Tcf4	9.37129e-27	-0.417869	0.098	0.361	1.31226e-22
Syk	1.11012e-41	-0.418008	0.046	0.391	1.55451e-37
Shisa5	1.2025e-27	-0.418398	0.051	0.308	1.68386e-23
Cecr2	1.14658e-38	-0.421106	0.049	0.375	1.60556e-34
Cirbp	3.28774e-37	-0.421496	0.177	0.496	4.60382e-33
Cytip	3.50361e-41	-0.423289	0.085	0.429	4.90611e-37
Tcf3	4.62798e-37	-0.425353	0.175	0.496	6.48056e-33
Vim	4.50322e-20	-0.427455	0.365	0.547	6.30587e-16
Atp6v0b	6.12058e-42	-0.432798	0.154	0.505	8.57065e-38
Limd2	2.37408e-29	-0.432876	0.391	0.626	3.32443e-25
Laptm5	1.55807e-39	-0.433941	0.167	0.505	2.18176e-35
Tnfrsf13c	1.89238e-34	-0.434442	0.051	0.353	2.64989e-30
Gimap1	2.94219e-33	-0.434802	0.157	0.458	4.11995e-29
Ddx5	2.64469e-45	-0.436303	0.779	0.879	3.70336e-41
Gm26740	2.14291e-46	-0.437811	0.021	0.385	3.00071e-42
Lgals1	1.64868e-14	-0.444727	0.365	0.566	2.30864e-10
Grk2	1.1552e-43	-0.448881	0.149	0.508	1.61762e-39
Myl12b	6.63149e-40	-0.450208	0.201	0.528	9.28608e-36
Btg2	8.20503e-46	-0.453066	0.01	0.371	1.14895e-41
Son	2.04534e-48	-0.458366	0.602	0.809	2.86408e-44
Fam53b	4.48294e-38	-0.463197	0.17	0.497	6.27746e-34
Ifi209	1.70388e-48	-0.463226	0.031	0.409	2.38595e-44
Pgls	9.85487e-42	-0.465398	0.931	0.943	1.37998e-37
Mndal	3.82814e-40	-0.469819	0.177	0.508	5.36055e-36
Erp29	2.46005e-42	-0.470971	0.401	0.687	3.44481e-38
Cdkn2d	2.40232e-39	-0.471269	0.067	0.399	3.36397e-35
Rnase6	4.22398e-40	-0.474384	0.005	0.331	5.91484e-36
Clec2d	1.17211e-42	-0.474699	0.18	0.54	1.64131e-38
Il7r	6.55175e-26	-0.47494	0.308	0.53	9.17441e-22
Srgn	1.72827e-50	-0.479454	0.576	0.822	2.42009e-46
Akap12	3.19008e-38	-0.480976	0.082	0.409	4.46706e-34
S100a11	3.2667e-49	-0.487882	0.046	0.431	4.57435e-45
Bcl7a	2.18243e-41	-0.489035	0.121	0.467	3.05606e-37
Mbnl1	3.18299e-46	-0.490636	0.319	0.661	4.45714e-42
Arhgdib	9.47001e-61	-0.490913	0.707	0.897	1.32608e-56
Hsp90b1	2.14032e-21	-0.491723	0.56	0.68	2.99709e-17
Selenow	6.32226e-50	-0.495539	0.355	0.709	8.85306e-46
mt-Nd4	6.70235e-87	-0.495929	1	0.998	9.38531e-83
Npc2	9.87271e-45	-0.497043	0.157	0.513	1.38248e-40
Map1lc3b	3.49428e-49	-0.49726	0.226	0.594	4.89303e-45
Fam129c	1.53272e-45	-0.497271	0.039	0.405	2.14627e-41
Ralgps2	6.35871e-46	-0.497791	0.085	0.454	8.9041e-42
Calm2	4.52573e-31	-0.497825	0.74	0.871	6.33737e-27
Fcmr	1.15181e-25	-0.503029	0.033	0.27	1.61287e-21
Ifi203	2.63474e-44	-0.507372	0.141	0.501	3.68943e-40
Cox6a2	1.41134e-14	-0.507685	0.028	0.178	1.97629e-10
Xrcc6	1.66572e-41	-0.510037	0.121	0.466	2.33251e-37
Ptprcap	5.2079e-67	-0.510597	0.864	0.945	7.29263e-63
Slamf6	9.72688e-51	-0.510744	0.098	0.49	1.36206e-46
Tyrobp	7.43943e-17	-0.513316	0.041	0.217	1.04174e-12
Mcl1	2.17353e-48	-0.515611	0.095	0.483	3.0436e-44
Arpc5	1.40404e-53	-0.522512	0.231	0.615	1.96608e-49
Sec63	7.53691e-44	-0.523952	0.067	0.421	1.05539e-39
Pycard	1.41408e-46	-0.528467	0.113	0.485	1.98014e-42
Pfdn5	1.54616e-73	-0.532036	0.686	0.892	2.16509e-69
Arl6ip1	8.92165e-29	-0.532085	0.422	0.684	1.2493e-24
mt-Co3	8.72784e-116	-0.53432	1	0.999	1.22216e-111
Psap	4.42914e-50	-0.534501	0.054	0.442	6.20213e-46
Spib	1.80449e-53	-0.534819	0.028	0.435	2.52682e-49
Sox4	2.19697e-37	-0.539965	0.172	0.497	3.07642e-33
Rsrp1	7.52369e-55	-0.542134	0.162	0.565	1.05354e-50
Clic1	9.7016e-76	-0.547551	0.853	0.958	1.35852e-71
Fth1	8.72619e-76	-0.549971	0.995	0.985	1.22193e-71
Cd72	5.59359e-42	-0.551545	0.254	0.579	7.83271e-38
Smarca4	1.0266e-45	-0.552518	0.177	0.532	1.43754e-41
Pold4	2.4554e-55	-0.555779	0.183	0.581	3.4383e-51
Ighg2b	1.78616e-14	-0.565041	0.093	0.266	2.50116e-10
Sh3bgrl3	1.40342e-71	-0.565697	0.784	0.938	1.96521e-67
Mzb1	1.96819e-39	-0.566121	0.715	0.859	2.75606e-35
Actb	5.73712e-85	-0.567884	1	0.99	8.03369e-81
Blnk	3.01075e-62	-0.581946	0.108	0.557	4.21596e-58
B2m	7.1715e-80	-0.591578	0.789	0.953	1.00422e-75
Smim14	2.22471e-65	-0.593139	0.159	0.609	3.11527e-61
Blvrb	1.75858e-60	-0.603062	0.039	0.482	2.46253e-56
Dok3	1.33334e-64	-0.614377	0.057	0.515	1.86708e-60
Gnai2	1.12695e-77	-0.615493	0.465	0.807	1.57807e-73
Ptp4a3	1.09204e-68	-0.631375	0.208	0.662	1.52918e-64
Gm42418	2.27031e-85	-0.635128	0.424	0.897	3.17912e-81
Nfkbia	7.11991e-60	-0.637425	0.051	0.488	9.97001e-56
Ubb	2.00727e-80	-0.639219	0.897	0.992	2.81078e-76
Tspo	7.36972e-76	-0.641797	0.103	0.602	1.03198e-71
Ftl1	9.52093e-91	-0.643058	0.864	0.975	1.33322e-86
Ltb	1.11013e-33	-0.650907	0.039	0.332	1.55451e-29
Emp3	1.67212e-61	-0.655412	0.072	0.518	2.34147e-57
Unc93b1	7.68862e-76	-0.657282	0.044	0.55	1.07664e-71
Napsa	3.89039e-65	-0.6579	0.082	0.539	5.44771e-61
Dntt	8.98502e-29	-0.661893	0.082	0.359	1.25817e-24
Rhoh	5.9139e-70	-0.667813	0.041	0.524	8.28124e-66
Gabarap	2.36948e-85	-0.668531	0.167	0.686	3.31798e-81
Cst3	1.20692e-63	-0.671262	0.301	0.688	1.69005e-59
Tifa	3.85319e-61	-0.681346	0.118	0.556	5.39563e-57
Apobec3	3.17975e-75	-0.68589	0.159	0.633	4.45261e-71
Gmfg	5.96083e-64	-0.687525	0.542	0.832	8.34696e-60
Cd47	1.34191e-81	-0.693831	0.152	0.671	1.87908e-77
Cox7a2l	4.36428e-83	-0.707222	0.283	0.735	6.1113e-79
Siglecg	6.12644e-80	-0.713936	0.057	0.579	8.57885e-76
Atp1b1	1.31165e-59	-0.723114	0.069	0.505	1.8367e-55
Pkig	6.1052e-93	-0.740943	0.224	0.739	8.54912e-89
Fcrla	4.45526e-67	-0.744844	0.121	0.576	6.23869e-63
Foxp1	1.49941e-90	-0.788593	0.108	0.66	2.09962e-86
Gm30211	6.17152e-46	-0.791906	0.08	0.44	8.64198e-42
mt-Co1	2.17829e-165	-0.794367	1	1	3.05026e-161
Malat1	3.03679e-109	-0.80042	1	1	4.25241e-105
Ypel3	2.38988e-92	-0.808081	0.031	0.603	3.34655e-88
H2-K1	3.42617e-93	-0.810048	0.635	0.912	4.79767e-89
Lsp1	1.46767e-82	-0.816425	0.033	0.568	2.05518e-78
S100a10	1.94048e-101	-0.823876	0.108	0.698	2.71725e-97
Sec11c	4.29037e-91	-0.840961	0.203	0.712	6.00781e-87
Serinc3	1.49112e-110	-0.846993	0.159	0.758	2.08802e-106
Tmsb10	1.39978e-131	-0.859298	0.997	0.988	1.96011e-127
Itm2b	1.24389e-115	-0.863795	0.211	0.782	1.74182e-111
Ms4a1	2.27198e-36	-0.865845	0.026	0.333	3.18146e-32
H2afv	4.81644e-58	-0.874669	0.566	0.845	6.74446e-54
Klf2	6.89322e-82	-0.875269	0.026	0.56	9.65258e-78
Arl5c	6.40722e-80	-0.882093	0.033	0.558	8.97204e-76
Coro1a	7.51982e-133	-0.913546	0.548	0.932	1.053e-128
H3f3b	3.11115e-165	-0.913845	0.977	0.99	4.35655e-161
Rac2	1.98892e-133	-0.922176	0.352	0.889	2.78509e-129
Cd37	1.547e-105	-0.946956	0.26	0.805	2.16627e-101
H2-Eb1	4.57672e-31	-0.952853	0.044	0.321	6.40878e-27
Cyba	2.2203e-108	-0.957679	0.162	0.742	3.10909e-104
H2-Aa	1.0209e-33	-0.981812	0.046	0.341	1.42956e-29
H2-Ab1	3.50487e-49	-1.01867	0.087	0.468	4.90787e-45
Cnp	1.6194e-107	-1.03426	0.051	0.672	2.26764e-103
Ly6e	4.65388e-135	-1.04059	0.334	0.89	6.51683e-131
H2-D1	1.50987e-146	-1.04593	0.645	0.958	2.11428e-142
Cd52	8.78964e-65	-1.13018	0.55	0.835	1.23081e-60
Iglc3	1.14309e-60	-1.13989	0.028	0.47	1.60067e-56
H3f3a	8.43656e-193	-1.17572	0.987	0.988	1.18137e-188
Jund	4.5223e-137	-1.22597	0.036	0.753	6.33257e-133
Ighm	3.3859e-136	-1.23396	0.72	0.949	4.74127e-132
Pafah1b3	3.31128e-144	-1.32346	0.154	0.823	4.63678e-140
Btg1	2.83674e-133	-1.39719	0.118	0.79	3.97229e-129
Tmsb4x	3.08361e-189	-1.41492	0.956	0.992	4.31797e-185
Ifi27l2a	5.06006e-112	-1.42212	0.075	0.714	7.0856e-108
Ebf1	3.30974e-131	-1.43826	0.699	0.935	4.63463e-127
Iglc2	2.82381e-47	-1.44888	0.036	0.412	3.95418e-43
Dnajc7	3.17695e-110	-1.45804	0.077	0.697	4.44868e-106
Vpreb3	9.63811e-138	-1.53479	0.702	0.927	1.34962e-133
Cd79a	6.04099e-183	-1.71901	0.573	0.954	8.4592e-179
Cd79b	6.61435e-190	-1.88838	0.18	0.917	9.26208e-186
Iglc1	3.57889e-89	-1.94847	0.057	0.615	5.01152e-85
Jchain	4.52517e-23	-2.00008	0.095	0.332	6.33659e-19
Cd74	6.15007e-101	-2.1552	0.062	0.679	8.61195e-97
Igha	7.85294e-75	-2.19253	0.231	0.707	1.09965e-70
Ly6d	5.98699e-153	-2.21969	0.087	0.826	8.38358e-149
Igkc	3.7243e-186	-3.18982	0.329	0.955	5.21513e-182

## Sheet: PreBCRi Ivs_all
symbol	p_val	avg_logFC	pct.1	pct.2	p_val_adj
Hist1h2ae	0	1.98633	0.998	0.396	0
Hist1h2ap	0	1.88786	0.996	0.261	0
Hist1h1b	0	1.60923	0.997	0.304	0
H2afx	0	1.47386	0.985	0.406	0
Top2a	0	1.29989	0.996	0.382	0
Hmgb2	0	1.23747	1	0.943	0
Pclaf	0	1.2208	0.968	0.481	0
Hist1h4d	0	1.17615	0.971	0.248	0
Stmn1	0	1.15887	1	0.858	0
Nusap1	0	1.1272	0.956	0.217	0
H2afv	0	1.12585	0.999	0.805	0
Ube2s	0	1.09345	0.992	0.583	0
Ube2c	7.83729e-268	1.07526	0.833	0.348	1.09746e-263
Hist1h1e	0	1.07313	0.956	0.325	0
H2afz	0	1.05958	1	0.963	0
Tubb5	0	1.05007	1	0.797	0
Tuba1b	0	1.04632	0.999	0.63	0
Birc5	0	1.0242	0.968	0.366	0
Hmgn2	0	0.997207	0.995	0.563	0
Cks2	0	0.991728	0.94	0.361	0
Dek	0	0.981177	0.989	0.574	0
Hmgb1	0	0.956058	1	0.974	0
Myl4	0	0.932511	0.958	0.398	0
Mki67	0	0.902692	0.912	0.298	0
Rrm2	0	0.893126	0.868	0.254	0
Cenpf	0	0.864738	0.797	0.233	0
Cdca8	0	0.854881	0.879	0.248	0
Cdca3	0	0.829769	0.893	0.217	0
Smc4	0	0.82757	0.934	0.356	0
Prc1	0	0.816206	0.81	0.164	0
Calm2	0	0.813626	0.997	0.845	0
Tubb4b	7.79899e-267	0.809624	0.964	0.572	1.09209e-262
Ezh2	0	0.805718	0.954	0.443	0
Anp32e	0	0.804752	0.966	0.484	0
Hist2h2ac	0	0.804667	0.813	0.15	0
Cdk1	0	0.803884	0.882	0.225	0
Smc2	0	0.791758	0.9	0.257	0
Ptma	0	0.788098	1	0.99	0
Hist1h3c	0	0.786808	0.772	0.108	0
Pbk	0	0.782805	0.809	0.144	0
Hist1h2ab	0	0.779102	0.781	0.094	0
Cks1b	0	0.772865	0.914	0.338	0
Cdkn2d	1.39494e-302	0.765452	0.843	0.314	1.95333e-298
Spc24	0	0.735715	0.874	0.25	0
Ccna2	0	0.72772	0.856	0.202	0
Tmpo	0	0.708924	0.868	0.292	0
Hist1h1a	0	0.695216	0.772	0.123	0
Lockd	0	0.691221	0.868	0.27	0
Nucks1	7.95636e-251	0.687376	0.952	0.507	1.11413e-246
Esco2	0	0.68043	0.725	0.116	0
Lmnb1	4.88471e-276	0.67729	0.875	0.333	6.84005e-272
Bub3	4.62714e-235	0.672518	0.871	0.419	6.47939e-231
Hist1h2an	0	0.668622	0.697	0.085	0
Ccdc34	0	0.666613	0.799	0.209	0
Spc25	0	0.659938	0.766	0.134	0
Cenpa	1.42563e-174	0.654027	0.784	0.357	1.99632e-170
Ubb	2.3876e-239	0.64359	0.999	0.986	3.34336e-235
Arl6ip1	1.19325e-142	0.643374	0.892	0.637	1.6709e-138
Fbxo5	0	0.641418	0.78	0.169	0
Dut	3.14023e-170	0.638901	0.858	0.452	4.39727e-166
Dnajc9	2.79278e-256	0.624372	0.877	0.369	3.91072e-252
Gmnn	3.18694e-271	0.616573	0.842	0.298	4.46268e-267
Anp32b	3.41818e-218	0.613081	0.976	0.677	4.78648e-214
Tpx2	0	0.608136	0.726	0.17	0
Ccnb2	2.2643e-230	0.603844	0.741	0.236	3.1707e-226
Kif11	0	0.60274	0.707	0.136	0
Hist1h3e	0	0.596364	0.691	0.126	0
Cenpm	0	0.592568	0.731	0.185	0
Hist1h4i	1.00164e-280	0.591554	0.74	0.212	1.4026e-276
Cdkn3	2.01248e-240	0.586156	0.669	0.183	2.81808e-236
Hist1h2bj	0	0.581039	0.683	0.122	0
Hist1h1d	0	0.579552	0.69	0.144	0
Slbp	1.87454e-197	0.577896	0.782	0.337	2.62492e-193
Nrgn	4.27926e-123	0.574585	0.493	0.169	5.99224e-119
Rbbp4	5.43642e-209	0.574276	0.9	0.488	7.61262e-205
Kif22	0	0.567594	0.692	0.148	0
Cbx3	3.00599e-194	0.565305	0.971	0.601	4.20929e-190
Ucp2	6.07976e-221	0.557113	0.997	0.921	8.51349e-217
Aurkb	0	0.552565	0.724	0.166	0
Racgap1	0	0.551829	0.694	0.138	0
Asf1b	0	0.55083	0.692	0.147	0
Elof1	4.11065e-172	0.545648	0.949	0.619	5.75614e-168
Lig1	5.99448e-167	0.544392	0.703	0.272	8.39406e-163
Hmmr	1.74982e-301	0.536743	0.662	0.142	2.45027e-297
Sgo1	0	0.536254	0.668	0.124	0
Sumo2	7.73296e-225	0.534019	0.994	0.895	1.08285e-220
Incenp	0	0.53381	0.732	0.173	0
Knl1	2.19157e-299	0.530577	0.66	0.148	3.06886e-295
Cd24a	7.5212e-167	0.527	0.995	0.836	1.05319e-162
Hist1h4h	0	0.525935	0.631	0.128	0
Smc1a	2.42845e-199	0.520739	0.82	0.351	3.40056e-195
Snrpd1	7.62407e-183	0.520391	0.957	0.604	1.0676e-178
Selenoh	7.03929e-185	0.520148	0.945	0.513	9.85712e-181
Ppia	2.19698e-257	0.514749	1	0.99	3.07643e-253
Hmgb3	3.63325e-227	0.509778	0.747	0.253	5.08764e-223
Cenpe	4.81596e-266	0.508137	0.627	0.143	6.74378e-262
Ncapd3	6.38508e-286	0.50419	0.625	0.138	8.94102e-282
Lsm5	1.85981e-184	0.503157	0.901	0.471	2.60429e-180
Cdkn2c	0	0.500741	0.607	0.114	0
Tuba1c	3.14044e-183	0.499539	0.591	0.18	4.39756e-179
Tacc3	2.21008e-283	0.499161	0.654	0.153	3.09477e-279
Alyref	1.08102e-169	0.497895	0.852	0.425	1.51375e-165
Mis18bp1	0	0.491068	0.6	0.111	0
Tipin	1.05828e-196	0.490971	0.753	0.279	1.48191e-192
Ctcf	5.02995e-153	0.489014	0.833	0.44	7.04344e-149
Ubald2	4.20667e-171	0.485711	0.76	0.328	5.8906e-167
Hist1h2bm	0	0.474041	0.583	0.095	0
Cdc20	2.54708e-173	0.473513	0.611	0.192	3.56667e-169
Kif23	2.96094e-278	0.470861	0.585	0.119	4.1462e-274
Hist1h2af	0	0.469316	0.52	0.051	0
Ppp1cc	8.03148e-143	0.469146	0.873	0.52	1.12465e-138
Hist1h3f	0	0.468003	0.551	0.069	0
Srsf3	4.41892e-160	0.467943	0.994	0.865	6.18781e-156
Il7r	1.78443e-133	0.464463	0.86	0.468	2.49874e-129
Calm3	2.92265e-139	0.454463	0.889	0.529	4.09259e-135
Ran	1.75011e-175	0.454172	0.992	0.773	2.45068e-171
Ckap2l	5.97401e-292	0.4522	0.566	0.104	8.3654e-288
Hnrnpa3	4.26074e-117	0.451773	0.928	0.676	5.96632e-113
Dbf4	2.20574e-254	0.451429	0.597	0.138	3.0887e-250
Kif15	2.58459e-276	0.450093	0.587	0.121	3.6192e-272
Cmc2	1.80895e-203	0.449838	0.676	0.224	2.53307e-199
Hist1h2bb	0	0.447552	0.511	0.076	0
Mcm7	3.9822e-147	0.447379	0.791	0.363	5.57627e-143
Hist1h1c	4.83819e-192	0.446886	0.624	0.195	6.77491e-188
Hist1h2ac	1.89468e-257	0.446843	0.45	0.071	2.65312e-253
Ccnd3	1.28334e-100	0.444409	0.874	0.598	1.79706e-96
Neil3	0	0.44351	0.564	0.096	0
Csrp2	2.37587e-161	0.439267	0.779	0.345	3.32694e-157
Rbm3	1.15192e-193	0.438423	0.999	0.969	1.61304e-189
Lbr	2.61297e-158	0.431495	0.682	0.271	3.65894e-154
Smc6	7.79257e-147	0.430965	0.691	0.297	1.09119e-142
Mxd3	0	0.426953	0.54	0.083	0
Shcbp1	9.35894e-272	0.425385	0.557	0.109	1.31053e-267
Clspn	1.24688e-200	0.423424	0.541	0.138	1.74601e-196
Hist1h3i	0	0.420137	0.495	0.061	0
Hist2h2bb	1.94017e-302	0.417992	0.503	0.074	2.71681e-298
Dnmt1	9.43193e-177	0.417915	0.624	0.202	1.32075e-172
Sgo2a	6.64952e-290	0.414722	0.504	0.079	9.31132e-286
Zfp706	3.98595e-152	0.414059	0.987	0.844	5.58152e-148
Hnrnpd	1.0303e-117	0.412394	0.902	0.592	1.44272e-113
Snrpg	1.26688e-144	0.40884	0.993	0.874	1.77401e-140
Cenpw	8.97116e-161	0.407622	0.71	0.274	1.25623e-156
Cbx5	1.08461e-187	0.405671	0.63	0.2	1.51878e-183
Ccnb1	2.34758e-124	0.403716	0.554	0.201	3.28731e-120
Ndc80	2.31708e-237	0.40123	0.527	0.111	3.2446e-233
Hist1h2be	5.88158e-251	0.400899	0.496	0.092	8.23598e-247
Rnf7	1.77908e-128	0.399158	0.819	0.456	2.49125e-124
Hist3h2ba	3.69529e-131	0.398413	0.502	0.169	5.17452e-127
Hnrnpab	1.25753e-113	0.39685	0.843	0.489	1.76092e-109
Pgls	6.07355e-131	0.395943	0.994	0.934	8.50479e-127
Hist2h2aa1	1.51321e-227	0.395884	0.52	0.112	2.11895e-223
Kif20b	5.45083e-211	0.395075	0.548	0.133	7.63279e-207
Atad2	3.19602e-132	0.394501	0.526	0.182	4.47538e-128
Ncapg	2.25773e-238	0.394262	0.491	0.095	3.16149e-234
Pcna	1.00592e-101	0.393812	0.554	0.241	1.40858e-97
Rfc4	4.86469e-143	0.391344	0.643	0.248	6.81203e-139
Jpt1	1.11156e-73	0.391034	0.849	0.635	1.55651e-69
Cox8a	6.19296e-173	0.389558	1	0.975	8.672e-169
Rsph1	2.94196e-116	0.388726	0.564	0.223	4.11963e-112
Hjurp	5.88694e-173	0.388402	0.6	0.191	8.24349e-169
Gtf2a2	2.0326e-125	0.387791	0.765	0.398	2.84625e-121
Lmo4	2.08061e-93	0.385322	0.828	0.483	2.91347e-89
Hpf1	1.72595e-136	0.384555	0.651	0.272	2.41685e-132
Rrm1	6.94896e-168	0.38406	0.587	0.188	9.73063e-164
Smc3	1.12066e-120	0.381252	0.721	0.35	1.56926e-116
Ube2a	2.70733e-122	0.38095	0.801	0.418	3.79107e-118
Hdgf	1.65687e-114	0.380492	0.771	0.394	2.32011e-110
Ranbp1	2.31318e-80	0.378405	0.853	0.582	3.23915e-76
Emp3	3.5713e-87	0.377829	0.759	0.456	5.0009e-83
Rad21	2.31797e-138	0.377444	0.56	0.199	3.24585e-134
Usp1	1.28521e-160	0.377419	0.613	0.209	1.79968e-156
Psip1	5.56796e-135	0.373704	0.649	0.263	7.79681e-131
Strbp	1.23057e-121	0.373647	0.706	0.331	1.72317e-117
Suz12	5.38752e-158	0.372159	0.579	0.193	7.54414e-154
Banf1	3.33477e-120	0.371606	0.774	0.394	4.66967e-116
Ncapd2	1.96921e-211	0.369544	0.509	0.115	2.75748e-207
Cox7a2	1.37242e-123	0.367687	0.985	0.867	1.9218e-119
Pgp	2.13032e-134	0.367677	0.574	0.213	2.98309e-130
Nap1l1	1.61628e-98	0.367506	0.86	0.523	2.26328e-94
Hist1h2bn	1.59877e-301	0.363259	0.424	0.047	2.23876e-297
Snrpe	4.00011e-134	0.3629	0.993	0.925	5.60135e-130
Supt16	4.7363e-108	0.36247	0.649	0.304	6.63224e-104
Anapc5	7.60584e-111	0.361753	0.727	0.372	1.06505e-106
Ywhah	5.19353e-102	0.361196	0.779	0.444	7.2725e-98
Nudt21	1.09611e-119	0.360753	0.743	0.372	1.53488e-115
Rad51ap1	2.59916e-203	0.359287	0.491	0.11	3.6396e-199
Hnrnpa2b1	5.71547e-81	0.357811	0.921	0.674	8.00337e-77
Nsd2	9.67565e-176	0.357116	0.551	0.158	1.35488e-171
Plk1	1.7273e-179	0.35455	0.469	0.111	2.41874e-175
Lgals9	5.9004e-97	0.353715	0.764	0.412	8.26233e-93
Mrpl18	2.75019e-103	0.349585	0.829	0.49	3.85109e-99
Hist1h3d	2.48731e-209	0.34881	0.381	0.061	3.48299e-205
Ska1	3.40923e-214	0.347162	0.479	0.099	4.77394e-210
Lsm6	5.23474e-95	0.345438	0.829	0.498	7.3302e-91
H3f3a	3.72188e-92	0.345315	1	0.986	5.21174e-88
Aurka	1.04635e-175	0.345238	0.444	0.102	1.4652e-171
Carhsp1	7.71517e-164	0.344737	0.482	0.13	1.08036e-159
Rpa3	8.42863e-135	0.343963	0.581	0.214	1.18026e-130
Nrm	2.87276e-124	0.343236	0.588	0.234	4.02273e-120
Lsm3	2.54433e-109	0.343015	0.771	0.41	3.56282e-105
Ttk	2.23685e-239	0.341482	0.412	0.061	3.13226e-235
Clic1	3.08587e-113	0.341452	0.998	0.946	4.32114e-109
Nasp	2.97771e-103	0.341023	0.681	0.319	4.16969e-99
Pbrm1	2.89728e-105	0.340807	0.644	0.302	4.05706e-101
Cbx1	6.23447e-94	0.3407	0.845	0.52	8.73013e-90
Srsf2	5.78378e-78	0.340397	0.872	0.579	8.09902e-74
Arntl	2.64503e-108	0.34038	0.599	0.252	3.70384e-104
Hsp90aa1	2.98195e-80	0.335883	0.874	0.6	4.17562e-76
Ncaph	1.26576e-213	0.335014	0.453	0.087	1.77245e-209
Ddx39	5.31692e-97	0.334612	0.781	0.43	7.44528e-93
Cenpx	7.82043e-100	0.33381	0.736	0.393	1.09509e-95
Kif18a	1.39684e-211	0.333705	0.417	0.073	1.95599e-207
Lrmp	1.30397e-85	0.33346	0.88	0.572	1.82595e-81
Tram1	3.28139e-97	0.333069	0.752	0.408	4.59492e-93
Ssrp1	5.78074e-97	0.331879	0.679	0.343	8.09476e-93
Nxt1	5.3244e-121	0.329265	0.567	0.22	7.45576e-117
Slamf7	1.54223e-91	0.329014	0.676	0.339	2.15959e-87
Snu13	1.19933e-82	0.327364	0.906	0.646	1.67942e-78
Sapcd2	4.65596e-174	0.325189	0.458	0.108	6.51973e-170
Cenps	3.04825e-121	0.323906	0.547	0.202	4.26847e-117
Ssna1	2.55335e-93	0.323183	0.749	0.416	3.57546e-89
Maz	2.47076e-98	0.321869	0.627	0.296	3.4598e-94
Cenpp	4.54089e-174	0.319544	0.421	0.093	6.35861e-170
Nuf2	1.64651e-184	0.318942	0.421	0.087	2.30561e-180
Kif4	5.42748e-194	0.318919	0.394	0.072	7.60011e-190
Brd8	1.86257e-100	0.318761	0.596	0.269	2.60815e-96
Ddah2	3.20003e-95	0.318748	0.498	0.201	4.481e-91
Tmem108	6.69255e-98	0.318429	0.607	0.273	9.37158e-94
Kpna2	9.45202e-139	0.318276	0.428	0.113	1.32357e-134
Frg1	1.04697e-80	0.317817	0.779	0.461	1.46607e-76
Stag2	3.85157e-104	0.317402	0.552	0.23	5.39336e-100
Srsf7	2.16923e-78	0.317364	0.838	0.515	3.03758e-74
Hnrnpu	6.28867e-74	0.317239	0.849	0.558	8.80603e-70
Hist1h3b	2.7061e-239	0.31696	0.375	0.048	3.78935e-235
Uhrf1	2.78986e-115	0.316545	0.525	0.192	3.90664e-111
Tyms	2.16178e-90	0.316117	0.494	0.198	3.02714e-86
Arhgap11a	1.23302e-159	0.315885	0.447	0.112	1.7266e-155
Mrpl51	2.44812e-97	0.315407	0.724	0.378	3.4281e-93
Pola1	1.20205e-136	0.315109	0.416	0.113	1.68323e-132
Cox6a1	7.29732e-80	0.312333	0.821	0.525	1.02184e-75
Cdc42ep3	5.1082e-107	0.311725	0.531	0.208	7.15301e-103
Sept7	1.13885e-82	0.311116	0.784	0.479	1.59474e-78
Grk2	3.37944e-72	0.310768	0.745	0.451	4.73224e-68
Ckap5	4.85786e-128	0.310379	0.463	0.143	6.80246e-124
Mad2l1	1.40953e-139	0.310237	0.464	0.136	1.97376e-135
Hist1h4c	4.62822e-180	0.310005	0.382	0.072	6.48089e-176
Cenpk	3.25771e-133	0.309249	0.496	0.156	4.56177e-129
Zfp91	1.845e-88	0.308534	0.631	0.317	2.58355e-84
Aspm	5.83878e-147	0.30718	0.383	0.087	8.17604e-143
Nsmce4a	6.67753e-82	0.306162	0.755	0.442	9.35055e-78
Bub1b	8.34582e-155	0.306079	0.418	0.101	1.16867e-150
Trim59	6.48714e-129	0.30518	0.45	0.135	9.08394e-125
Cenpl	5.18367e-185	0.303032	0.394	0.075	7.25869e-181
Pafah1b3	4.52959e-58	0.302938	0.945	0.766	6.34279e-54
Plk4	3.83234e-162	0.301646	0.417	0.096	5.36642e-158
H3f3b	6.99159e-98	0.299593	1	0.988	9.79032e-94
Med30	2.18437e-99	0.29903	0.527	0.217	3.05877e-95
Orc6	4.49985e-111	0.296806	0.506	0.184	6.30115e-107
Atp5g2	3.43807e-80	0.296091	0.979	0.888	4.81433e-76
Hmgn5	1.67133e-96	0.29508	0.592	0.258	2.34037e-92
Smarca5	2.4025e-74	0.295042	0.723	0.414	3.36421e-70
Bora	1.15652e-172	0.294506	0.389	0.078	1.61947e-168
Mbd2	1.40031e-81	0.290041	0.588	0.292	1.96085e-77
Nmral1	6.88061e-97	0.289872	0.492	0.194	9.63491e-93
Ube2t	2.02926e-160	0.288941	0.387	0.083	2.84157e-156
Nfyb	7.04823e-106	0.288239	0.54	0.213	9.86964e-102
Hmgn1	3.14411e-49	0.288102	0.85	0.642	4.40269e-45
Lsm2	2.25428e-73	0.286585	0.679	0.371	3.15667e-69
Siva1	1.27046e-63	0.286523	0.626	0.342	1.77902e-59
Prim1	4.28368e-102	0.28595	0.436	0.15	5.99844e-98
H1fx	5.64404e-73	0.285313	0.236	0.063	7.90335e-69
Cenpn	7.20916e-156	0.284983	0.403	0.092	1.0095e-151
Cit	1.4345e-176	0.28494	0.397	0.079	2.00873e-172
E2f8	2.34881e-189	0.281286	0.351	0.056	3.28903e-185
Txn1	1.30964e-75	0.28111	0.95	0.695	1.83389e-71
Cdc25b	1.21151e-94	0.280983	0.48	0.184	1.69648e-90
Bach2	1.50141e-70	0.280875	0.685	0.37	2.10243e-66
Ybx1	8.17311e-70	0.280157	0.976	0.87	1.14448e-65
Ccne2	9.38776e-65	0.279722	0.327	0.122	1.31457e-60
Dtymk	3.09467e-70	0.278929	0.648	0.349	4.33346e-66
Tex30	3.07177e-96	0.278798	0.502	0.201	4.3014e-92
Sptssa	3.61851e-79	0.278121	0.587	0.289	5.067e-75
Kmt5a	2.00055e-87	0.277834	0.499	0.207	2.80138e-83
Srsf4	7.38888e-100	0.277548	0.454	0.165	1.03466e-95
Hirip3	9.42178e-109	0.276805	0.449	0.149	1.31933e-104
Ubl5	1.50071e-75	0.276171	0.987	0.903	2.10144e-71
Nsmce1	1.00185e-81	0.275725	0.652	0.331	1.40289e-77
Myef2	3.59874e-120	0.275307	0.422	0.126	5.03932e-116
Ccnf	5.45427e-172	0.274898	0.362	0.067	7.63761e-168
Rsph9	4.67931e-94	0.274205	0.491	0.194	6.55243e-90
Hist1h2ak	1.34458e-214	0.273804	0.315	0.036	1.88281e-210
Pcbp2	3.46471e-63	0.2731	0.771	0.485	4.85164e-59
Smchd1	2.26202e-74	0.272587	0.624	0.329	3.16751e-70
Ckap2	1.08137e-107	0.271977	0.349	0.097	1.51424e-103
Rbbp7	9.41457e-82	0.270726	0.586	0.28	1.31832e-77
Wdr76	4.9263e-121	0.270602	0.426	0.127	6.8983e-117
Bub1	1.74349e-167	0.270115	0.344	0.062	2.44141e-163
Pcbd2	7.06555e-92	0.270009	0.51	0.21	9.89388e-88
Hprt	2.36494e-73	0.269082	0.611	0.314	3.31163e-69
Sae1	7.01086e-72	0.268634	0.608	0.319	9.81731e-68
Larp7	4.20395e-79	0.268225	0.594	0.288	5.88679e-75
Cdca5	6.08994e-165	0.267676	0.362	0.07	8.52774e-161
H2afy	9.47321e-79	0.267561	0.977	0.822	1.32653e-74
Tfdp1	1.91985e-95	0.266794	0.488	0.189	2.68837e-91
E2f2	5.95095e-86	0.266387	0.471	0.192	8.33312e-82
Nono	3.85704e-66	0.26634	0.714	0.424	5.40102e-62
Tceal9	3.56786e-88	0.265457	0.562	0.248	4.99608e-84
Minos1	5.88342e-60	0.264584	0.826	0.558	8.23856e-56
Exosc8	6.60068e-79	0.264282	0.616	0.303	9.24293e-75
Smarcc1	1.3544e-84	0.262841	0.502	0.213	1.89657e-80
Fignl1	1.1418e-132	0.262695	0.373	0.092	1.59886e-128
Rcc1	2.9475e-126	0.262172	0.37	0.094	4.12738e-122
Elob	9.24289e-72	0.261269	0.986	0.886	1.29428e-67
Tmem256	4.11636e-57	0.260283	0.802	0.523	5.76415e-53
Ube2e3	1.47057e-69	0.259923	0.551	0.276	2.05923e-65
Snrpb	9.97408e-56	0.259803	0.904	0.692	1.39667e-51
Tk1	1.86238e-108	0.25972	0.405	0.124	2.60789e-104
Epb41l2	3.62482e-113	0.258826	0.372	0.104	5.07584e-109
Atp5h	1.17537e-73	0.258355	0.985	0.907	1.64587e-69
Gm8797	1.11336e-71	0.25803	0.588	0.3	1.55904e-67
Ube2m	1.26603e-61	0.25774	0.733	0.448	1.77282e-57
Nudt4	1.0928e-109	0.257289	0.392	0.118	1.53024e-105
Fam111a	9.54511e-73	0.257073	0.516	0.241	1.3366e-68
Ncapg2	4.66482e-139	0.256723	0.351	0.078	6.53215e-135
Gsn	5.58667e-48	0.256532	0.398	0.197	7.82302e-44
Marcksl1	7.55139e-85	0.255987	0.468	0.189	1.05742e-80
Rfc3	3.70625e-64	0.255111	0.553	0.282	5.18987e-60
Dlgap5	4.75527e-105	0.254466	0.379	0.112	6.6588e-101
Cdca2	2.63681e-156	0.254275	0.346	0.067	3.69232e-152
Mcm3	1.15435e-67	0.25368	0.514	0.241	1.61644e-63
Kifc1	9.14344e-133	0.253598	0.327	0.07	1.28036e-128
Cox5b	6.85556e-70	0.253476	0.98	0.883	9.59984e-66
Mis18a	2.21047e-120	0.253254	0.389	0.107	3.09532e-116
Nde1	2.8351e-91	0.253219	0.409	0.143	3.96999e-87
Prdx4	3.93083e-65	0.252987	0.572	0.297	5.50433e-61
Rangap1	1.01385e-99	0.252682	0.4	0.131	1.4197e-95
Atp5j	6.44925e-65	0.25218	0.967	0.85	9.03088e-61
Trir	1.14093e-62	0.251799	0.826	0.535	1.59765e-58
Haus4	6.29119e-92	0.251787	0.428	0.154	8.80956e-88
Cdca4	5.70806e-107	0.251517	0.388	0.118	7.993e-103
Lsm8	2.34625e-66	0.251273	0.629	0.345	3.28545e-62
Dazap1	2.79551e-56	0.251258	0.626	0.371	3.91455e-52
Rhno1	1.44207e-100	0.250634	0.38	0.118	2.01932e-96
Cenph	3.768e-102	0.250142	0.401	0.127	5.27634e-98
Tnfrsf13c	1.3608e-16	-0.250089	0.238	0.352	1.90553e-12
Gm26740	7.68166e-30	-0.250966	0.215	0.389	1.07566e-25
Rps13	6.96046e-110	-0.252303	1	0.994	9.74674e-106
Rasgrp2	2.47881e-18	-0.256582	0.414	0.507	3.47107e-14
Cd69	3.709e-21	-0.257416	0.15	0.284	5.19371e-17
Aldoa	8.44182e-38	-0.259106	0.176	0.379	1.18211e-33
Rps11	4.39769e-91	-0.262907	1	0.997	6.15809e-87
Gimap6	2.38615e-33	-0.263408	0.146	0.327	3.34133e-29
Selenow	1.60041e-32	-0.268959	0.599	0.704	2.24105e-28
Ifi203	1.22104e-23	-0.269307	0.37	0.499	1.70982e-19
Iglv1	1.10144e-07	-0.271411	0.055	0.109	0.00154235
Itm2b	1.47389e-29	-0.271969	0.703	0.76	2.06389e-25
Bcl11a	1.2889e-38	-0.272099	0.125	0.325	1.80485e-34
Ighd	1.93794e-18	-0.272864	0.144	0.264	2.71369e-14
Ptpn6	3.8257e-18	-0.274199	0.298	0.408	5.35712e-14
Psme1	7.59556e-35	-0.276498	0.599	0.696	1.06361e-30
Rpl38	1.37857e-103	-0.279045	1	0.999	1.93041e-99
Atp1b1	7.6942e-13	-0.287552	0.424	0.491	1.07742e-08
Rpl36	1.15001e-96	-0.289873	0.998	0.996	1.61036e-92
Ighm	9.226e-13	-0.290599	0.989	0.929	1.29192e-08
Ctsh	2.779e-37	-0.295783	0.044	0.215	3.89144e-33
Rps27	1.24718e-94	-0.303771	1	0.998	1.74642e-90
Fth1	5.33084e-55	-0.306891	0.991	0.985	7.46477e-51
Gm42418	6.13783e-69	-0.318529	0.769	0.887	8.59481e-65
Slfn2	2.85344e-41	-0.320296	0.098	0.301	3.99567e-37
Sh3bgrl3	2.46694e-59	-0.32308	0.9	0.935	3.45445e-55
Mcl1	4.84094e-34	-0.325311	0.317	0.484	6.77876e-30
Mzb1	1.35078e-18	-0.32649	0.863	0.85	1.8915e-14
Vpreb2	2.056e-26	-0.326848	0.086	0.229	2.87901e-22
Mef2c	4.73153e-25	-0.329548	0.504	0.601	6.62556e-21
Ebf1	2.54959e-20	-0.340035	0.959	0.917	3.57019e-16
Coro1a	3.31561e-59	-0.353335	0.886	0.916	4.64285e-55
Ptpn18	2.02612e-52	-0.358379	0.664	0.758	2.83717e-48
H2-D1	1.24896e-67	-0.366331	0.884	0.95	1.74892e-63
Jund	5.85123e-28	-0.371001	0.643	0.726	8.19348e-24
Ctss	2.70749e-68	-0.39083	0.091	0.369	3.7913e-64
Irf8	7.43795e-14	-0.391751	0.276	0.37	1.04154e-09
Klf2	4.66405e-27	-0.395191	0.445	0.545	6.53107e-23
Ftl1	9.71783e-89	-0.396328	0.945	0.973	1.36079e-84
Shisa5	4.57102e-53	-0.399957	0.09	0.325	6.4008e-49
Ppp1r14b	1.50431e-53	-0.409113	0.346	0.56	2.10648e-49
Rnase6	1.30188e-59	-0.411409	0.094	0.346	1.82302e-55
Malat1	8.79346e-89	-0.412373	1	1	1.23135e-84
Dnajc7	2.67192e-12	-0.415275	0.629	0.67	3.74148e-08
Gimap1	4.13589e-64	-0.420577	0.212	0.476	5.79148e-60
H2-K1	3.60534e-82	-0.424697	0.722	0.923	5.04855e-78
Napsa	8.70192e-51	-0.425296	0.346	0.541	1.21853e-46
Cyba	3.54187e-60	-0.467951	0.568	0.733	4.95968e-56
Tyrobp	8.01745e-12	-0.472371	0.131	0.219	1.12268e-07
Tmsb4x	1.70886e-120	-0.508428	1	0.988	2.39292e-116
Fcmr	3.40779e-59	-0.510093	0.046	0.289	4.77193e-55
Igll1	5.38549e-16	-0.511148	0.443	0.526	7.5413e-12
Ly6e	5.04555e-112	-0.53118	0.735	0.879	7.06528e-108
Cd79b	4.29137e-77	-0.532408	0.904	0.874	6.00921e-73
Bst2	1.74782e-31	-0.560912	0.145	0.316	2.44748e-27
Lsp1	6.09608e-93	-0.584173	0.276	0.579	8.53634e-89
Cd79a	2.22826e-122	-0.638011	0.99	0.925	3.12024e-118
Ltb	1.7589e-64	-0.638242	0.09	0.35	2.46298e-60
Dntt	6.94987e-40	-0.647774	0.179	0.368	9.73191e-36
Cd37	3.50583e-130	-0.666184	0.567	0.808	4.90922e-126
H2-Eb1	4.6879e-13	-0.753885	0.243	0.316	6.56447e-09
Btg1	3.25871e-103	-0.764626	0.628	0.773	4.56317e-99
Ms4a1	4.374e-79	-0.86286	0.057	0.355	6.12491e-75
Vpreb1	1.70288e-35	-0.888277	0.487	0.633	2.38454e-31
Iglc3	1.98143e-123	-1.09527	0.102	0.498	2.7746e-119
Ly6d	1.88032e-147	-1.26626	0.544	0.824	2.63301e-143
Cd52	2.7345e-226	-1.35576	0.484	0.87	3.82912e-222
Iglc2	2.77235e-102	-1.43239	0.081	0.438	3.88212e-98
Iglc1	7.64654e-124	-1.60464	0.271	0.633	1.07074e-119
Cd74	7.04783e-98	-1.70366	0.4	0.683	9.86908e-94
Igkc	9.47429e-76	-1.74327	0.941	0.92	1.32668e-71
Igha	9.04419e-46	-1.91318	0.559	0.7	1.26646e-41
Jchain	3.64938e-13	-1.91886	0.23	0.333	5.11023e-09

## Sheet: PreBCRi II S Phase vs_all
symbol	p_val	avg_logFC	pct.1	pct.2	p_val_adj
Myl4	1.61512e-147	0.940462	0.954	0.443	2.26165e-143
Hmgb2	2.84703e-121	0.882439	1	0.947	3.9867e-117
Dut	4.20375e-70	0.663829	0.83	0.486	5.88651e-66
Hmgb1	5.01722e-108	0.659964	1	0.976	7.02561e-104
H2afz	1.34982e-98	0.632289	1	0.966	1.89016e-94
Pclaf	7.98961e-64	0.601816	0.889	0.524	1.11878e-59
Cd24a	5.68915e-86	0.598383	1	0.848	7.96651e-82
Hmgn2	2.15425e-90	0.583247	0.99	0.598	3.0166e-86
Mcm7	6.53156e-75	0.575857	0.782	0.397	9.14614e-71
Stmn1	6.6096e-78	0.572014	0.997	0.87	9.25543e-74
H2afv	6.81301e-94	0.554288	1	0.821	9.54026e-90
Nrgn	5.26687e-63	0.545637	0.537	0.192	7.3752e-59
Siva1	1.39205e-63	0.536597	0.711	0.36	1.94929e-59
Ptma	6.64902e-106	0.526387	1	0.991	9.31062e-102
Ccnb2	3.25541e-70	0.526049	0.686	0.279	4.55855e-66
Mcm3	1.15816e-87	0.519158	0.671	0.254	1.62177e-83
Ccnd3	1.61609e-55	0.514602	0.891	0.619	2.26302e-51
Nasp	7.3828e-74	0.506529	0.744	0.345	1.03381e-69
Lig1	4.11408e-67	0.501302	0.699	0.306	5.76094e-63
Mcm6	3.98253e-76	0.497113	0.648	0.26	5.57673e-72
Rfc3	2.34747e-83	0.490634	0.706	0.295	3.28716e-79
Rrm2	2.77051e-55	0.484781	0.676	0.314	3.87954e-51
Dek	3.08954e-53	0.466851	0.899	0.612	4.32629e-49
Elof1	1.27514e-57	0.465196	0.911	0.647	1.78558e-53
Cenpa	6.20423e-41	0.465018	0.696	0.396	8.68779e-37
Rfc4	8.46945e-64	0.46074	0.628	0.281	1.18598e-59
Rpa2	5.65461e-74	0.458284	0.62	0.242	7.91814e-70
Cdca7	6.4952e-84	0.456957	0.61	0.209	9.09523e-80
Hells	2.84816e-83	0.455023	0.595	0.203	3.98828e-79
Tipin	6.55544e-62	0.453624	0.678	0.321	9.17958e-58
Rsph1	1.02444e-70	0.453391	0.643	0.246	1.43453e-66
Slbp	3.26855e-51	0.451883	0.711	0.377	4.57695e-47
Srsf7	1.299e-64	0.449941	0.916	0.537	1.81899e-60
Selenoh	1.12618e-59	0.433107	0.914	0.549	1.57699e-55
Snrpg	2.5418e-68	0.432654	0.992	0.883	3.55928e-64
Ccne2	1.41961e-82	0.432191	0.476	0.13	1.98788e-78
Pcna	3.19786e-61	0.427977	0.623	0.262	4.47796e-57
Mcm5	1.43193e-65	0.426255	0.58	0.227	2.00513e-61
Ppia	2.39703e-84	0.417387	1	0.99	3.35656e-80
Gins2	2.58808e-84	0.417078	0.522	0.156	3.62409e-80
Csrp2	2.61977e-59	0.40507	0.749	0.381	3.66846e-55
Dnajc9	1.03127e-45	0.403633	0.727	0.418	1.44409e-41
Cenps	1.86767e-65	0.398596	0.582	0.228	2.6153e-61
Gmnn	8.14432e-49	0.397643	0.681	0.351	1.14045e-44
Orc6	1.51258e-71	0.390894	0.575	0.206	2.11806e-67
Cox8a	1.53734e-73	0.389591	1	0.977	2.15273e-69
Lgals9	2.30904e-51	0.388548	0.8	0.438	3.23335e-47
Ung	5.38397e-128	0.383346	0.43	0.074	7.53918e-124
Lsm5	1.07143e-52	0.383242	0.861	0.508	1.50033e-48
Dhfr	6.77108e-71	0.378273	0.494	0.159	9.48154e-67
Uhrf1	2.27274e-61	0.375763	0.562	0.216	3.18252e-57
Hist1h2bc	6.01279e-28	0.372858	0.357	0.158	8.41972e-24
Atp5j	3.97787e-57	0.371357	0.99	0.858	5.57022e-53
Dynll1	1.28932e-31	0.365858	0.924	0.794	1.80543e-27
Cenpk	2.22173e-72	0.364385	0.539	0.181	3.1111e-68
Vim	1.31458e-29	0.352691	0.785	0.524	1.84081e-25
Cox7a2	1.04312e-48	0.345828	0.987	0.876	1.46069e-44
Mcm4	1.10142e-74	0.342038	0.501	0.152	1.54232e-70
Atp5k	1.07634e-44	0.339365	0.965	0.801	1.5072e-40
Gm30211	2.9855e-43	0.338322	0.797	0.4	4.18059e-39
Cox5b	2.41281e-47	0.334256	0.99	0.89	3.37866e-43
Ndufa4	2.2529e-47	0.332562	0.987	0.924	3.15474e-43
Nucks1	6.03991e-37	0.33041	0.881	0.546	8.45769e-33
Atpif1	1.60599e-37	0.32827	0.909	0.685	2.24887e-33
Srsf2	3.67988e-38	0.325952	0.909	0.601	5.15293e-34
Mrpl18	4.63308e-36	0.324301	0.795	0.519	6.4877e-32
Rbmxl1	8.75842e-40	0.323539	0.643	0.343	1.22644e-35
Cox6b1	2.27644e-47	0.323536	0.992	0.894	3.1877e-43
Cbx3	7.88521e-34	0.322762	0.894	0.635	1.10417e-29
Rsph9	1.24536e-57	0.322251	0.554	0.214	1.74387e-53
Psma6	6.87883e-35	0.319601	0.792	0.523	9.63243e-31
Ranbp1	1.90349e-29	0.318438	0.823	0.605	2.66546e-25
Top1	9.83092e-28	0.318283	0.871	0.65	1.37662e-23
Ssna1	4.11006e-36	0.318224	0.732	0.444	5.75532e-32
Snrpd1	9.11182e-35	0.318055	0.901	0.635	1.27593e-30
Ubl5	2.5611e-45	0.317313	0.98	0.911	3.58631e-41
Ndufb8	1.36215e-36	0.316985	0.873	0.604	1.90741e-32
Pgls	3.6717e-41	0.316777	0.995	0.939	5.14148e-37
Dbi	8.1587e-34	0.316469	0.853	0.572	1.14246e-29
Clspn	3.57392e-52	0.316048	0.481	0.174	5.00456e-48
Swi5	8.61441e-37	0.316016	0.858	0.567	1.20628e-32
Ran	1.52201e-41	0.315688	0.97	0.791	2.13128e-37
Anp32e	1.58478e-41	0.313963	0.878	0.527	2.21916e-37
Gsn	1.226e-41	0.312223	0.496	0.208	1.71677e-37
Tma7	3.85746e-37	0.309257	0.97	0.824	5.40161e-33
Rbm3	6.51091e-49	0.304749	1	0.972	9.11723e-45
Cox6c	6.71777e-43	0.304545	0.992	0.948	9.40689e-39
Atp5h	8.39194e-42	0.302851	0.99	0.913	1.17512e-37
Minos1	4.9456e-34	0.301849	0.835	0.578	6.92532e-30
Snrpe	1.00757e-44	0.301231	0.995	0.93	1.4109e-40
Paip2	2.89273e-31	0.299833	0.863	0.618	4.05069e-27
Lockd	2.08348e-46	0.299218	0.709	0.327	2.91749e-42
Rps27l	6.31435e-35	0.298905	0.937	0.699	8.84198e-31
Hmgb3	2.47305e-43	0.298734	0.638	0.299	3.46301e-39
Hmgn1	1.00401e-25	0.298537	0.863	0.658	1.40591e-21
Anapc13	4.03191e-35	0.296755	0.732	0.439	5.64589e-31
Srsf3	3.79148e-29	0.29343	0.967	0.877	5.3092e-25
Rpsa	8.2319e-40	0.293251	1	0.996	1.15271e-35
Snrpf	1.00159e-31	0.293208	0.947	0.77	1.40253e-27
Lsm6	7.09904e-34	0.292906	0.813	0.526	9.94078e-30
Dap	1.99957e-42	0.292561	0.592	0.28	2.8e-38
Rplp0	1.18361e-45	0.292459	1	0.998	1.65741e-41
Gapdh	2.666e-27	0.290355	0.967	0.869	3.7332e-23
Hat1	2.29581e-36	0.289456	0.496	0.232	3.21482e-32
Cox6a1	1.67987e-33	0.288715	0.835	0.548	2.35232e-29
Mcm2	4.65059e-61	0.288363	0.423	0.129	6.51223e-57
Tmem256	2.20636e-29	0.288133	0.813	0.545	3.08956e-25
Dtl	2.12137e-56	0.286937	0.38	0.113	2.97056e-52
Alyref	2.91983e-28	0.283701	0.729	0.466	4.08863e-24
Cdk4	1.14042e-25	0.283529	0.668	0.422	1.59694e-21
Lsm4	1.2809e-27	0.280925	0.838	0.585	1.79365e-23
Sem1	1.4531e-34	0.278362	0.987	0.903	2.03478e-30
2010107E04Rik	3.94615e-29	0.278359	0.975	0.818	5.52579e-25
Calm1	1.13103e-23	0.277752	0.975	0.93	1.58378e-19
Fen1	2.6149e-46	0.277638	0.451	0.17	3.66165e-42
Ndufc1	2.37364e-27	0.277213	0.873	0.647	3.32381e-23
Ppil1	2.08489e-39	0.276208	0.552	0.259	2.91947e-35
Ube2a	5.1628e-33	0.27561	0.749	0.451	7.22947e-29
Bloc1s2	2.1878e-25	0.274798	0.595	0.356	3.06358e-21
Nmral1	2.69141e-37	0.274245	0.484	0.218	3.76879e-33
Cenpw	3.75345e-35	0.274154	0.615	0.314	5.25596e-31
Hnrnpab	8.16947e-28	0.270978	0.787	0.52	1.14397e-23
Ybx1	3.19216e-29	0.270678	0.962	0.879	4.46998e-25
Txn1	1.70552e-29	0.270586	0.939	0.716	2.38823e-25
Oaz1	2.08956e-46	0.270101	1	0.988	2.92601e-42
Arntl	1.82887e-32	0.269261	0.565	0.282	2.56097e-28
Fam96a	8.02443e-26	0.268417	0.689	0.45	1.12366e-21
Elob	8.91082e-33	0.268345	0.987	0.894	1.24778e-28
Cbx1	3.3341e-27	0.266744	0.797	0.548	4.66874e-23
Ndufb3	2.25028e-30	0.265856	0.79	0.513	3.15107e-26
Rpa3	1.36401e-35	0.265603	0.522	0.247	1.91003e-31
Lmnb1	7.73342e-36	0.264895	0.734	0.384	1.08291e-31
Tmem14c	3.08564e-26	0.264028	0.742	0.488	4.32083e-22
Hnrnpf	5.45597e-24	0.263883	0.954	0.829	7.63999e-20
Gpx1	2.63818e-23	0.262989	0.853	0.631	3.69424e-19
Magoh	1.11546e-29	0.262979	0.749	0.462	1.56197e-25
Atp5j2	3.47919e-33	0.262372	0.97	0.922	4.87191e-29
Mrpl33	2.54061e-27	0.261991	0.744	0.489	3.55762e-23
Hdgf	7.19767e-30	0.261561	0.734	0.427	1.00789e-25
Gtf2a2	4.60326e-31	0.260736	0.714	0.43	6.44595e-27
Atp5g3	9.02418e-23	0.260027	0.823	0.593	1.26366e-18
Srp19	2.61225e-26	0.254857	0.689	0.437	3.65793e-22
Hnrnpa3	2.63376e-20	0.254616	0.881	0.698	3.68805e-16
Anapc5	1.29792e-26	0.253073	0.661	0.404	1.81748e-22
1110008L16Rik	3.54439e-67	0.252771	0.309	0.068	4.96321e-63
Wdr76	1.56555e-42	0.252632	0.41	0.151	2.19224e-38
Ndufs5	1.42283e-20	0.252605	0.863	0.675	1.99239e-16
Prim1	1.97805e-37	0.252382	0.428	0.174	2.76986e-33
Gngt2	1.66578e-28	0.251526	0.61	0.345	2.33259e-24
Hmgn5	3.00065e-24	0.25085	0.522	0.289	4.20182e-20
Cox7b	1.50666e-24	0.250695	0.899	0.729	2.10978e-20
Txndc5	4.85376e-11	-0.251901	0.048	0.173	6.79673e-07
Itm2b	1.26721e-12	-0.253694	0.716	0.754	1.77447e-08
Prc1	4.72523e-08	-0.262522	0.147	0.253	0.000661674
Mcl1	2.9858e-10	-0.262809	0.344	0.469	4.18102e-06
Ssr4	6.35397e-07	-0.265872	0.522	0.59	0.00889746
Napsa	5.04797e-08	-0.266574	0.441	0.52	0.000706867
Tcf4	8.99753e-08	-0.268337	0.238	0.353	0.00125992
Ctsh	4.38207e-14	-0.270387	0.051	0.201	6.13621e-10
Calm2	2.40152e-08	-0.275502	0.863	0.864	0.000336285
Vpreb2	4.98006e-08	-0.276484	0.109	0.217	0.000697358
Ctss	9.72489e-14	-0.278074	0.177	0.342	1.36178e-09
Gimap1	1.44241e-13	-0.30086	0.296	0.45	2.01981e-09
Jpt1	4.48545e-15	-0.30448	0.532	0.67	6.28097e-11
Ypel3	1.44743e-13	-0.314723	0.463	0.579	2.02684e-09
Cyba	4.02576e-11	-0.3167	0.656	0.715	5.63727e-07
Hist1h1e	2.15866e-07	-0.327074	0.327	0.411	0.00302278
Bub3	1.7787e-13	-0.328475	0.342	0.484	2.49071e-09
Slfn2	8.11791e-20	-0.330093	0.081	0.286	1.13675e-15
Rnase6	1.99779e-19	-0.354098	0.119	0.325	2.7975e-15
Klf2	3.22616e-12	-0.367784	0.423	0.539	4.51759e-08
H2-K1	2.03077e-27	-0.371164	0.777	0.904	2.84369e-23
Mef2c	1.50583e-15	-0.37121	0.473	0.595	2.10862e-11
Shisa5	1.3617e-23	-0.389996	0.076	0.307	1.90679e-19
Lsp1	1.93277e-21	-0.411439	0.347	0.551	2.70645e-17
Hist1h4d	2.66645e-08	-0.415012	0.248	0.346	0.000373383
Cd79b	1.10401e-22	-0.419667	0.929	0.875	1.54595e-18
Ebf1	1.17274e-16	-0.421797	0.972	0.92	1.64218e-12
Jund	8.83948e-22	-0.441091	0.577	0.723	1.23779e-17
Fcmr	3.58064e-18	-0.447124	0.078	0.268	5.01397e-14
Nusap1	2.10186e-13	-0.482906	0.172	0.32	2.94324e-09
Bst2	6.59224e-09	-0.488696	0.177	0.3	9.23112e-05
Cd37	2.10628e-34	-0.510372	0.641	0.784	2.94943e-30
Ly6e	2.34621e-46	-0.518643	0.701	0.87	3.2854e-42
Cd79a	8.33462e-38	-0.52836	0.992	0.93	1.1671e-33
Ubb	3.95018e-69	-0.556773	0.934	0.99	5.53144e-65
Dntt	4.95566e-11	-0.557473	0.223	0.351	6.93941e-07
Btg1	5.93084e-25	-0.566682	0.676	0.759	8.30495e-21
Ltb	3.091e-24	-0.59652	0.099	0.329	4.32833e-20
Arl6ip1	5.32592e-35	-0.612537	0.451	0.682	7.45789e-31
Ube2c	3.64775e-07	-0.681363	0.339	0.414	0.00510794
Ms4a1	2.37858e-27	-0.799048	0.081	0.33	3.33073e-23
Malat1	4.27123e-147	-0.963735	1	1	5.981e-143
Cd52	1.41022e-47	-1.02464	0.666	0.829	1.97472e-43
Iglc3	5.78399e-45	-1.04184	0.119	0.466	8.09932e-41
Ly6d	7.25456e-39	-1.05891	0.658	0.795	1.01586e-34
Cd74	2.19178e-20	-1.28088	0.496	0.655	3.06914e-16
Iglc2	3.31201e-38	-1.41259	0.096	0.409	4.63781e-34
Iglc1	1.04724e-42	-1.5874	0.306	0.602	1.46645e-38
Igkc	1.07515e-33	-1.72228	0.954	0.921	1.50554e-29
Igha	1.31879e-11	-1.76845	0.587	0.687	1.8467e-07

## Sheet: PreBCRi II G2 M phase vs_all
symbol	p_val	avg_logFC	pct.1	pct.2	p_val_adj
Ube2c	3.62422e-168	1.73789	1	0.39	5.07499e-164
Cenpf	6.96794e-202	1.51274	1	0.282	9.7572e-198
Cenpa	4.88495e-164	1.3521	1	0.392	6.8404e-160
Tubb4b	5.19644e-143	1.33608	1	0.61	7.27657e-139
Hmgb2	1.61593e-126	1.32789	1	0.948	2.26278e-122
Arl6ip1	2.49596e-137	1.2597	1	0.659	3.49509e-133
Ccnb2	2.21095e-202	1.2516	1	0.277	3.09599e-198
Cdc20	3.01793e-215	1.18384	0.976	0.221	4.22601e-211
Cdkn3	1.24195e-222	1.18148	0.984	0.221	1.7391e-218
Ccnb1	3.06436e-220	1.12742	0.988	0.221	4.29103e-216
H2afx	3.88249e-78	1.10421	0.911	0.465	5.43665e-74
Cks2	4.39118e-134	1.07075	0.996	0.416	6.14897e-130
Birc5	3.01013e-125	1.01962	0.992	0.425	4.21508e-121
Tuba1c	1.92226e-193	1.0093	0.943	0.208	2.69174e-189
H2afv	8.33644e-110	0.995461	1	0.825	1.16735e-105
Nucks1	4.16232e-120	0.98623	0.996	0.549	5.82849e-116
Cks1b	9.80895e-136	0.974492	0.988	0.393	1.37355e-131
Nusap1	3.7523e-132	0.952601	0.943	0.291	5.25435e-128
Cdca8	2.58655e-151	0.951826	0.984	0.307	3.62194e-147
Ube2s	2.87685e-107	0.942186	1	0.623	4.02846e-103
Myl4	1.16747e-98	0.912199	0.988	0.452	1.63481e-94
Ifi27l2a	8.36408e-24	0.901099	0.78	0.677	1.17122e-19
Mki67	7.083e-105	0.887532	0.943	0.358	9.91832e-101
Hmgn2	8.99776e-95	0.881664	1	0.606	1.25996e-90
Lockd	1.76002e-122	0.834399	0.947	0.326	2.46456e-118
Tpx2	2.99894e-159	0.814706	0.907	0.219	4.19941e-155
Jpt1	2.21745e-90	0.789113	0.984	0.651	3.1051e-86
Cdk1	7.77369e-99	0.788697	0.846	0.292	1.08855e-94
Hmgb1	1.15596e-88	0.787054	1	0.977	1.61869e-84
Calm2	2.61748e-97	0.782626	1	0.86	3.66526e-93
Hmmr	9.00922e-172	0.772603	0.886	0.186	1.26156e-167
Top2a	8.57121e-83	0.762555	0.984	0.444	1.20023e-78
Ccna2	5.34439e-123	0.736827	0.898	0.265	7.48375e-119
Lmnb1	7.63125e-95	0.725844	0.939	0.384	1.0686e-90
Bub3	3.52025e-76	0.714264	0.902	0.462	4.92941e-72
Cenpe	8.08345e-134	0.708869	0.797	0.185	1.13193e-129
Dynll1	4.27163e-76	0.707056	0.992	0.795	5.98157e-72
H2afz	1.26661e-75	0.706706	1	0.967	1.77363e-71
Prc1	2.23099e-104	0.679135	0.813	0.228	3.12405e-100
Kpna2	4.75437e-151	0.656013	0.72	0.135	6.65754e-147
Aspm	3.24083e-206	0.644643	0.748	0.104	4.53814e-202
Hdgf	2.00117e-79	0.62432	0.923	0.426	2.80224e-75
Anp32e	2.45917e-71	0.618846	0.972	0.531	3.44358e-67
Knstrn	2.65828e-154	0.616124	0.772	0.15	3.72239e-150
Smc4	2.96656e-74	0.610912	0.931	0.413	4.15408e-70
Tubb5	1.68384e-58	0.599976	0.996	0.817	2.35789e-54
Cdca3	1.42701e-100	0.592297	0.911	0.284	1.99825e-96
Selenoh	2.44896e-61	0.588799	0.939	0.555	3.42928e-57
Kif22	1.59004e-117	0.588519	0.797	0.198	2.22653e-113
Ptma	4.15361e-78	0.580118	1	0.991	5.8163e-74
Pafah1b3	2.88344e-51	0.576948	0.984	0.782	4.03769e-47
Dlgap5	6.65151e-150	0.574977	0.707	0.127	9.31411e-146
Incenp	8.55945e-96	0.558346	0.78	0.227	1.19858e-91
Racgap1	5.28404e-115	0.555225	0.78	0.19	7.39924e-111
Cdc25b	4.67725e-98	0.546489	0.744	0.204	6.54955e-94
Ckap2	1.45852e-178	0.545501	0.724	0.109	2.04236e-174
Kif11	4.4596e-103	0.544941	0.756	0.19	6.24478e-99
Hmgb3	1.14821e-71	0.542954	0.797	0.3	1.60783e-67
Vim	3.10273e-41	0.538331	0.858	0.527	4.34475e-37
Lmo4	1.37486e-45	0.536393	0.907	0.514	1.92521e-41
Kif20b	1.19737e-112	0.531908	0.724	0.168	1.67668e-108
Smc2	1.49671e-68	0.529976	0.846	0.323	2.09585e-64
Tacc3	3.35184e-99	0.525784	0.756	0.199	4.69358e-95
Sgo1	3.59799e-114	0.522513	0.756	0.175	5.03827e-110
Pgls	5.74151e-64	0.518787	1	0.94	8.03984e-60
Sec11c	2.0244e-44	0.510817	0.931	0.677	2.83476e-40
Kmt5a	1.36316e-85	0.51043	0.74	0.228	1.90884e-81
Bach2	4.84473e-56	0.508868	0.854	0.396	6.78408e-52
Cd24a	1.44688e-44	0.507168	0.98	0.852	2.02607e-40
Hmgn5	4.03556e-66	0.507128	0.752	0.286	5.651e-62
Lgals9	6.90284e-44	0.500679	0.829	0.445	9.66605e-40
Hp1bp3	3.03436e-65	0.499151	0.789	0.322	4.24901e-61
Nde1	1.23471e-105	0.494811	0.683	0.16	1.72897e-101
Ubald2	4.68982e-52	0.494378	0.793	0.37	6.56715e-48
Ckap5	4.42275e-89	0.492527	0.65	0.168	6.19317e-85
Tuba1b	2.20996e-34	0.487096	0.935	0.668	3.09461e-30
Lsm5	2.76404e-49	0.483854	0.902	0.514	3.87049e-45
Reep4	8.02566e-104	0.477827	0.622	0.133	1.12383e-99
Srsf7	1.30138e-45	0.477223	0.931	0.544	1.82232e-41
Ddah2	2.49447e-58	0.477193	0.646	0.226	3.493e-54
Ifi209	2.19444e-45	0.476705	0.768	0.376	3.07288e-41
Knl1	1.04967e-72	0.475695	0.667	0.198	1.46986e-68
Top1	1.71196e-42	0.475038	0.943	0.652	2.39726e-38
Arhgap11a	1.75604e-100	0.467384	0.63	0.139	2.45899e-96
Cyfip2	1.20919e-49	0.467157	0.744	0.335	1.69323e-45
Aurka	2.00809e-104	0.466266	0.618	0.13	2.81193e-100
Rad21	7.80067e-71	0.463042	0.707	0.23	1.09233e-66
Ckap2l	4.04108e-99	0.462709	0.646	0.147	5.65872e-95
Tmpo	9.93662e-48	0.462641	0.776	0.352	1.39143e-43
Kif23	2.04655e-86	0.459845	0.646	0.163	2.86578e-82
Elof1	3.12613e-35	0.459546	0.907	0.653	4.37753e-31
Srsf3	1.14629e-46	0.452752	1	0.878	1.60516e-42
Plk1	9.108e-93	0.451816	0.618	0.142	1.27539e-88
Cep55	1.13598e-145	0.445853	0.593	0.087	1.59071e-141
Stmn1	9.02026e-42	0.445841	0.996	0.872	1.26311e-37
Arntl	1.35915e-45	0.44316	0.675	0.284	1.90321e-41
Cenpm	2.01959e-61	0.441298	0.699	0.24	2.82803e-57
Aurkb	5.90169e-65	0.43983	0.687	0.222	8.26413e-61
Apobec3	2.00568e-40	0.439559	0.923	0.598	2.80855e-36
Mis18bp1	1.32051e-73	0.438991	0.598	0.159	1.84911e-69
Fcrla	1.51218e-33	0.438814	0.866	0.541	2.11751e-29
Emp3	8.78257e-39	0.4349	0.858	0.483	1.22982e-34
Gm37065	2.51635e-48	0.422457	0.74	0.311	3.52364e-44
Sox4	4.6596e-29	0.422327	0.789	0.47	6.52484e-25
Rdm1	9.21608e-65	0.418598	0.581	0.172	1.29053e-60
Nek2	3.74549e-134	0.415871	0.508	0.07	5.24481e-130
Sgo2a	5.46577e-92	0.411009	0.565	0.119	7.65372e-88
Sapcd2	3.85496e-77	0.410649	0.565	0.139	5.3981e-73
Bloc1s2	9.20232e-35	0.410625	0.703	0.358	1.2886e-30
Calm3	6.9295e-36	0.408813	0.902	0.564	9.70338e-32
1700097N02Rik	9.49972e-60	0.406573	0.573	0.172	1.33025e-55
Arl5c	8.03251e-25	0.405718	0.789	0.522	1.12479e-20
Fzr1	6.17064e-72	0.4054	0.606	0.168	8.64075e-68
Tifa	2.42131e-31	0.40206	0.87	0.522	3.39056e-27
Eif1b	1.90039e-43	0.400442	0.772	0.373	2.66112e-39
Rsph1	7.2308e-38	0.399965	0.614	0.255	1.01253e-33
Bcl7a	1.84381e-35	0.399918	0.809	0.437	2.58188e-31
Rbm3	1.07558e-49	0.398508	1	0.972	1.50614e-45
Marcks	2.18882e-35	0.397652	0.785	0.407	3.065e-31
Pimreg	4.19744e-93	0.394799	0.537	0.106	5.87767e-89
Ezh2	9.66733e-31	0.393438	0.866	0.496	1.35372e-26
Kif18a	1.42577e-99	0.39223	0.545	0.103	1.99651e-95
Frg1	7.36426e-32	0.392177	0.817	0.491	1.03122e-27
H3f3a	1.61738e-46	0.390578	1	0.988	2.26481e-42
Tax1bp1	1.26823e-30	0.388353	0.776	0.459	1.77591e-26
Trim59	3.79966e-62	0.38824	0.565	0.162	5.32066e-58
Ctcf	2.09277e-36	0.3872	0.85	0.478	2.9305e-32
Nup37	2.69339e-79	0.386702	0.561	0.135	3.77155e-75
Kifc1	1.72543e-94	0.386153	0.492	0.09	2.41612e-90
G2e3	2.02336e-84	0.384727	0.508	0.105	2.83331e-80
Smarca4	5.51125e-30	0.384561	0.817	0.503	7.7174e-26
Smc1a	4.66617e-26	0.383715	0.687	0.401	6.53404e-22
Rbmx	2.61405e-54	0.382571	0.565	0.183	3.66045e-50
Akap12	8.30121e-29	0.379517	0.72	0.38	1.16242e-24
Dok3	2.21922e-31	0.379459	0.825	0.48	3.10757e-27
Cox7a2	3.07414e-43	0.379055	0.996	0.878	4.30472e-39
Cnp	1.79077e-21	0.377815	0.854	0.632	2.50761e-17
Fam110a	6.33699e-87	0.377766	0.516	0.106	8.87369e-83
Rsph9	3.59719e-47	0.375857	0.598	0.219	5.03715e-43
Tubb2b	5.35304e-69	0.372754	0.451	0.1	7.49587e-65
Dbf4	2.66677e-56	0.368308	0.589	0.184	3.73427e-52
Vbp1	3.94214e-47	0.367571	0.736	0.311	5.52018e-43
Ccdc34	9.32486e-45	0.365321	0.683	0.271	1.30576e-40
Cdc42ep3	8.04015e-47	0.364358	0.63	0.237	1.12586e-42
Miip	4.78827e-62	0.363307	0.553	0.157	6.70501e-58
Mad2l1	3.36369e-63	0.362127	0.577	0.165	4.71017e-59
Cwc15	1.87862e-32	0.356732	0.809	0.46	2.63063e-28
B930036N10Rik	2.79115e-18	0.355591	0.533	0.304	3.90845e-14
Ddx39	3.62165e-32	0.35555	0.829	0.464	5.07139e-28
Il7r	2.95942e-29	0.353884	0.862	0.507	4.14407e-25
Rnf7	2.5816e-30	0.352637	0.801	0.493	3.61501e-26
Kif2c	1.64984e-99	0.351968	0.488	0.083	2.31027e-95
Zfp706	6.99496e-33	0.351478	0.988	0.859	9.79504e-29
Nuf2	2.73709e-70	0.349012	0.5	0.118	3.83275e-66
Terf1	1.96043e-52	0.348344	0.512	0.156	2.74519e-48
Slamf7	4.99446e-30	0.34802	0.707	0.372	6.99374e-26
Cdkn2d	1.18003e-31	0.346863	0.736	0.37	1.6524e-27
Tcf12	5.8971e-37	0.345342	0.553	0.221	8.2577e-33
Med30	8.47256e-41	0.342491	0.61	0.245	1.18641e-36
Spc24	1.04537e-34	0.340288	0.703	0.317	1.46383e-30
Stambpl1	9.68905e-31	0.33885	0.667	0.329	1.35676e-26
C330027C09Rik	3.7833e-88	0.336145	0.455	0.081	5.29776e-84
Pabpc1	1.07594e-15	0.336137	0.874	0.724	1.50665e-11
Depdc1a	4.43191e-82	0.334882	0.423	0.075	6.206e-78
Cdc25c	7.45928e-99	0.334525	0.411	0.06	1.04452e-94
Calm1	5.36502e-24	0.334131	0.988	0.93	7.51264e-20
Cbx1	3.35958e-26	0.333727	0.841	0.552	4.70442e-22
Ubl5	3.35481e-30	0.332281	0.992	0.912	4.69774e-26
Nrgn	1.18356e-15	0.330849	0.419	0.204	1.65734e-11
Herpud1	9.85054e-28	0.32983	0.789	0.457	1.37937e-23
Troap	7.67941e-125	0.329782	0.407	0.046	1.07535e-120
Tram1	1.04982e-25	0.32905	0.748	0.442	1.47007e-21
Cbx3	3.8495e-25	0.328885	0.923	0.639	5.39046e-21
Gas2l3	2.92104e-89	0.328445	0.423	0.07	4.09033e-85
Ubb	6.40468e-28	0.327925	0.996	0.987	8.96847e-24
Lsm6	5.71589e-28	0.32704	0.854	0.53	8.00396e-24
Ube2a	3.31441e-26	0.325444	0.772	0.457	4.64116e-22
Cecr2	1.70251e-33	0.325113	0.724	0.346	2.38403e-29
Ptgr1	3.5792e-49	0.324908	0.581	0.194	5.01196e-45
1110008L16Rik	2.25188e-74	0.324694	0.39	0.07	3.15331e-70
Fam204a	2.74224e-35	0.324585	0.634	0.28	3.83996e-31
Pold4	1.9444e-23	0.322877	0.841	0.551	2.72274e-19
Psmc1	4.69297e-34	0.322707	0.768	0.384	6.57156e-30
Blvrb	6.26642e-14	0.322362	0.675	0.452	8.77487e-10
Cep89	2.65043e-60	0.321445	0.439	0.104	3.71139e-56
Lbr	2.58168e-31	0.320321	0.659	0.312	3.61513e-27
Pclaf	1.00919e-22	0.31944	0.874	0.532	1.41317e-18
Nudcd2	3.00875e-43	0.31812	0.581	0.213	4.21316e-39
Fkbp2	5.89209e-31	0.317831	0.703	0.354	8.25069e-27
Eny2	6.99889e-27	0.317514	0.752	0.434	9.80055e-23
Psrc1	1.09075e-94	0.317257	0.386	0.055	1.52738e-90
Csrp2	4.13854e-30	0.316824	0.748	0.389	5.7952e-26
Tnfaip8	2.74208e-23	0.316527	0.667	0.375	3.83973e-19
Oat	2.23084e-35	0.316452	0.533	0.209	3.12385e-31
Nfkbia	1.46702e-24	0.316311	0.785	0.454	2.05426e-20
Shcbp1	7.95229e-51	0.31583	0.52	0.154	1.11356e-46
Ppia	5.28728e-35	0.315805	1	0.991	7.40378e-31
Lsm3	2.63177e-28	0.312878	0.789	0.445	3.68527e-24
Clint1	2.45809e-22	0.312876	0.577	0.314	3.44206e-18
Zeb2os	2.37418e-41	0.312189	0.48	0.158	3.32456e-37
Hist3h2ba	6.44348e-25	0.310861	0.463	0.203	9.0228e-21
Ccnd3	1.28644e-09	0.308577	0.748	0.63	1.8014e-05
Tfg	2.85442e-38	0.30781	0.541	0.204	3.99704e-34
Bub1b	8.48019e-55	0.305884	0.484	0.13	1.18748e-50
Sh3bgrl	4.43159e-27	0.304475	0.593	0.29	6.20556e-23
Hnrnpm	1.60855e-18	0.303856	0.833	0.606	2.25245e-14
Cenpw	1.95636e-31	0.302926	0.687	0.318	2.73949e-27
Ythdc1	4.89731e-29	0.302501	0.642	0.311	6.85771e-25
Cenpc1	5.12873e-57	0.302088	0.435	0.106	7.18175e-53
Ska2	5.00846e-57	0.301096	0.443	0.11	7.01335e-53
Cntrl	4.53683e-35	0.300181	0.541	0.213	6.35293e-31
Plekha2	2.00408e-30	0.299164	0.65	0.302	2.80632e-26
Zfpm1	9.39264e-34	0.298106	0.602	0.257	1.31525e-29
Celf2	8.85904e-23	0.297912	0.667	0.384	1.24053e-18
Ttc32	4.66046e-34	0.294177	0.512	0.2	6.52604e-30
2610318N02Rik	1.99834e-54	0.294073	0.402	0.096	2.79827e-50
Med21	1.34331e-31	0.293971	0.626	0.292	1.88104e-27
Tmsb10	4.57651e-14	0.290458	1	0.988	6.40848e-10
Sarnp	2.8213e-22	0.289318	0.793	0.517	3.95067e-18
Slc12a3	5.44072e-30	0.289021	0.472	0.183	7.61865e-26
Sfpq	1.37696e-19	0.288025	0.728	0.465	1.92816e-15
Cit	1.33071e-41	0.287929	0.39	0.111	1.86339e-37
Cmc2	2.18113e-25	0.287388	0.569	0.272	3.05424e-21
Ndufs5	7.04522e-24	0.287356	0.927	0.677	9.86542e-20
Ncapd2	5.83225e-44	0.287276	0.492	0.154	8.1669e-40
Spop	1.5628e-31	0.285686	0.528	0.219	2.18839e-27
Kif20a	3.04093e-61	0.284411	0.398	0.085	4.25822e-57
Ska1	4.5308e-43	0.284171	0.451	0.137	6.34448e-39
Ndufb8	1.03603e-21	0.283965	0.882	0.61	1.45076e-17
Blk	1.1608e-31	0.28301	0.598	0.261	1.62546e-27
Faap24	1.8743e-54	0.282928	0.411	0.099	2.62458e-50
A630001G21Rik	5.75369e-37	0.282038	0.557	0.211	8.05689e-33
Ift22	2.05165e-28	0.281382	0.565	0.257	2.87292e-24
Mrps14	1.99752e-20	0.280617	0.817	0.565	2.79713e-16
Swi5	1.31659e-18	0.279992	0.809	0.574	1.84363e-14
Smdt1	3.68478e-19	0.279236	0.927	0.728	5.1598e-15
Brd8	4.04947e-28	0.277503	0.63	0.3	5.67047e-24
Psmd14	1.1726e-25	0.275794	0.63	0.324	1.64199e-21
Paip2	6.29601e-19	0.275002	0.858	0.623	8.8163e-15
Tcf3	3.12146e-18	0.274768	0.728	0.47	4.37098e-14
Ndufb9	1.18557e-18	0.27445	0.87	0.671	1.66015e-14
Sms	2.81333e-22	0.273629	0.642	0.353	3.9395e-18
Grk2	9.54557e-21	0.272313	0.776	0.479	1.33667e-16
Dap	1.81825e-26	0.270362	0.602	0.287	2.54609e-22
Ccdc77	2.0385e-68	0.269281	0.362	0.065	2.85451e-64
Hnrnpa3	2.88221e-17	0.269177	0.919	0.701	4.03596e-13
Eif1	6.66045e-26	0.268351	1	0.994	9.32663e-22
Mrps36	3.14159e-22	0.266696	0.683	0.383	4.39917e-18
Slc1a5	6.00552e-23	0.266572	0.626	0.323	8.40953e-19
Hspa2	5.39602e-36	0.265422	0.415	0.133	7.55605e-32
Cbx5	5.61722e-27	0.264943	0.553	0.245	7.8658e-23
Ddx5	1.42112e-16	0.263624	0.947	0.872	1.99e-12
Ywhae	6.12532e-16	0.263535	0.911	0.693	8.57728e-12
Ndc80	1.09764e-34	0.263342	0.451	0.155	1.53703e-30
Rbm38	5.01632e-23	0.262881	0.528	0.256	7.02435e-19
Banf1	7.84782e-18	0.262799	0.683	0.434	1.09893e-13
Lrmp	4.96597e-17	0.262747	0.854	0.603	6.95385e-13
Spdl1	4.07956e-61	0.262282	0.346	0.066	5.71261e-57
Hmgn3	7.90508e-20	0.262206	0.504	0.25	1.10695e-15
Mapre1	1.62323e-19	0.261012	0.614	0.355	2.27301e-15
Ccdc18	5.57902e-51	0.260618	0.333	0.072	7.8123e-47
Hdac8	7.8696e-37	0.259931	0.419	0.134	1.10198e-32
Lsm8	4.06015e-24	0.259814	0.691	0.371	5.68543e-20
Camk2d	1.79494e-24	0.259592	0.683	0.354	2.51345e-20
Cox6b1	5.20829e-24	0.258964	0.992	0.896	7.29316e-20
Lxn	4.04754e-27	0.258715	0.455	0.181	5.66777e-23
Ran	9.90015e-24	0.258578	0.984	0.795	1.38632e-19
Fundc2	2.27871e-19	0.257933	0.671	0.391	3.19088e-15
Mpp1	1.29426e-28	0.257648	0.557	0.243	1.81235e-24
Vps36	3.58264e-26	0.257622	0.581	0.274	5.01677e-22
Klhl6	1.66547e-20	0.256899	0.667	0.378	2.33215e-16
Exosc8	2.60375e-24	0.256816	0.65	0.333	3.64603e-20
Msra	1.58751e-30	0.256488	0.463	0.177	2.22299e-26
Tmem131l	1.57329e-21	0.256404	0.618	0.333	2.20308e-17
Ikzf1	4.19939e-21	0.253936	0.614	0.327	5.8804e-17
Clic1	2.52311e-23	0.253621	0.996	0.951	3.53311e-19
Sec61g	1.23924e-27	0.253041	0.992	0.916	1.73531e-23
Oaz1	1.99147e-30	0.252707	1	0.988	2.78865e-26
Myef2	8.71468e-33	0.252432	0.439	0.154	1.22032e-28
Kif4	1.6235e-48	0.251871	0.407	0.103	2.27338e-44
Churc1	1.24855e-19	0.251508	0.634	0.367	1.74834e-15
Syk	1.8434e-20	0.250301	0.659	0.363	2.58131e-16
Sf3b6	1.46814e-18	0.250269	0.878	0.613	2.05584e-14
Triobp	1.94112e-31	0.250232	0.411	0.143	2.71815e-27
Rps27	9.34024e-19	-0.251751	1	0.998	1.30791e-14
Rpl22	2.85808e-19	-0.254715	0.988	0.991	4.00218e-15
Ccnd2	3.93149e-08	-0.256105	0.073	0.214	0.000550526
Bola2	4.98573e-08	-0.258896	0.341	0.477	0.000698152
Hist2h2ac	9.54513e-10	-0.260956	0.077	0.241	1.3366e-05
Rpl18	1.0911e-27	-0.261062	1	0.995	1.52787e-23
Rpl5	1.38464e-13	-0.263378	0.89	0.942	1.93891e-09
Rpl10	3.73313e-20	-0.265709	0.992	0.997	5.2275e-16
Rps23	1.43932e-25	-0.266437	1	0.995	2.01548e-21
Rpl17	2.6993e-21	-0.266486	0.992	0.993	3.77983e-17
Fxyd5	1.50128e-13	-0.267288	0.045	0.249	2.10225e-09
Eif5	6.94228e-12	-0.26775	0.24	0.44	9.72128e-08
Rpl27a	7.79188e-33	-0.268661	1	0.997	1.0911e-28
mt-Nd2	8.89921e-12	-0.270294	0.976	0.978	1.24616e-07
Ptpn18	6.52134e-10	-0.275266	0.675	0.748	9.13183e-06
Ctsh	3.79229e-10	-0.275273	0.041	0.198	5.31035e-06
Aldoa	1.02253e-12	-0.276148	0.15	0.36	1.43186e-08
Psme1	1.4364e-11	-0.27815	0.553	0.688	2.0114e-07
Hsp90ab1	1.45491e-11	-0.278536	0.927	0.963	2.03731e-07
Gimap1	6.56266e-09	-0.286862	0.289	0.448	9.1897e-05
Ptpn6	5.81206e-08	-0.287793	0.256	0.398	0.000813863
Rps18	9.22461e-24	-0.293906	0.992	0.992	1.29172e-19
Ctss	7.39211e-11	-0.296825	0.154	0.339	1.03512e-06
Rpl9	1.95331e-38	-0.298675	1	0.994	2.73522e-34
Rnase6	5.77791e-09	-0.303736	0.159	0.319	8.0908e-05
Rasgrp2	3.19189e-09	-0.304319	0.358	0.5	4.4696e-05
Rplp1	4.73266e-25	-0.313315	1	0.998	6.62715e-21
Lsp1	1.04097e-07	-0.32296	0.431	0.543	0.00145768
Rps11	1.73026e-39	-0.326168	1	0.997	2.42289e-35
Vpreb2	8.93445e-09	-0.328166	0.069	0.216	0.000125109
Shisa5	1.32868e-09	-0.329251	0.134	0.3	1.86055e-05
Cd37	3.85823e-09	-0.332083	0.78	0.776	5.40268e-05
Cd79b	3.07534e-09	-0.336578	0.935	0.876	4.3064e-05
Cyba	3.43576e-09	-0.337205	0.65	0.714	4.8111e-05
Rps19	3.17797e-38	-0.338496	1	0.994	4.45011e-34
Fth1	1.57648e-21	-0.357474	1	0.985	2.20755e-17
Rpl36	1.44017e-41	-0.357613	0.996	0.996	2.01667e-37
Rps2	2.07013e-27	-0.363306	0.992	0.991	2.89881e-23
Mif	1.63879e-08	-0.393835	0.618	0.708	0.00022948
Hspe1	3.8776e-13	-0.400689	0.528	0.687	5.4298e-09
Hist1h1e	7.89834e-11	-0.414354	0.232	0.412	1.106e-06
Cd79a	2.58964e-16	-0.423995	0.996	0.932	3.62627e-12
Ly6e	2.52655e-21	-0.428307	0.744	0.865	3.53793e-17
Fcmr	3.87604e-12	-0.441245	0.073	0.264	5.42761e-08
Rpl12	1.59872e-35	-0.443588	0.939	0.982	2.23869e-31
Btg1	1.11903e-08	-0.44832	0.785	0.754	0.000156698
Gm42418	1.53626e-22	-0.480076	0.732	0.877	2.15123e-18
Bst2	1.50209e-08	-0.481364	0.138	0.299	0.000210337
Igll1	1.64856e-07	-0.520292	0.386	0.52	0.00230847
Ltb	5.19622e-19	-0.61283	0.061	0.325	7.27627e-15
Dntt	4.84004e-15	-0.663755	0.126	0.352	6.77751e-11
Ly6d	4.0929e-14	-0.775948	0.707	0.79	5.73129e-10
Ms4a1	5.91131e-19	-0.784468	0.061	0.326	8.27761e-15
Hist1h1b	2.42229e-11	-0.796313	0.224	0.399	3.39194e-07
Vpreb1	4.95482e-14	-0.946112	0.431	0.621	6.93823e-10
Iglc3	2.02795e-30	-1.04513	0.093	0.459	2.83974e-26
Hist1h2ap	4.03798e-09	-1.13213	0.224	0.36	5.65439e-05
Cd74	1.45744e-08	-1.16985	0.537	0.651	0.000204085
Cd52	1.81652e-46	-1.1756	0.545	0.829	2.54367e-42
Hist1h2ae	2.17428e-21	-1.38143	0.195	0.483	3.04464e-17
Iglc2	3.22733e-26	-1.4147	0.073	0.403	4.51923e-22
Iglc1	2.44328e-33	-1.50876	0.244	0.598	3.42133e-29
Igkc	1.32169e-14	-1.58565	0.955	0.922	1.85077e-10
Igha	2.25302e-09	-1.80917	0.593	0.685	3.1549e-05

## Sheet: Kappa PreB vs_all
symbol	p_val	avg_logFC	pct.1	pct.2	p_val_adj
Dnajc7	0	1.16803	0.989	0.609	0
Arl5c	7.71371e-229	0.722067	0.86	0.474	1.08015e-224
Atp1b1	1.16155e-228	0.705946	0.84	0.421	1.62652e-224
Ebf1	3.03352e-260	0.655625	1	0.909	4.24784e-256
Pafah1b3	6.42583e-199	0.592213	0.988	0.754	8.99809e-195
Cnp	1.79885e-165	0.57452	0.896	0.595	2.51893e-161
Btg1	2.12162e-169	0.573998	0.978	0.716	2.97091e-165
Sec63	3.37691e-147	0.565863	0.695	0.353	4.72869e-143
Jund	7.24842e-121	0.564353	0.903	0.683	1.015e-116
Vpreb3	1.32733e-198	0.556734	0.999	0.901	1.85866e-194
Coq7	3.07735e-87	0.551115	0.609	0.356	4.30921e-83
Tmsb10	3.54237e-215	0.527131	1	0.986	4.96037e-211
Rhoh	1.03341e-114	0.483051	0.732	0.459	1.44708e-110
Gm30211	3.41457e-48	0.476226	0.579	0.395	4.78143e-44
Fcrla	3.22537e-94	0.44707	0.777	0.513	4.51649e-90
Sox4	1.29023e-66	0.410222	0.675	0.447	1.80671e-62
Lmo4	7.25068e-82	0.409113	0.742	0.49	1.01531e-77
Ypel3	7.24853e-92	0.40879	0.79	0.536	1.01501e-87
Tifa	9.68561e-92	0.404737	0.766	0.493	1.35628e-87
Blvrb	2.97753e-73	0.400652	0.658	0.425	4.16944e-69
Fam53b	3.00733e-77	0.39386	0.682	0.445	4.21116e-73
Cd79b	7.14604e-118	0.392376	1	0.857	1.00066e-113
Chchd10	4.78911e-108	0.382945	0.991	0.886	6.70619e-104
Xrcc6	1.03929e-77	0.381336	0.668	0.41	1.45532e-73
Nfkbia	1.03161e-57	0.377453	0.634	0.437	1.44457e-53
Btg2	1.45842e-76	0.374855	0.569	0.315	2.04223e-72
Zeb2	4.64323e-71	0.36892	0.647	0.414	6.50192e-67
Bach2	3.92424e-62	0.359753	0.599	0.378	5.49512e-58
Bcl7a	4.50342e-58	0.352467	0.631	0.418	6.30613e-54
Il7r	1.87335e-52	0.345939	0.681	0.49	2.62325e-48
Cecr2	1.39555e-65	0.345665	0.564	0.323	1.95419e-61
Fam129c	2.95579e-62	0.332223	0.59	0.351	4.139e-58
Dok3	3.79411e-60	0.328444	0.68	0.459	5.3129e-56
C1galt1	1.69261e-63	0.313877	0.522	0.29	2.37016e-59
Foxp1	7.65e-52	0.306756	0.761	0.608	1.07123e-47
Ighm	6.26481e-95	0.300532	1	0.926	8.77261e-91
Map1lc3b	6.9677e-47	0.290213	0.695	0.555	9.75688e-43
Akap12	5.79225e-44	0.289922	0.564	0.362	8.11089e-40
Gm42418	4.8693e-67	0.273793	0.981	0.853	6.81848e-63
Malat1	2.42732e-72	0.26971	1	1	3.39897e-68
Myb	8.44831e-36	0.266813	0.585	0.429	1.18302e-31
Syk	2.52756e-34	0.266174	0.505	0.351	3.53934e-30
H3f3a	1.00046e-97	0.263872	1	0.986	1.40094e-93
Npc2	3.57844e-38	0.263469	0.632	0.471	5.01089e-34
Ftl1	1.0507e-68	0.262404	0.994	0.965	1.4713e-64
Rgs2	3.90032e-45	0.258557	0.474	0.277	5.46162e-41
Pycard	3.61738e-36	0.25525	0.59	0.445	5.06541e-32
Hells	4.7234e-45	-0.251747	0.062	0.252	6.61417e-41
Cbx5	4.06435e-58	-0.253014	0.06	0.289	5.69131e-54
Hist1h1a	7.76656e-43	-0.253445	0.053	0.233	1.08755e-38
Esco2	9.66508e-44	-0.25362	0.042	0.22	1.3534e-39
Dnmt1	2.78988e-51	-0.254231	0.073	0.288	3.90668e-47
Aurkb	4.59513e-52	-0.254262	0.057	0.269	6.43456e-48
Asf1b	8.37266e-55	-0.254275	0.038	0.248	1.17242e-50
Psip1	5.33266e-53	-0.25542	0.112	0.347	7.46732e-49
Serpinb1a	3.06854e-36	-0.255717	0.17	0.365	4.29688e-32
Bcl11a	1.38504e-44	-0.255998	0.119	0.33	1.93947e-40
Rpl36a	6.83709e-47	-0.256053	0.992	0.987	9.57398e-43
Fam111a	6.79811e-59	-0.256183	0.073	0.311	9.5194e-55
Exosc8	2.31235e-58	-0.256358	0.125	0.381	3.23798e-54
Kif22	2.90696e-52	-0.257012	0.042	0.248	4.07061e-48
Hsp90ab1	1.07451e-18	-0.257331	0.985	0.958	1.50464e-14
Kif11	7.8008e-49	-0.258844	0.042	0.238	1.09235e-44
Fkbp3	4.90799e-42	-0.260549	0.305	0.53	6.87266e-38
Ccnd2	1.88805e-28	-0.261412	0.087	0.23	2.64383e-24
Hist1h4i	9.55709e-42	-0.261455	0.112	0.309	1.33828e-37
Shisa5	7.84542e-23	-0.262073	0.176	0.315	1.09859e-18
Impdh2	1.04163e-46	-0.26312	0.123	0.336	1.45859e-42
Hmmr	7.385e-44	-0.265963	0.053	0.236	1.03412e-39
Hnrnpab	5.2484e-39	-0.26604	0.357	0.565	7.34934e-35
C1qbp	1.40879e-24	-0.266135	0.215	0.364	1.97273e-20
Krtcap2	2.97621e-37	-0.266482	0.405	0.621	4.16759e-33
Rpsa	1.0667e-66	-0.266527	0.999	0.996	1.4937e-62
Spc25	4.24755e-53	-0.267043	0.039	0.246	5.94784e-49
Phgdh	2.17246e-40	-0.267114	0.231	0.445	3.04209e-36
Hist1h2ab	6.33907e-44	-0.268712	0.033	0.208	8.8766e-40
Ybx1	3.92178e-34	-0.271468	0.843	0.89	5.49166e-30
Ramp1	7.23541e-37	-0.272847	0.135	0.32	1.01318e-32
Bub3	1.76297e-25	-0.273593	0.348	0.499	2.46869e-21
Emp3	1.12276e-25	-0.274023	0.364	0.517	1.5722e-21
Lsm6	1.29523e-48	-0.274811	0.337	0.576	1.81371e-44
Rfc4	8.14831e-52	-0.275423	0.107	0.332	1.14101e-47
Rplp1	1.20494e-71	-0.275468	1	0.998	1.68727e-67
Hist1h1e	1.06755e-11	-0.275967	0.339	0.418	1.49489e-07
Smc6	3.92491e-57	-0.276873	0.133	0.384	5.49605e-53
Hspd1	4.20182e-22	-0.276983	0.231	0.378	5.88381e-18
Mcm3	3.59345e-50	-0.277994	0.092	0.307	5.0319e-46
Cenpe	2.35686e-51	-0.278141	0.036	0.234	3.30031e-47
Hprt	4.64569e-59	-0.279662	0.136	0.389	6.50536e-55
Snrpg	7.34336e-46	-0.279787	0.857	0.895	1.02829e-41
Tyms	8.31887e-43	-0.279993	0.075	0.264	1.16489e-38
Ctsh	2.05717e-36	-0.282306	0.057	0.216	2.88065e-32
Lsm2	6.42182e-50	-0.282533	0.212	0.445	8.99248e-46
Vim	6.80285e-26	-0.283087	0.402	0.561	9.52603e-22
Bfsp2	4.10747e-17	-0.284156	0.342	0.456	5.75169e-13
Hist2h2ac	2.94554e-42	-0.284225	0.077	0.263	4.12464e-38
Pcna	1.34247e-44	-0.285356	0.109	0.31	1.87987e-40
Smc1a	5.86162e-45	-0.287549	0.221	0.443	8.20803e-41
Srsf2	5.05586e-44	-0.289422	0.428	0.649	7.07972e-40
H2-DMa	5.27716e-53	-0.289975	0.07	0.289	7.38961e-49
Hnrnpa3	1.91647e-40	-0.293741	0.546	0.736	2.68363e-36
Fbxo5	1.04754e-53	-0.294528	0.063	0.279	1.46688e-49
Cenpm	1.1423e-62	-0.2956	0.052	0.29	1.59956e-58
Nme1	9.40249e-28	-0.296965	0.444	0.62	1.31663e-23
Srsf7	7.99875e-42	-0.297099	0.373	0.588	1.12006e-37
Ptges3	3.6798e-55	-0.297348	0.16	0.408	5.15283e-51
Pa2g4	1.86918e-33	-0.29769	0.26	0.442	2.61741e-29
Mcm6	1.64741e-54	-0.298257	0.086	0.313	2.30687e-50
Hist1h3c	3.54508e-49	-0.298814	0.031	0.221	4.96418e-45
Cbx3	7.35809e-42	-0.299239	0.473	0.678	1.03035e-37
Irf8	6.15278e-09	-0.300578	0.284	0.37	8.61573e-05
Pbk	6.96851e-52	-0.301374	0.053	0.26	9.758e-48
Hmgb3	5.13233e-62	-0.304391	0.1	0.354	7.1868e-58
Slbp	1.19077e-43	-0.307007	0.21	0.426	1.66743e-39
Ldha	1.0965e-24	-0.310318	0.328	0.489	1.53542e-20
Nasp	2.48741e-51	-0.312665	0.169	0.4	3.48313e-47
Dctpp1	5.81865e-50	-0.315933	0.139	0.363	8.14785e-46
Npm1	1.75892e-12	-0.316419	0.964	0.948	2.46302e-08
Cenpw	1.29117e-64	-0.316494	0.106	0.368	1.80803e-60
Ptpn6	2.57193e-43	-0.31653	0.208	0.425	3.60147e-39
Rps2	1.66752e-37	-0.319538	0.997	0.99	2.33503e-33
Tuba1c	7.96509e-44	-0.321473	0.072	0.26	1.11535e-39
Tipin	3.4783e-61	-0.322336	0.123	0.378	4.87066e-57
Tagln2	2.04663e-49	-0.323181	0.31	0.555	2.8659e-45
Set	2.05821e-38	-0.325456	0.525	0.71	2.88211e-34
Vpreb2	4.84743e-32	-0.329315	0.08	0.233	6.78786e-28
Alyref	3.86285e-55	-0.330254	0.27	0.516	5.40915e-51
Rpl14	3.02432e-49	-0.332804	0.982	0.975	4.23496e-45
Ccdc34	7.42559e-70	-0.333207	0.061	0.323	1.0398e-65
Ptma	6.53412e-23	-0.336032	1	0.99	9.14973e-19
Hint1	6.4327e-60	-0.337246	0.733	0.868	9.00771e-56
Hdgf	3.08692e-60	-0.337365	0.22	0.481	4.32262e-56
Ccnb1	2.2576e-43	-0.339007	0.084	0.274	3.16132e-39
Txn1	6.07711e-47	-0.343037	0.581	0.752	8.50978e-43
Tpx2	4.05369e-62	-0.343225	0.044	0.275	5.67639e-58
Dnajc9	6.45365e-61	-0.343268	0.207	0.474	9.03705e-57
Lsm5	4.25177e-69	-0.357208	0.283	0.568	5.95375e-65
Gmnn	5.92173e-64	-0.358548	0.145	0.406	8.2922e-60
Cdkn3	3.85707e-47	-0.371834	0.077	0.275	5.40105e-43
Mcm7	5.29445e-56	-0.372322	0.209	0.453	7.41382e-52
Cdc20	9.64449e-48	-0.372327	0.076	0.275	1.35052e-43
Ccna2	1.84377e-69	-0.375916	0.066	0.324	2.58183e-65
Prc1	1.01954e-56	-0.377788	0.059	0.28	1.42767e-52
Arl6ip1	1.73823e-19	-0.378221	0.587	0.684	2.43404e-15
Tmpo	2.36041e-69	-0.379455	0.132	0.406	3.30528e-65
Hsp90aa1	1.29387e-43	-0.38234	0.466	0.665	1.8118e-39
Mef2c	3.80603e-59	-0.38431	0.363	0.627	5.32958e-55
Spc24	2.09051e-70	-0.386645	0.101	0.369	2.92734e-66
Ppia	5.98179e-93	-0.394662	0.999	0.989	8.3763e-89
Siva1	1.39438e-67	-0.399422	0.147	0.418	1.95255e-63
Snrpd1	4.28958e-68	-0.404416	0.445	0.684	6.0067e-64
Cdca3	1.63239e-69	-0.404638	0.08	0.343	2.28584e-65
Lmnb1	1.73466e-61	-0.406854	0.187	0.439	2.42905e-57
Ncl	2.70821e-31	-0.412273	0.606	0.743	3.7923e-27
Lgals1	1.32222e-20	-0.412951	0.441	0.575	1.8515e-16
Nrgn	4.24864e-37	-0.413264	0.07	0.235	5.94937e-33
Pmf1	5.5318e-70	-0.41362	0.14	0.42	7.74617e-66
Fcmr	1.30845e-30	-0.414511	0.129	0.28	1.83223e-26
Cdk1	1.98449e-61	-0.415488	0.101	0.346	2.77888e-57
Lig1	1.45283e-65	-0.435317	0.11	0.364	2.0344e-61
Smc2	5.96259e-78	-0.435482	0.096	0.382	8.34942e-74
Selenoh	5.18988e-78	-0.440388	0.326	0.61	7.26739e-74
Anp32e	5.10335e-67	-0.441863	0.322	0.584	7.14622e-63
Bst2	3.95872e-13	-0.444415	0.207	0.309	5.5434e-09
Gapdh	7.83432e-68	-0.445349	0.811	0.885	1.09704e-63
Lockd	1.20516e-76	-0.450196	0.106	0.388	1.68759e-72
Ranbp1	2.72993e-53	-0.462245	0.447	0.646	3.82272e-49
Ltb	4.66981e-37	-0.474174	0.163	0.343	6.53914e-33
Nap1l1	1.54719e-85	-0.47527	0.299	0.612	2.16653e-81
Smc4	2.51455e-80	-0.477554	0.171	0.474	3.52112e-76
Hmgb1	7.27894e-17	-0.480035	0.998	0.974	1.01927e-12
Ran	8.46389e-69	-0.482827	0.714	0.816	1.1852e-64
Cdca8	3.20359e-75	-0.503577	0.094	0.37	4.48599e-71
Cenpa	7.02493e-37	-0.504097	0.264	0.437	9.83701e-33
Ccnb2	3.63076e-70	-0.511777	0.079	0.339	5.08415e-66
Rrm2	1.74228e-79	-0.518134	0.089	0.375	2.43971e-75
Ube2s	6.3646e-42	-0.523021	0.509	0.657	8.91235e-38
Igll1	4.64153e-25	-0.5417	0.414	0.532	6.49953e-21
Cks1b	1.41189e-86	-0.543435	0.152	0.457	1.97706e-82
Dntt	3.54941e-24	-0.545548	0.232	0.363	4.97024e-20
Hist1h4d	1.23267e-55	-0.552582	0.148	0.374	1.72611e-51
H2afv	1.896e-29	-0.55737	0.859	0.825	2.65497e-25
Mki67	7.99636e-69	-0.561429	0.153	0.415	1.11973e-64
Nucks1	1.81704e-89	-0.56559	0.307	0.608	2.5444e-85
Dek	5.18882e-78	-0.568636	0.411	0.664	7.2659e-74
Anp32b	7.27721e-106	-0.587266	0.498	0.753	1.01903e-101
Nusap1	6.58215e-65	-0.593619	0.103	0.348	9.21699e-61
Cks2	6.1114e-61	-0.601231	0.237	0.469	8.5578e-57
Tubb5	1.62107e-52	-0.603421	0.801	0.827	2.26998e-48
Birc5	2.05739e-73	-0.62859	0.216	0.482	2.88097e-69
Cenpf	7.03718e-61	-0.642229	0.104	0.34	9.85416e-57
Dut	7.45773e-83	-0.654413	0.264	0.545	1.04431e-78
Tubb4b	5.5808e-73	-0.669955	0.421	0.657	7.8148e-69
Crip1	1.9245e-120	-0.676228	0.987	0.975	2.69488e-116
H2afz	4.99545e-57	-0.687158	0.99	0.964	6.99513e-53
Hmgn2	8.28557e-81	-0.714416	0.427	0.651	1.16023e-76
H2-Ab1	2.18087e-56	-0.768181	0.252	0.482	3.05387e-52
Tuba1b	6.94914e-85	-0.781693	0.52	0.704	9.73088e-81
Ms4a1	2.06802e-70	-0.802363	0.096	0.355	2.89585e-66
H2-Aa	9.85314e-37	-0.814704	0.182	0.35	1.37974e-32
Stmn1	4.70028e-72	-0.840725	0.869	0.878	6.5818e-68
Ube2c	6.19367e-41	-0.84489	0.256	0.437	8.67299e-37
Top2a	1.71409e-89	-0.850244	0.21	0.504	2.40023e-85
H2-Eb1	5.21372e-41	-0.875316	0.154	0.333	7.30077e-37
Pclaf	1.89487e-75	-0.875499	0.345	0.577	2.65339e-71
Hist1h1b	2.68414e-53	-0.891336	0.216	0.423	3.7586e-49
H2afx	1.15044e-59	-0.892559	0.282	0.514	1.61096e-55
Igkc	7.61555e-34	-0.893673	1	0.91	1.06641e-29
Iglc2	5.83145e-23	-1.02439	0.309	0.406	8.16578e-19
Hmgb2	1.87886e-57	-1.10689	0.982	0.945	2.63097e-53
Hist1h2ap	5.35464e-60	-1.28496	0.163	0.388	7.49811e-56
Hist1h2ae	8.11535e-39	-1.32162	0.343	0.496	1.13639e-34
Igha	2.40593e-22	-1.48371	0.768	0.668	3.36902e-18

## Sheet: Lambda Pre B vs_all
symbol	p_val	avg_logFC	pct.1	pct.2	p_val_adj
Iglc1	4.36049e-252	1.87818	0.985	0.556	6.10599e-248
Iglc2	1.36448e-151	1.37556	0.819	0.36	1.91069e-147
Iglc3	2.34941e-116	1.36552	0.827	0.418	3.28987e-112
Ly6d	3.89937e-137	0.808506	1	0.772	5.46029e-133
Dnajc7	1.44799e-134	0.797077	0.97	0.642	2.02762e-130
Coq7	6.71047e-117	0.744175	0.759	0.365	9.39667e-113
Ighm	6.11438e-148	0.62183	1	0.932	8.56196e-144
Atp1b1	1.16624e-82	0.612163	0.778	0.46	1.63309e-78
Cd79a	2.03518e-139	0.609364	1	0.929	2.84986e-135
Cd79b	5.72755e-119	0.580825	1	0.869	8.02029e-115
Arl5c	9.01431e-90	0.556841	0.856	0.506	1.26227e-85
Jund	1.93529e-66	0.489852	0.914	0.7	2.70998e-62
Ebf1	3.22603e-69	0.452548	1	0.917	4.51741e-65
Btg1	2.44323e-66	0.445253	0.981	0.737	3.42126e-62
Cnp	4.67887e-58	0.426003	0.863	0.622	6.55182e-54
Pafah1b3	9.15424e-62	0.412834	0.981	0.774	1.28187e-57
Ypel3	9.59385e-47	0.403752	0.762	0.558	1.34343e-42
Slfn2	2.88946e-47	0.398305	0.527	0.256	4.0461e-43
Fcrla	2.13554e-40	0.372139	0.753	0.537	2.9904e-36
Rhoh	5.14366e-32	0.347293	0.667	0.486	7.20266e-28
Ly6e	1.60758e-43	0.339077	0.975	0.852	2.2511e-39
H3f3b	1.5218e-72	0.336927	1	0.989	2.13097e-68
Cd2	3.06309e-39	0.324148	0.471	0.232	4.28924e-35
Nfkbia	4.04689e-15	0.297719	0.563	0.458	5.66686e-11
Klf2	5.20506e-36	0.29757	0.774	0.514	7.28865e-32
Btg2	3.21678e-22	0.287653	0.515	0.34	4.50446e-18
Dok3	5.7697e-24	0.281191	0.639	0.48	8.07931e-20
Lmo4	2.90705e-20	0.277071	0.656	0.517	4.07075e-16
Limd2	1.12981e-18	0.274617	0.679	0.609	1.58207e-14
Srp14	4.82988e-25	0.272252	0.74	0.665	6.76328e-21
Cyp4f18	5.12082e-31	0.271227	0.346	0.158	7.17068e-27
Cytip	1.07924e-17	0.270543	0.53	0.402	1.51126e-13
H2-D1	6.61477e-29	0.266565	0.998	0.938	9.26266e-25
Spib	7.92991e-15	0.263498	0.525	0.405	1.11043e-10
Cirbp	1.4441e-15	0.257204	0.572	0.472	2.02217e-11
Lsp1	1.08816e-22	0.252935	0.696	0.528	1.52375e-18
Foxp1	4.9911e-19	0.251004	0.707	0.625	6.98904e-15
Fam129c	4.932e-16	0.250223	0.519	0.376	6.90628e-12
Rplp2	1.58419e-43	-0.251223	1	0.994	2.21834e-39
Ctsh	4.51387e-16	-0.251433	0.061	0.203	6.32077e-12
Rpl14	1.03585e-13	-0.252243	0.994	0.975	1.4505e-09
Ccnd2	1.60638e-16	-0.253652	0.07	0.22	2.24942e-12
Tuba1c	2.94718e-15	-0.255188	0.095	0.243	4.12694e-11
Lsm6	2.13407e-24	-0.255556	0.297	0.559	2.98834e-20
Hint1	5.67016e-18	-0.256006	0.783	0.854	7.93993e-14
Atp5g1	8.0277e-16	-0.257433	0.475	0.695	1.12412e-11
Hdgf	1.19979e-23	-0.259641	0.219	0.46	1.68006e-19
Set	1.63478e-13	-0.259881	0.498	0.697	2.28919e-09
Mcm6	1.20332e-23	-0.260826	0.089	0.295	1.68501e-19
Hmmr	2.08069e-23	-0.260947	0.04	0.222	2.91359e-19
Pa2g4	1.59698e-17	-0.263006	0.23	0.429	2.23625e-13
Cenpe	1.56994e-26	-0.263587	0.023	0.219	2.19839e-22
Dnajc9	4.1723e-21	-0.264365	0.23	0.45	5.84247e-17
Hspd1	2.745e-14	-0.264539	0.198	0.368	3.84383e-10
Calm3	1.58371e-24	-0.264707	0.321	0.595	2.21766e-20
Hist1h4i	5.37637e-24	-0.267101	0.089	0.295	7.52853e-20
Tyms	2.28201e-21	-0.267904	0.068	0.249	3.1955e-17
H2-DMa	9.28574e-23	-0.268142	0.08	0.27	1.30028e-18
Atp5g2	1.75519e-27	-0.272252	0.852	0.903	2.4578e-23
Srsf2	3.68328e-22	-0.272569	0.378	0.635	5.1577e-18
Gm30211	2.95817e-16	-0.272827	0.236	0.436	4.14232e-12
Hist1h3c	1.84543e-22	-0.27341	0.032	0.205	2.58415e-18
Arntl	1.74191e-24	-0.273573	0.101	0.312	2.4392e-20
Pgls	1.25008e-20	-0.274037	0.97	0.94	1.75049e-16
Cenpm	4.85388e-30	-0.275401	0.046	0.271	6.79688e-26
Hist2h2ac	1.42958e-21	-0.275588	0.068	0.248	2.00184e-17
Rfc4	3.8021e-29	-0.276587	0.082	0.316	5.32408e-25
Nasp	1.31765e-24	-0.27818	0.154	0.382	1.8451e-20
Rpl41	2.17737e-40	-0.282101	1	1	3.04898e-36
Pcna	3.27408e-25	-0.282171	0.086	0.296	4.58469e-21
Cdk4	4.96345e-26	-0.282368	0.205	0.453	6.95032e-22
Rsph1	3.80061e-24	-0.284324	0.08	0.281	5.322e-20
Sec61g	7.64104e-32	-0.285109	0.869	0.922	1.06997e-27
Ramp1	2.13004e-22	-0.287209	0.108	0.307	2.9827e-18
Mef2c	3.47242e-17	-0.288148	0.384	0.604	4.86244e-13
Tmem256	7.96342e-30	-0.288562	0.285	0.58	1.11512e-25
Nme1	7.25018e-17	-0.289946	0.386	0.61	1.01524e-12
Fbxo5	1.40765e-29	-0.289976	0.042	0.263	1.97114e-25
Hnrnpab	6.07584e-26	-0.291311	0.297	0.552	8.508e-22
Hist1h1e	3.40187e-10	-0.293125	0.291	0.415	4.76364e-06
Smc1a	1.48501e-27	-0.293571	0.179	0.429	2.07946e-23
Lef1	1.77617e-23	-0.294013	0.08	0.277	2.48717e-19
Dtymk	2.76968e-32	-0.294363	0.135	0.407	3.87838e-28
Pbk	1.77822e-26	-0.29595	0.044	0.244	2.49004e-22
Rpsa	2.7923e-44	-0.297017	1	0.996	3.91005e-40
Slbp	1.53103e-23	-0.297426	0.184	0.41	2.14389e-19
Tipin	5.97796e-29	-0.299648	0.116	0.357	8.37094e-25
Alyref	1.1593e-27	-0.301036	0.236	0.498	1.62337e-23
Rpl39	8.52647e-76	-0.301807	1	0.999	1.19396e-71
Tpx2	5.01366e-26	-0.303378	0.053	0.256	7.02063e-22
Rps2	1.66923e-19	-0.306582	1	0.991	2.33743e-15
Rplp0	1.85308e-56	-0.309998	1	0.998	2.59486e-52
Lgals9	1.29336e-28	-0.310776	0.213	0.476	1.8111e-24
Ccna2	1.63153e-27	-0.313673	0.08	0.302	2.28464e-23
Dctpp1	1.87559e-30	-0.314723	0.099	0.348	2.62639e-26
Cbx3	1.07967e-23	-0.315228	0.416	0.666	1.51187e-19
Cenpw	6.64997e-34	-0.319702	0.089	0.348	9.31196e-30
Ccdc34	2.69208e-33	-0.320098	0.055	0.302	3.76972e-29
Ncl	7.17385e-09	-0.321115	0.603	0.732	0.000100455
Npm1	1.13256e-08	-0.321979	0.975	0.948	0.000158593
Mcm7	8.82922e-25	-0.328954	0.207	0.434	1.23636e-20
Hsp90aa1	8.41446e-18	-0.331201	0.445	0.65	1.17828e-13
Prc1	2.52512e-23	-0.332788	0.07	0.261	3.53592e-19
Vpreb2	5.92623e-19	-0.33287	0.061	0.222	8.2985e-15
Srsf7	1.77025e-31	-0.335104	0.283	0.578	2.47889e-27
Gapdh	4.72642e-19	-0.335435	0.869	0.875	6.6184e-15
Siva1	2.60073e-27	-0.336692	0.154	0.396	3.6418e-23
Gmnn	1.35557e-33	-0.340352	0.116	0.387	1.8982e-29
Ccnb1	1.46447e-25	-0.341418	0.059	0.261	2.0507e-21
Snrpg	2.26918e-34	-0.342966	0.846	0.892	3.17754e-30
Txn1	4.30352e-25	-0.343417	0.559	0.74	6.02622e-21
Cdc20	2.62446e-24	-0.353848	0.065	0.26	3.67503e-20
Nap1l1	1.54826e-26	-0.354128	0.327	0.585	2.16803e-22
Tmpo	4.19804e-33	-0.355539	0.122	0.385	5.87851e-29
Anp32e	2.94125e-25	-0.358069	0.317	0.563	4.11863e-21
Cdkn3	1.30927e-27	-0.368192	0.049	0.261	1.83337e-23
Ranbp1	3.9454e-19	-0.368827	0.426	0.631	5.52475e-15
Spc24	7.93353e-37	-0.374954	0.078	0.349	1.11093e-32
Selenoh	2.18575e-31	-0.375303	0.317	0.587	3.06071e-27
Ran	1.90701e-19	-0.376435	0.785	0.802	2.67038e-15
Lmnb1	3.6786e-31	-0.376524	0.162	0.421	5.15114e-27
Mif	7.13975e-11	-0.380302	0.568	0.716	9.99779e-07
Smc4	2.90791e-27	-0.381423	0.207	0.447	4.07195e-23
Cdca3	2.0909e-32	-0.381838	0.078	0.321	2.92788e-28
Ezh2	6.86846e-30	-0.389815	0.262	0.527	9.6179e-26
Ube2s	1.05627e-10	-0.39038	0.53	0.644	1.47909e-06
Ppia	9.38461e-49	-0.393893	1	0.99	1.31413e-44
Ucp2	2.45852e-38	-0.40003	0.958	0.929	3.44267e-34
Nrgn	1.95781e-20	-0.403511	0.055	0.222	2.74153e-16
Rrm2	1.09527e-24	-0.40463	0.137	0.348	1.5337e-20
Smc2	1.24357e-36	-0.405021	0.089	0.359	1.74137e-32
Lockd	5.81107e-36	-0.409799	0.095	0.366	8.13724e-32
Lig1	2.07441e-32	-0.412015	0.097	0.345	2.9048e-28
Cdk1	4.94466e-33	-0.414959	0.08	0.327	6.92401e-29
Snrpd1	8.72576e-40	-0.420177	0.373	0.67	1.22187e-35
Anp32b	5.31835e-28	-0.422154	0.551	0.728	7.44728e-24
Myl4	7.05733e-12	-0.435288	0.373	0.477	9.88238e-08
Cenpa	8.01853e-17	-0.452423	0.255	0.424	1.12283e-12
Ptma	1.55558e-35	-0.45997	1	0.991	2.17827e-31
Dek	7.72618e-27	-0.470956	0.437	0.642	1.0819e-22
Cdca8	4.36099e-36	-0.473698	0.084	0.348	6.1067e-32
Plac8	4.14528e-27	-0.47532	0.517	0.717	5.80463e-23
Ccnb2	7.53729e-34	-0.484359	0.07	0.318	1.05545e-29
Vim	1.32583e-45	-0.489904	0.221	0.562	1.85657e-41
Dntt	1.12876e-10	-0.502694	0.238	0.352	1.5806e-06
Hist1h4d	7.70054e-27	-0.513806	0.137	0.356	1.07831e-22
H2afv	1.52688e-13	-0.516531	0.867	0.828	2.13809e-09
Mki67	1.27724e-32	-0.520202	0.141	0.395	1.78852e-28
Nucks1	5.74897e-42	-0.521447	0.279	0.586	8.05028e-38
Cks1b	7.20233e-45	-0.526961	0.12	0.434	1.00854e-40
Nusap1	1.37571e-32	-0.574581	0.089	0.329	1.92641e-28
Cks2	2.82406e-33	-0.575413	0.196	0.454	3.95454e-29
Tubb4b	3.45533e-28	-0.579414	0.411	0.639	4.8385e-24
Birc5	3.04323e-36	-0.588078	0.19	0.463	4.26143e-32
Cenpf	1.52686e-29	-0.596899	0.093	0.322	2.13806e-25
Crip1	2.57339e-50	-0.60799	0.996	0.976	3.60352e-46
Dut	8.58109e-41	-0.608558	0.228	0.525	1.20161e-36
Lgals1	3.68385e-33	-0.609533	0.306	0.574	5.1585e-29
Tubb5	2.96613e-29	-0.618512	0.821	0.823	4.15347e-25
H2afz	1.88787e-22	-0.618843	0.998	0.965	2.64358e-18
Hmgb1	1.29324e-32	-0.651219	0.998	0.976	1.81092e-28
Tuba1b	2.13188e-32	-0.698775	0.551	0.687	2.98527e-28
Igll1	4.75459e-27	-0.740095	0.319	0.53	6.65785e-23
Top2a	1.19188e-36	-0.747069	0.215	0.48	1.66899e-32
Stmn1	5.23901e-27	-0.770062	0.947	0.871	7.33619e-23
Ube2c	1.31024e-20	-0.782128	0.232	0.424	1.83473e-16
Pclaf	8.54757e-34	-0.794821	0.325	0.56	1.19692e-29
H2afx	1.39235e-23	-0.796848	0.287	0.495	1.94971e-19
H2-Ab1	5.83527e-38	-0.809155	0.181	0.469	8.17113e-34
Hmgn2	5.56548e-57	-0.82511	0.346	0.639	7.79334e-53
Hist1h1b	3.88884e-28	-0.833225	0.183	0.409	5.44554e-24
H2-Eb1	1.59444e-28	-0.869604	0.101	0.322	2.23269e-24
Vpreb1	5.72871e-09	-0.887578	0.589	0.616	8.02191e-05
H2-Aa	1.48256e-34	-0.916678	0.091	0.343	2.07603e-30
Hmgb2	5.17336e-23	-1.03748	0.992	0.947	7.24426e-19
Hist1h2ae	6.0021e-11	-1.16513	0.38	0.481	8.40474e-07
Hist1h2ap	2.947e-28	-1.19814	0.152	0.371	4.12669e-24
Igha	9.87637e-15	-1.36839	0.747	0.677	1.38299e-10

## Sheet: Immature B vs_all
symbol	p_val	avg_logFC	pct.1	pct.2	p_val_adj
Ms4a1	0	1.3866	0.872	0.227	0
Cd52	3.4203e-271	1.08708	0.989	0.793	4.78944e-267
Ly6d	9.35314e-295	0.974734	0.997	0.754	1.30972e-290
Cd74	1.43834e-216	0.936908	0.951	0.597	2.0141e-212
Iglc1	1.51405e-145	0.858591	0.866	0.541	2.12012e-141
Iglc2	1.26775e-106	0.69815	0.678	0.346	1.77522e-102
Ptpn6	2.30885e-219	0.672516	0.765	0.333	3.23309e-215
Btg1	3.62657e-204	0.664487	0.97	0.72	5.07829e-200
Tnfrsf13c	4.18785e-194	0.659316	0.687	0.28	5.86425e-190
Cd72	2.75977e-143	0.620767	0.797	0.524	3.8645e-139
Cyba	1.38498e-152	0.605411	0.898	0.682	1.93939e-148
Cd79b	3.51384e-208	0.60334	0.998	0.859	4.92042e-204
Cd37	3.93283e-187	0.595704	0.969	0.745	5.50714e-183
Hck	0	0.582885	0.543	0.082	0
Tmsb4x	2.17434e-251	0.561917	1	0.988	3.04473e-247
Napsa	2.02339e-138	0.556996	0.787	0.471	2.83335e-134
Fcmr	3.20631e-149	0.553827	0.58	0.205	4.4898e-145
Cd79a	6.86204e-184	0.540222	0.999	0.923	9.60891e-180
Ighm	5.69188e-191	0.498993	1	0.927	7.97034e-187
Pfn1	7.83541e-158	0.473304	0.998	0.966	1.09719e-153
Mcl1	1.79708e-101	0.469347	0.706	0.423	2.51646e-97
Klf2	3.15856e-102	0.454953	0.8	0.489	4.42293e-98
Pou2f2	6.83545e-132	0.446826	0.632	0.271	9.57168e-128
Dusp2	3.08307e-65	0.427035	0.602	0.379	4.31722e-61
Rnase6	9.42081e-140	0.424049	0.64	0.261	1.3192e-135
Spib	5.65156e-102	0.42187	0.68	0.37	7.91388e-98
Actb	2.5817e-160	0.420168	1	0.989	3.61516e-156
Fam129c	2.71489e-85	0.396448	0.63	0.346	3.80166e-81
Lsp1	4.04465e-84	0.391866	0.778	0.501	5.66372e-80
Actg1	1.51215e-87	0.389907	0.976	0.917	2.11747e-83
Il4i1	4.44475e-72	0.383345	0.196	0.047	6.22399e-68
Iglc3	2.61926e-125	0.381073	0.802	0.39	3.66775e-121
Siglecg	1.11352e-68	0.3509	0.761	0.517	1.55926e-64
Cib1	6.42259e-70	0.344851	0.633	0.376	8.99356e-66
Ctsz	8.14807e-86	0.34384	0.607	0.318	1.14097e-81
Rac2	7.72486e-91	0.339884	0.955	0.845	1.08171e-86
Coro1a	2.20289e-81	0.332432	0.968	0.903	3.08471e-77
Malat1	4.40687e-93	0.325031	1	1	6.17093e-89
Wfdc21	6.91447e-131	0.31126	0.241	0.039	9.68234e-127
Ralgps2	4.08414e-51	0.298249	0.629	0.403	5.71902e-47
Ltb	1.51543e-30	0.295039	0.464	0.293	2.12205e-26
Lyn	2.24554e-53	0.278832	0.577	0.354	3.14442e-49
Jund	8.05364e-56	0.274549	0.884	0.688	1.12775e-51
Ifi27l2a	2.71696e-20	0.270816	0.765	0.667	3.80456e-16
Arpc5l	9.73081e-49	0.27039	0.883	0.776	1.36261e-44
Sp100	1.30664e-49	0.268554	0.488	0.275	1.82968e-45
Pld4	2.45536e-96	0.266451	0.362	0.114	3.43825e-92
Swap70	2.67023e-62	0.263692	0.401	0.182	3.73912e-58
Ncf4	4.47785e-58	0.256322	0.416	0.2	6.27034e-54
Sh3bgrl3	3.53943e-53	0.251662	0.981	0.922	4.95627e-49
Tnfrsf13b	2.06294e-36	0.250886	0.508	0.33	2.88873e-32
Capg	4.56964e-55	0.250331	0.428	0.211	6.39886e-51
Knl1	5.14017e-47	-0.250111	0.045	0.241	7.19778e-43
Ndufa4	6.52752e-40	-0.253451	0.891	0.933	9.14048e-36
Incenp	2.28257e-45	-0.253588	0.074	0.273	3.19628e-41
Esco2	1.46824e-42	-0.253974	0.04	0.219	2.05598e-38
Hist1h1a	8.58867e-41	-0.25409	0.054	0.232	1.20267e-36
Hist1h4i	1.38322e-34	-0.256132	0.129	0.305	1.93693e-30
Slamf7	2.6224e-34	-0.258965	0.225	0.408	3.67215e-30
Slbp	3.24327e-27	-0.260291	0.258	0.417	4.54155e-23
Cplx2	1.77563e-30	-0.260684	0.195	0.364	2.48641e-26
Alyref	1.24869e-29	-0.261843	0.344	0.502	1.74854e-25
Nap1l1	2.45987e-23	-0.262933	0.464	0.583	3.44456e-19
Spc25	4.33624e-48	-0.263099	0.045	0.243	6.07204e-44
Myb	6.34702e-38	-0.26598	0.274	0.481	8.88774e-34
Hist2h2ac	4.10485e-31	-0.266412	0.102	0.257	5.74802e-27
Hint1	3.46525e-37	-0.266806	0.781	0.86	4.85239e-33
Calm3	6.03186e-40	-0.267964	0.398	0.604	8.44641e-36
Kif11	2.42973e-49	-0.268036	0.037	0.237	3.40235e-45
Srsf7	2.73685e-31	-0.26834	0.417	0.58	3.83241e-27
Nasp	9.9361e-35	-0.269677	0.208	0.392	1.39135e-30
Snrpg	4.1773e-39	-0.270447	0.838	0.898	5.84948e-35
Bfsp2	5.66885e-11	-0.270935	0.381	0.448	7.93809e-07
Tyms	1.18355e-37	-0.271	0.083	0.261	1.65732e-33
Ncl	4.18301e-17	-0.272513	0.62	0.739	5.85746e-13
Hdgf	4.98467e-36	-0.272582	0.281	0.469	6.98003e-32
Fbxo5	1.68204e-47	-0.275335	0.069	0.276	2.35535e-43
Hist1h2ab	2.10631e-43	-0.275466	0.031	0.207	2.94947e-39
Hmmr	1.41584e-46	-0.275704	0.043	0.236	1.9826e-42
Hnrnpab	1.75297e-36	-0.275727	0.381	0.559	2.45469e-32
Tipin	2.04067e-38	-0.276195	0.176	0.367	2.85755e-34
Cenpe	8.43808e-50	-0.276509	0.034	0.233	1.18158e-45
Lsm5	9.30441e-36	-0.278165	0.376	0.551	1.3029e-31
Gapdh	1.37509e-24	-0.279928	0.829	0.882	1.92554e-20
Cenpw	1.43717e-46	-0.280469	0.141	0.361	2.01247e-42
Rbbp4	4.07481e-39	-0.281542	0.375	0.568	5.70596e-35
Smc1a	2.31235e-39	-0.285023	0.238	0.439	3.23798e-35
Cenpm	1.00039e-57	-0.287919	0.056	0.288	1.40085e-53
Snu13	2.34404e-41	-0.288073	0.528	0.704	3.28236e-37
Bub3	3.2417e-24	-0.288143	0.363	0.495	4.53935e-20
Arntl	7.476e-46	-0.290439	0.115	0.326	1.04686e-41
Hist1h3c	7.0028e-44	-0.292065	0.037	0.218	9.80602e-40
Tuba1c	2.13354e-33	-0.29885	0.092	0.255	2.9876e-29
Pbk	3.48226e-48	-0.299575	0.057	0.258	4.87621e-44
Ppia	1.83552e-49	-0.299877	1	0.989	2.57028e-45
Crip1	1.27775e-17	-0.299966	0.972	0.978	1.78923e-13
Hmgb3	8.29992e-59	-0.31002	0.104	0.351	1.16224e-54
Ranbp1	5.80004e-24	-0.312674	0.513	0.633	8.1218e-20
Rps27l	4.7939e-45	-0.313217	0.563	0.735	6.7129e-41
Siva1	1.34677e-34	-0.315262	0.226	0.403	1.88588e-30
Lef1	1.23257e-46	-0.315294	0.085	0.292	1.72597e-42
Ccdc34	4.79944e-56	-0.316479	0.083	0.317	6.72065e-52
Tpx2	1.56537e-49	-0.318542	0.063	0.27	2.19199e-45
Gmnn	1.29522e-48	-0.320927	0.174	0.4	1.8137e-44
Atpif1	5.17193e-55	-0.324458	0.523	0.725	7.24226e-51
Ramp1	3.35428e-50	-0.326544	0.103	0.324	4.69699e-46
Ccnb1	3.00753e-38	-0.329383	0.092	0.271	4.21144e-34
Tmpo	1.11252e-48	-0.330597	0.172	0.398	1.55786e-44
Hsp90aa1	1.07835e-29	-0.33361	0.528	0.653	1.51001e-25
Snrpd1	1.06081e-43	-0.335467	0.512	0.671	1.48545e-39
Tspan13	3.47989e-48	-0.338376	0.252	0.477	4.87288e-44
Selenoh	8.56254e-45	-0.34784	0.407	0.594	1.19901e-40
Sox4	3.3726e-39	-0.348547	0.308	0.508	4.72266e-35
Ccna2	7.13651e-57	-0.351425	0.084	0.319	9.99326e-53
Cbx3	3.61314e-53	-0.354857	0.464	0.678	5.05948e-49
Mcm7	6.01699e-49	-0.357459	0.226	0.449	8.42558e-45
Lgals9	8.99346e-61	-0.35822	0.234	0.493	1.25935e-56
Cdkn3	2.06795e-42	-0.358573	0.083	0.272	2.89575e-38
Ccnd3	1.77283e-41	-0.358958	0.483	0.658	2.4825e-37
Lig1	3.87349e-46	-0.359147	0.142	0.357	5.42405e-42
Vpreb2	2.86119e-37	-0.364542	0.066	0.234	4.00652e-33
Cdc20	1.13239e-44	-0.364973	0.078	0.273	1.58569e-40
Prc1	1.83147e-52	-0.373208	0.062	0.277	2.5646e-48
Spc24	1.13624e-63	-0.374066	0.107	0.366	1.59108e-59
Sec63	1.27728e-53	-0.376228	0.2	0.436	1.78858e-49
Myl4	1.2831e-14	-0.37765	0.417	0.478	1.79673e-10
Snrpf	8.56876e-63	-0.379025	0.615	0.806	1.19988e-58
Arl6ip1	4.03647e-17	-0.379622	0.617	0.679	5.65226e-13
Elof1	5.27991e-53	-0.386324	0.505	0.687	7.39345e-49
Smc2	5.07353e-57	-0.389472	0.133	0.374	7.10447e-53
Ran	1.31913e-45	-0.391569	0.726	0.813	1.84718e-41
Hist1h1e	1.53573e-33	-0.395154	0.259	0.43	2.15048e-29
H2afy	3.24335e-62	-0.399781	0.73	0.86	4.54167e-58
Nrgn	2.74009e-31	-0.404682	0.081	0.232	3.83695e-27
Lmnb1	1.20741e-59	-0.41282	0.191	0.437	1.69074e-55
Cdk1	4.80887e-52	-0.414419	0.122	0.34	6.73386e-48
Cdca3	1.15923e-67	-0.414805	0.08	0.341	1.62326e-63
Smarca4	8.81761e-66	-0.414872	0.293	0.549	1.23473e-61
Mzb1	1.02658e-45	-0.417405	0.76	0.867	1.43751e-41
Xrcc6	6.90033e-65	-0.419499	0.225	0.484	9.66253e-61
Anp32b	1.39915e-49	-0.423921	0.591	0.735	1.95924e-45
Lockd	2.1042e-68	-0.441628	0.117	0.384	2.94651e-64
Ptma	1.94376e-62	-0.449682	1	0.99	2.72185e-58
Anp32e	6.52853e-63	-0.454063	0.347	0.578	9.1419e-59
Calm2	1.15253e-58	-0.455202	0.78	0.878	1.61388e-54
Txn1	2.21727e-86	-0.464661	0.521	0.761	3.10484e-82
Tifa	7.81529e-74	-0.466362	0.296	0.572	1.09438e-69
Smc4	2.30634e-63	-0.468417	0.217	0.465	3.22956e-59
Ccnb2	7.87641e-55	-0.469532	0.104	0.333	1.10293e-50
Rrm2	2.78426e-57	-0.471191	0.131	0.366	3.8988e-53
Nucks1	3.58726e-57	-0.483127	0.385	0.593	5.02323e-53
Lgals1	1.2728e-31	-0.498563	0.429	0.576	1.78231e-27
Cdca8	3.57327e-68	-0.505225	0.105	0.366	5.00365e-64
Cenpa	8.46567e-38	-0.520786	0.264	0.436	1.18545e-33
Dut	1.88388e-47	-0.522218	0.342	0.531	2.638e-43
Cks1b	1.70821e-71	-0.522248	0.181	0.45	2.39201e-67
Dek	1.17224e-62	-0.537752	0.46	0.654	1.64149e-58
Ezh2	2.71743e-96	-0.541077	0.226	0.554	3.80521e-92
Il7r	9.2665e-99	-0.549388	0.226	0.566	1.29759e-94
Mki67	1.34818e-62	-0.554706	0.163	0.412	1.88786e-58
Hist1h4d	3.28493e-54	-0.560482	0.148	0.372	4.59988e-50
Gmfg	7.17007e-107	-0.571414	0.614	0.85	1.00402e-102
Dntt	1.09553e-23	-0.571881	0.239	0.361	1.53407e-19
Nusap1	2.24416e-57	-0.587759	0.115	0.345	3.1425e-53
Cks2	1.31993e-50	-0.600389	0.271	0.462	1.8483e-46
Tubb4b	1.71255e-50	-0.609423	0.483	0.646	2.39809e-46
Cenpf	2.72831e-55	-0.62659	0.11	0.338	3.82045e-51
Birc5	6.92632e-68	-0.637797	0.23	0.478	9.69893e-64
Ube2s	2.17048e-76	-0.647197	0.437	0.668	3.03932e-72
H2afv	1.07291e-71	-0.696254	0.742	0.845	1.5024e-67
Tubb5	6.6626e-94	-0.713594	0.689	0.845	9.32964e-90
Hmgn2	1.15396e-84	-0.749224	0.423	0.65	1.6159e-80
H2afz	5.50772e-85	-0.760723	0.976	0.966	7.71246e-81
Tuba1b	8.80484e-92	-0.772487	0.48	0.709	1.23294e-87
Top2a	2.29526e-72	-0.818119	0.25	0.496	3.21405e-68
Igll1	5.99201e-61	-0.834801	0.344	0.543	8.39061e-57
Ube2c	1.73775e-37	-0.858267	0.274	0.433	2.43338e-33
Stmn1	1.13224e-90	-0.863217	0.822	0.885	1.58548e-86
Pclaf	1.31373e-86	-0.874431	0.311	0.581	1.83962e-82
Hmgb1	2.35602e-164	-0.908441	0.98	0.977	3.29913e-160
Hist1h1b	9.19487e-57	-0.917782	0.206	0.423	1.28756e-52
H2afx	5.93831e-63	-0.919223	0.279	0.513	8.31541e-59
Vpreb1	3.77379e-57	-1.11044	0.471	0.638	5.28444e-53
Hmgb2	2.52099e-124	-1.21537	0.928	0.954	3.53014e-120
Hist1h2ap	4.74322e-56	-1.26249	0.168	0.386	6.64193e-52
Hist1h2ae	1.78533e-49	-1.3714	0.321	0.499	2.5e-45
Igha	3.29692e-08	-1.53869	0.757	0.67	0.000461668

[truncated: 4 more sheets: Cycling Immature B vs_all, Mature B vs_all, Plasma Cells vs_all, High Mitochondrial B vs_all]
