# Supplementary material for: Single-cell analysis identifies dynamic gene expression networks that govern B cell development and transformation
Source: Nat Commun. 2021 Nov 25;12:6843. doi: 10.1038/s41467-021-27232-5 (PMC8617197; doi:10.1038/s41467-021-27232-5)
Supplement: Supplementary file 5 — Supplementary Data 2 [file 41467_2021_27232_MOESM5_ESM.xlsx]

## Sheet: Kappa Pre B vs Immature B
symbol	p_val	avg_logFC	pct.1	pct.2	p_val_adj
Dnajc7	2.53318e-190	0.979808	0.989	0.787	3.54722e-186
Sec63	4.17841e-137	0.791852	0.695	0.2	5.85103e-133
Arl5c	3.04418e-138	0.789407	0.86	0.467	4.26276e-134
Il7r	5.94722e-119	0.775789	0.681	0.226	8.3279e-115
Tifa	1.26935e-132	0.747235	0.766	0.296	1.77747e-128
Xrcc6	1.68017e-114	0.686132	0.668	0.225	2.35274e-110
Atp1b1	6.90904e-107	0.656725	0.84	0.422	9.67473e-103
Ebf1	5.91821e-157	0.646598	1	0.975	8.28727e-153
Sox4	1.54976e-81	0.645284	0.675	0.308	2.17013e-77
Pafah1b3	2.841e-128	0.606513	0.988	0.839	3.97826e-124
Smarca4	2.42352e-82	0.572528	0.654	0.293	3.39365e-78
Fam53b	4.4948e-70	0.51199	0.682	0.336	6.29406e-66
Rhoh	6.19622e-67	0.510538	0.732	0.462	8.67657e-63
Cecr2	1.3535e-61	0.466562	0.564	0.241	1.8953e-57
Vpreb1	5.10771e-20	0.457426	0.612	0.471	7.15233e-16
Myb	1.23224e-57	0.455894	0.585	0.274	1.72551e-53
Lmo4	5.21893e-53	0.454515	0.742	0.487	7.30807e-49
Bach2	2.28485e-49	0.442567	0.599	0.32	3.19948e-45
Bcl7a	2.73998e-49	0.433304	0.631	0.35	3.83679e-45
Coq7	3.1768e-25	0.428436	0.609	0.446	4.44847e-21
Gmfg	2.56685e-59	0.42688	0.853	0.614	3.59437e-55
Elof1	9.0996e-43	0.424463	0.702	0.505	1.27422e-38
Tmsb10	2.21455e-99	0.415888	1	1	3.10104e-95
Zeb2	4.26093e-48	0.415009	0.647	0.381	5.96658e-44
Vpreb3	1.33485e-70	0.398717	0.999	0.953	1.86919e-66
Hmgb1	5.50453e-80	0.398594	0.998	0.98	7.708e-76
Akap12	2.96099e-41	0.39702	0.564	0.298	4.14628e-37
Ypel3	1.62073e-46	0.388552	0.79	0.552	2.26951e-42
Herpud1	1.86545e-35	0.374857	0.57	0.343	2.61219e-31
Snrpf	1.21929e-29	0.371684	0.773	0.615	1.70737e-25
Pgls	4.56797e-56	0.367955	0.988	0.931	6.39653e-52
Sec11c	2.3713e-42	0.36191	0.803	0.623	3.32053e-38
Ezh2	9.27561e-30	0.349888	0.43	0.226	1.29886e-25
Cnp	1.45253e-41	0.348732	0.896	0.761	2.03398e-37
C1galt1	5.53252e-38	0.347924	0.522	0.277	7.74718e-34
Myl4	3.10578e-26	0.346494	0.602	0.417	4.34902e-22
Rag1	1.58058e-55	0.343464	0.391	0.101	2.21328e-51
Gm37065	3.2891e-41	0.338693	0.411	0.16	4.60573e-37
Npc2	4.21138e-31	0.337681	0.632	0.441	5.8972e-27
Mzb1	3.95409e-40	0.336814	0.914	0.76	5.53691e-36
Slc12a3	7.61523e-53	0.333997	0.361	0.087	1.06636e-48
Nfkbia	2.39775e-23	0.332143	0.634	0.493	3.35757e-19
Stambpl1	1.03736e-47	0.330924	0.443	0.16	1.45261e-43
Klhl6	5.74005e-34	0.329264	0.488	0.261	8.0378e-30
Blvrb	1.26211e-22	0.318399	0.658	0.533	1.76733e-18
Chchd10	4.30271e-47	0.316362	0.991	0.91	6.02509e-43
Map1lc3b	1.84867e-29	0.30572	0.695	0.538	2.5887e-25
Btg2	6.26711e-24	0.29451	0.569	0.385	8.77583e-20
Paip2	2.48546e-29	0.293848	0.69	0.535	3.48038e-25
Cplx2	1.25599e-28	0.2884	0.402	0.195	1.75876e-24
Top1	8.28738e-20	0.27847	0.646	0.501	1.16048e-15
Mgst1	6.25198e-35	0.278463	0.405	0.17	8.75465e-31
Tcf3	4.36683e-22	0.277145	0.581	0.418	6.11488e-18
Slamf7	2.64305e-21	0.274336	0.393	0.225	3.70107e-17
Igll1	3.84162e-07	0.273717	0.414	0.344	0.00537942
Uchl1	1.10258e-27	0.271419	0.309	0.123	1.54395e-23
Clint1	4.65581e-24	0.2524	0.406	0.218	6.51953e-20
Asf1a	1.40848e-23	0.251903	0.354	0.176	1.97229e-19
Tnfrsf13b	8.73891e-25	-0.252551	0.294	0.508	1.22371e-20
Ctsh	2.27321e-40	-0.254398	0.057	0.266	3.18318e-36
Arpc5l	1.72604e-26	-0.25661	0.734	0.883	2.41698e-22
Psmb8	1.358e-25	-0.258153	0.664	0.808	1.90161e-21
Irf8	8.09403e-18	-0.260056	0.284	0.454	1.13341e-13
Cd79a	4.36505e-44	-0.260436	1	0.999	6.11238e-40
Reep5	1.36534e-26	-0.262408	0.332	0.55	1.91188e-22
Ezr	7.68233e-33	-0.269257	0.209	0.452	1.07576e-28
Lsp1	6.62242e-21	-0.269933	0.64	0.778	9.27337e-17
Scd1	6.06321e-46	-0.270171	0.064	0.298	8.49032e-42
Sp100	3.42472e-26	-0.270978	0.277	0.488	4.79563e-22
Psme2	4.08177e-22	-0.274055	0.297	0.486	5.7157e-18
Sh3bgrl3	2.57144e-38	-0.279534	0.94	0.981	3.60079e-34
Swap70	8.29386e-38	-0.283171	0.155	0.401	1.16139e-33
Vim	1.77718e-17	-0.28598	0.402	0.563	2.48858e-13
Actb	1.68032e-55	-0.288251	1	1	2.35295e-51
Ncf4	3.64124e-38	-0.291787	0.17	0.416	5.09883e-34
Actg1	5.42998e-31	-0.292554	0.958	0.976	7.6036e-27
Klf2	2.58438e-22	-0.293666	0.666	0.8	3.6189e-18
Gm31243	1.49991e-63	-0.298388	0.03	0.298	2.10033e-59
Sdc4	1.21756e-31	-0.299169	0.28	0.523	1.70495e-27
Dusp2	2.61991e-19	-0.302705	0.442	0.602	3.66866e-15
H2-DMa	4.68038e-50	-0.310046	0.07	0.323	6.55393e-46
Cyth4	1.29732e-63	-0.310501	0.03	0.298	1.81664e-59
Wfdc21	1.66709e-37	-0.311465	0.049	0.241	2.33442e-33
Cd37	6.39349e-42	-0.313515	0.917	0.969	8.95281e-38
Coro1a	3.60101e-45	-0.317762	0.948	0.968	5.0425e-41
Id3	2.52285e-31	-0.31858	0.262	0.504	3.53275e-27
Ptprc	3.11493e-34	-0.326932	0.272	0.511	4.36183e-30
H2-DMb2	5.20058e-64	-0.327824	0.039	0.314	7.28238e-60
Bank1	6.44219e-59	-0.331587	0.065	0.345	9.021e-55
Pld4	3.96155e-59	-0.33496	0.076	0.362	5.54736e-55
Pmf1	7.5248e-49	-0.337203	0.14	0.422	1.0537e-44
Crip1	8.36867e-24	-0.338652	0.987	0.972	1.17186e-19
Ctss	1.52521e-49	-0.351945	0.246	0.552	2.13575e-45
Bcl11a	1.17483e-55	-0.35401	0.119	0.418	1.64511e-51
Serpinb1a	7.33535e-44	-0.373879	0.17	0.44	1.02717e-39
Ctsz	2.05652e-53	-0.374279	0.292	0.607	2.87975e-49
Capg	3.45273e-60	-0.382892	0.122	0.428	4.83485e-56
Cd72	5.9387e-37	-0.394724	0.645	0.797	8.31596e-33
Ccnd2	1.61293e-44	-0.398129	0.087	0.322	2.25858e-40
Tmsb4x	6.15909e-119	-0.41642	1	1	8.62458e-115
Il4i1	1.22667e-39	-0.427478	0.021	0.196	1.7177e-35
Rnase6	2.32372e-61	-0.428303	0.294	0.64	3.2539e-57
Mcl1	3.87947e-52	-0.452952	0.43	0.706	5.43242e-48
Iglc3	3.00655e-44	-0.484304	0.538	0.802	4.21007e-40
Cyba	2.34931e-67	-0.505705	0.721	0.898	3.28974e-63
Mef2c	2.0518e-67	-0.511973	0.363	0.711	2.87313e-63
Pou2f2	1.51452e-89	-0.534713	0.217	0.632	2.12078e-85
Hck	2.2142e-98	-0.539688	0.128	0.543	3.10055e-94
H2-Aa	2.8976e-30	-0.550369	0.182	0.38	4.05751e-26
Ly6d	4.38051e-97	-0.5868	0.98	0.997	6.13402e-93
Pfn1	3.28089e-136	-0.588932	0.986	0.998	4.59423e-132
Napsa	8.72991e-86	-0.5988	0.445	0.787	1.22245e-81
H2-Ab1	2.17721e-33	-0.608696	0.252	0.466	3.04874e-29
H2-Eb1	3.78634e-37	-0.627994	0.154	0.372	5.30202e-33
Tnfrsf13c	2.0632e-89	-0.636128	0.301	0.687	2.8891e-85
Ltb	2.59676e-58	-0.665609	0.163	0.464	3.63624e-54
Fcmr	2.91268e-116	-0.819067	0.129	0.58	4.07863e-112
Ptpn6	3.58155e-161	-0.822776	0.208	0.765	5.01524e-157
Igkc	9.93878e-183	-0.953518	1	0.999	1.39173e-178
Cd52	1.88396e-180	-1.21029	0.903	0.989	2.63811e-176
Iglc1	8.03057e-77	-1.41556	0.698	0.866	1.12452e-72
Iglc2	4.55577e-102	-1.49215	0.309	0.678	6.37945e-98
Ms4a1	2.82289e-292	-1.75459	0.096	0.872	3.95289e-288
Cd74	2.71488e-203	-1.84821	0.77	0.951	3.80165e-199

## Sheet: Kappa Pre B vs PreBCRi I
symbol	p_val	avg_logFC	pct.1	pct.2	p_val_adj
Ly6d	4.79685e-199	1.34966	0.98	0.544	6.71703e-195
Dnajc7	3.11081e-230	1.25817	0.989	0.629	4.35606e-226
Btg1	7.25425e-237	1.16007	0.978	0.628	1.01581e-232
Cd52	6.17841e-144	0.889416	0.903	0.484	8.65162e-140
Iglc3	4.21614e-105	0.839694	0.538	0.102	5.90386e-101
Ebf1	8.45811e-221	0.830941	1	0.959	1.18439e-216
Igkc	9.77642e-172	0.827661	1	0.941	1.36899e-167
Atp1b1	6.23697e-139	0.821178	0.84	0.424	8.73363e-135
Cd79b	3.16972e-211	0.802368	1	0.904	4.43856e-207
Jund	9.67163e-112	0.789591	0.903	0.643	1.35432e-107
Cd37	7.10115e-151	0.775953	0.917	0.567	9.94375e-147
Iglc1	5.22437e-101	0.765165	0.698	0.271	7.31569e-97
Cd79a	6.28721e-194	0.759755	1	0.99	8.80397e-190
Arl5c	5.00116e-106	0.674194	0.86	0.551	7.00312e-102
Malat1	3.55193e-145	0.593398	1	1	4.97377e-141
Lsp1	2.63849e-83	0.582591	0.64	0.276	3.69467e-79
Ftl1	1.05696e-134	0.572819	0.994	0.945	1.48005e-130
Sec63	3.72997e-63	0.559799	0.695	0.437	5.22308e-59
Coq7	9.97392e-33	0.529114	0.609	0.442	1.39665e-28
H2-D1	8.76831e-95	0.524137	0.989	0.884	1.22783e-90
Ypel3	1.96481e-68	0.515401	0.79	0.542	2.75132e-64
Gm42418	2.16475e-115	0.511611	0.981	0.769	3.03129e-111
Ighm	1.3708e-103	0.508198	1	0.989	1.91952e-99
Tmsb4x	1.54738e-126	0.501073	1	1	2.1668e-122
Tmsb10	1.68897e-102	0.496425	1	1	2.36507e-98
Ly6e	2.25899e-75	0.495396	0.924	0.735	3.16327e-71
H2-K1	8.16753e-73	0.490804	0.967	0.722	1.1437e-68
Cd74	6.78331e-58	0.484801	0.77	0.4	9.49866e-54
Vpreb3	9.60263e-128	0.480292	0.999	1	1.34466e-123
Slfn2	1.51483e-54	0.471365	0.388	0.098	2.12122e-50
Btg2	4.31309e-51	0.457567	0.569	0.284	6.03962e-47
Klf2	4.65071e-43	0.436116	0.666	0.445	6.51239e-39
Igha	1.57731e-59	0.433182	0.768	0.559	2.2087e-55
Selenow	6.68563e-57	0.432875	0.779	0.599	9.36189e-53
Cyba	2.05762e-34	0.408357	0.721	0.568	2.88129e-30
Cnp	2.3241e-50	0.40737	0.896	0.725	3.25443e-46
Iglc2	7.11968e-39	0.40325	0.309	0.081	9.96969e-35
Npc2	8.49094e-35	0.383572	0.632	0.454	1.18899e-30
Fth1	7.12813e-74	0.381756	0.998	0.991	9.98151e-70
Foxp1	3.63579e-37	0.377696	0.761	0.648	5.0912e-33
Ppp1r14b	1.77978e-31	0.369623	0.545	0.346	2.49222e-27
Fam129c	8.04172e-29	0.363513	0.59	0.406	1.12608e-24
Cox7a2l	8.18101e-39	0.347787	0.794	0.732	1.14559e-34
Unc93b1	5.27528e-28	0.343509	0.61	0.443	7.38698e-24
Limd2	1.42247e-22	0.342362	0.67	0.605	1.99189e-18
Rps27	1.02736e-141	0.338203	1	1	1.43861e-137
Srp14	2.73858e-31	0.332301	0.736	0.655	3.83484e-27
Pycard	5.83251e-22	0.330135	0.59	0.465	8.16726e-18
Rsrp1	3.16841e-26	0.329532	0.632	0.485	4.43672e-22
Cd69	1.39613e-20	0.326543	0.31	0.15	1.95501e-16
Rhoh	2.18115e-27	0.325261	0.732	0.62	3.05427e-23
Ptp4a3	6.41775e-29	0.321612	0.733	0.64	8.98677e-25
Rps9	7.92635e-101	0.316118	1	1	1.10993e-96
Rag1	4.9008e-39	0.31148	0.391	0.142	6.86259e-35
Smim14	2.10969e-24	0.310912	0.665	0.565	2.9542e-20
Sox4	1.83296e-16	0.310756	0.675	0.564	2.56669e-12
B2m	2.57312e-40	0.309389	0.963	0.924	3.60314e-36
Gm26740	3.38805e-31	0.29498	0.439	0.215	4.74429e-27
Spib	1.17114e-16	0.294735	0.526	0.411	1.63995e-12
Xrcc6	3.54264e-20	0.292871	0.668	0.553	4.96076e-16
mt-Nd4	1.02525e-69	0.292001	1	1	1.43566e-65
Cd2	6.86458e-27	0.291955	0.369	0.17	9.61247e-23
Rnase6	5.36726e-32	0.291561	0.294	0.094	7.51578e-28
Eif3f	1.84005e-36	0.291504	0.911	0.865	2.57663e-32
C1galt1	6.85758e-22	0.290969	0.522	0.356	9.60267e-18
Coro1a	2.47091e-30	0.275296	0.948	0.886	3.46001e-26
Rpl11	1.39677e-75	0.273058	1	1	1.9559e-71
Clk1	5.52157e-17	0.268917	0.532	0.401	7.73185e-13
Atp6v0b	1.04491e-15	0.267501	0.555	0.464	1.46319e-11
Itm2b	1.15729e-22	0.266661	0.764	0.703	1.62055e-18
Rpl36	3.36162e-64	0.265356	1	0.998	4.70727e-60
Fcrla	6.27195e-16	0.26077	0.777	0.752	8.78261e-12
Mzb1	3.82843e-23	0.258282	0.914	0.863	5.36095e-19
Supt4a	3.95569e-18	0.258166	0.692	0.677	5.53916e-14
Vpreb1	5.54483e-11	0.254946	0.612	0.487	7.76443e-07
Rps13	1.27482e-74	0.254597	1	1	1.78514e-70
Rad50	6.97063e-50	-0.250016	0.086	0.356	9.76098e-46
Mzt1	1.69146e-50	-0.250639	0.075	0.339	2.36855e-46
Psma6	6.24465e-36	-0.250738	0.444	0.755	8.74438e-32
Nek2	3.80725e-66	-0.250738	0.012	0.27	5.3313e-62
Rmi2	4.77721e-58	-0.25084	0.043	0.309	6.68952e-54
Ncaph2	3.46511e-50	-0.251205	0.089	0.361	4.8522e-46
Sap30	3.92598e-48	-0.251498	0.086	0.348	5.49755e-44
Smarcb1	5.36868e-45	-0.251755	0.173	0.464	7.51777e-41
Ppp1r2	1.85518e-45	-0.25188	0.16	0.452	2.5978e-41
Pold3	1.91785e-58	-0.252084	0.05	0.325	2.68556e-54
Oxct1	1.60763e-58	-0.252443	0.036	0.296	2.25116e-54
Mcm4	8.66596e-51	-0.252691	0.064	0.321	1.21349e-46
Psmc4	1.11224e-38	-0.252817	0.301	0.606	1.55746e-34
Nup37	3.35053e-57	-0.253165	0.043	0.306	4.69175e-53
Chaf1a	7.97356e-67	-0.253188	0.018	0.287	1.11654e-62
Lrr1	1.10959e-69	-0.253356	0.01	0.277	1.55376e-65
Uqcr10	3.60502e-34	-0.254038	0.694	0.922	5.04811e-30
Dtnbp1	2.71102e-52	-0.255219	0.106	0.396	3.79624e-48
Emd	3.24095e-46	-0.255486	0.148	0.435	4.53831e-42
Eny2	3.38693e-37	-0.255699	0.33	0.631	4.74271e-33
Syce2	9.53087e-59	-0.256443	0.036	0.296	1.33461e-54
Ube2e3	9.27607e-40	-0.2565	0.257	0.551	1.29893e-35
C330027C09Rik	1.01952e-62	-0.256582	0.017	0.269	1.42764e-58
Anln	1.57693e-72	-0.256777	0.007	0.281	2.20817e-68
Snrpc	6.58137e-44	-0.256793	0.285	0.611	9.21589e-40
Srrm1	1.13467e-35	-0.25695	0.403	0.714	1.58888e-31
Gtf2f1	6.30672e-49	-0.257098	0.122	0.404	8.8313e-45
Atp5j2	1.71589e-48	-0.257491	0.93	0.985	2.40276e-44
Eif5a	5.30044e-31	-0.257852	0.893	0.95	7.4222e-27
Kif2a	1.38588e-49	-0.257995	0.106	0.386	1.94065e-45
Ttc32	2.56809e-47	-0.258316	0.142	0.434	3.59609e-43
Rif1	3.40518e-54	-0.2585	0.058	0.322	4.76828e-50
Sec61g	1.35848e-46	-0.259243	0.904	0.979	1.90229e-42
Mthfd2	1.74801e-61	-0.259439	0.036	0.306	2.44773e-57
Emc8	1.22305e-51	-0.259567	0.137	0.438	1.71264e-47
Syncrip	6.87372e-44	-0.260462	0.149	0.428	9.62526e-40
Samd1	2.26863e-63	-0.260542	0.01	0.257	3.17677e-59
Snrnp25	1.03648e-55	-0.260655	0.083	0.37	1.45139e-51
Hist1h3g	6.35631e-73	-0.260998	0.006	0.277	8.90074e-69
Pold2	4.93632e-63	-0.261316	0.039	0.318	6.91233e-59
Gtf2h5	2.8904e-41	-0.261536	0.357	0.685	4.04743e-37
Ctdspl2	2.31942e-53	-0.262222	0.089	0.371	3.24788e-49
Nubp1	1.2777e-47	-0.263	0.153	0.443	1.78917e-43
Yaf2	1.03458e-60	-0.263225	0.062	0.352	1.44873e-56
Hist1h2bh	3.73902e-71	-0.263487	0.011	0.285	5.23574e-67
Eif4a1	4.91976e-32	-0.264072	0.534	0.81	6.88914e-28
Cdca7	1.05794e-47	-0.264478	0.067	0.315	1.48144e-43
Rpl36a	9.46382e-23	-0.264975	0.992	0.984	1.32522e-18
Snrpd2	2.28018e-36	-0.26585	0.674	0.906	3.19294e-32
Ift27	1.75812e-54	-0.266149	0.074	0.351	2.4619e-50
Fundc2	1.30807e-43	-0.266393	0.259	0.581	1.83169e-39
Kras	1.04696e-47	-0.268057	0.14	0.424	1.46605e-43
Srsf1	2.00613e-48	-0.268064	0.172	0.48	2.80918e-44
Exosc3	3.17096e-49	-0.268085	0.182	0.494	4.4403e-45
Pds5a	1.13327e-52	-0.268203	0.107	0.396	1.58692e-48
Mrpl52	1.80933e-36	-0.268258	0.427	0.743	2.53361e-32
Ewsr1	1.97962e-42	-0.269207	0.308	0.62	2.77206e-38
Commd1	6.54378e-49	-0.270563	0.21	0.53	9.16325e-45
Mat2a	5.62062e-47	-0.27066	0.191	0.507	7.87056e-43
Nup62	3.49959e-70	-0.271109	0.034	0.332	4.90047e-66
Cox5a	1.4928e-37	-0.271482	0.8	0.956	2.09036e-33
Prdx1	8.46164e-36	-0.271685	0.683	0.914	1.18488e-31
Pmf1	1.68312e-48	-0.27172	0.14	0.437	2.35688e-44
Gm8186	1.45505e-58	-0.273307	0.081	0.377	2.03751e-54
Cep295	5.91803e-61	-0.27365	0.062	0.355	8.28702e-57
Naa38	4.72004e-47	-0.27376	0.227	0.543	6.60948e-43
Tcf19	9.05585e-69	-0.274671	0.017	0.289	1.26809e-64
Cox5b	1.09177e-51	-0.27495	0.895	0.98	1.52881e-47
Snx3	1.70888e-49	-0.275741	0.214	0.539	2.39294e-45
Rplp0	1.82957e-42	-0.27857	0.999	1	2.56195e-38
Fmr1	1.37477e-60	-0.279326	0.069	0.364	1.92509e-56
Snrpb	5.83085e-38	-0.280326	0.631	0.904	8.16495e-34
Azin1	4.11025e-66	-0.280407	0.055	0.357	5.75558e-62
Rnps1	2.59101e-52	-0.280864	0.2	0.534	3.62819e-48
Eif4a3	2.90475e-46	-0.281176	0.251	0.567	4.06753e-42
Depdc1a	3.14899e-74	-0.281664	0.011	0.294	4.40954e-70
Nt5dc2	2.56885e-65	-0.28339	0.049	0.343	3.59716e-61
Zfp706	8.41999e-53	-0.285111	0.89	0.987	1.17905e-48
Pimreg	5.17651e-65	-0.285848	0.029	0.303	7.24867e-61
Gm8797	1.78348e-51	-0.28653	0.243	0.588	2.4974e-47
Bcl7c	9.80942e-59	-0.287233	0.129	0.456	1.37361e-54
Rhno1	1.14435e-60	-0.287529	0.079	0.38	1.60243e-56
Nudcd2	2.53654e-64	-0.287906	0.075	0.386	3.55192e-60
Lsm8	1.102e-50	-0.288462	0.283	0.629	1.54313e-46
Rpl39	1.19185e-74	-0.288677	1	1	1.66895e-70
Cycs	1.59183e-43	-0.288961	0.405	0.745	2.22904e-39
Ndufv2	4.87807e-48	-0.289808	0.283	0.614	6.83076e-44
Wbp11	7.78631e-56	-0.289829	0.18	0.517	1.09032e-51
Anapc15	2.05438e-66	-0.290104	0.084	0.41	2.87675e-62
Dhfr	2.0933e-69	-0.290425	0.048	0.356	2.93124e-65
Reep4	6.45511e-62	-0.291192	0.059	0.349	9.03909e-58
Eri1	2.9666e-62	-0.291376	0.079	0.384	4.15413e-58
Kif2c	7.6478e-79	-0.2925	0.011	0.309	1.07092e-74
Rdx	2.25774e-54	-0.293386	0.191	0.528	3.16152e-50
Ubl4a	9.33927e-62	-0.293405	0.084	0.392	1.30778e-57
Cetn3	8.61344e-49	-0.293445	0.253	0.585	1.20614e-44
Dazap1	6.41263e-46	-0.294129	0.307	0.626	8.97961e-42
Bola3	9.77516e-57	-0.294955	0.15	0.471	1.36882e-52
Atp5h	1.66123e-57	-0.295227	0.912	0.985	2.32621e-53
Rsph9	3.03827e-54	-0.295342	0.171	0.491	4.25449e-50
Cep57	3.41433e-65	-0.295352	0.073	0.385	4.78108e-61
Stag1	2.53024e-58	-0.29641	0.143	0.469	3.5431e-54
Ska2	5.6045e-78	-0.296716	0.028	0.343	7.84798e-74
Hist1h3a	6.94989e-74	-0.297437	0.035	0.344	9.73194e-70
Ilf2	3.45848e-56	-0.297954	0.175	0.512	4.84291e-52
Snrnp40	2.6156e-56	-0.298165	0.205	0.545	3.66263e-52
1810037I17Rik	2.06695e-45	-0.299178	0.295	0.613	2.89436e-41
Smchd1	3.59202e-51	-0.299593	0.282	0.624	5.0299e-47
Ndufab1	1.45452e-48	-0.300033	0.349	0.699	2.03677e-44
Nmral1	1.17261e-51	-0.300242	0.181	0.492	1.64201e-47
Bex3	5.01985e-62	-0.300599	0.107	0.431	7.0293e-58
Cdk2ap1	1.41877e-66	-0.300671	0.107	0.45	1.9867e-62
Srsf4	7.04514e-58	-0.301351	0.134	0.454	9.86531e-54
Hnrnpf	5.25149e-43	-0.301464	0.751	0.937	7.35366e-39
Atp5o.1	1.72798e-42	-0.301817	0.553	0.865	2.41969e-38
Acadl	4.95144e-60	-0.302439	0.15	0.486	6.9335e-56
Thoc7	2.56266e-53	-0.30334	0.298	0.66	3.58849e-49
Cenpc1	6.3193e-81	-0.303475	0.025	0.346	8.84892e-77
Mapre1	1.98294e-53	-0.303741	0.253	0.6	2.77671e-49
G2e3	1.31869e-74	-0.304055	0.024	0.323	1.84656e-70
Rnaseh2b	4.95715e-70	-0.304688	0.083	0.418	6.9415e-66
Eif1ax	9.90839e-54	-0.304853	0.248	0.59	1.38747e-49
Baz1b	2.60602e-63	-0.305305	0.092	0.411	3.64921e-59
Timm17b	1.5765e-62	-0.305343	0.208	0.58	2.20758e-58
Uchl5	1.37805e-68	-0.306306	0.102	0.447	1.92968e-64
Hist1h2ak	1.32278e-85	-0.306547	0.005	0.315	1.85229e-81
Ndufb8	4.11299e-49	-0.307175	0.493	0.851	5.75943e-45
Cisd1	6.64578e-48	-0.307401	0.207	0.511	9.30609e-44
Hist1h2bc	4.75541e-59	-0.30847	0.074	0.371	6.659e-55
Cdca2	6.96434e-87	-0.308994	0.017	0.346	9.75217e-83
Cdca4	1.49119e-73	-0.309157	0.06	0.388	2.08812e-69
Fzr1	4.08148e-67	-0.309863	0.086	0.413	5.7153e-63
Tram1	2.13231e-50	-0.309906	0.398	0.752	2.98587e-46
1700097N02Rik	1.37705e-53	-0.309991	0.105	0.392	1.92829e-49
Cep55	1.07095e-83	-0.310051	0.01	0.322	1.49965e-79
Ube2m	7.63603e-52	-0.310512	0.368	0.733	1.06927e-47
Ppih	9.38975e-69	-0.310532	0.115	0.461	1.31485e-64
Actn4	1.15784e-65	-0.310993	0.082	0.398	1.62132e-61
Nfyb	1.75033e-63	-0.311443	0.18	0.54	2.45099e-59
Raly	2.76142e-51	-0.311832	0.4	0.764	3.86682e-47
Frg1	7.72144e-47	-0.312456	0.438	0.779	1.08123e-42
Fen1	1.90466e-74	-0.312607	0.055	0.385	2.66709e-70
Kifc1	7.96768e-81	-0.312749	0.017	0.327	1.11571e-76
Rad51	7.46221e-84	-0.31392	0.023	0.35	1.04493e-79
Marcksl1	4.43125e-65	-0.3142	0.125	0.468	6.20509e-61
Cdca5	1.39135e-87	-0.314664	0.023	0.362	1.94831e-83
Rangap1	3.94262e-74	-0.315835	0.064	0.4	5.52086e-70
Ube2n	1.56286e-59	-0.316112	0.272	0.644	2.18847e-55
Bub1	9.58704e-86	-0.316491	0.017	0.344	1.34247e-81
Hat1	6.33251e-72	-0.316569	0.082	0.421	8.86741e-68
Rnaseh2c	3.1499e-55	-0.317192	0.305	0.677	4.4108e-51
Rpl14	5.64387e-22	-0.317616	0.982	0.967	7.90312e-18
Epb41l2	1.76231e-75	-0.317687	0.047	0.372	2.46777e-71
Ndufc2	1.14208e-53	-0.31797	0.427	0.794	1.59925e-49
Ccnf	2.15064e-86	-0.318802	0.025	0.362	3.01154e-82
Mis18a	7.70597e-84	-0.31921	0.042	0.389	1.07907e-79
Txnl1	3.2968e-58	-0.319312	0.274	0.636	4.61651e-54
Rheb	3.73336e-65	-0.319894	0.17	0.531	5.22783e-61
Myef2	5.31047e-73	-0.320736	0.08	0.422	7.43625e-69
Uba2	1.50653e-62	-0.321543	0.185	0.539	2.1096e-58
Mdh1	1.72873e-44	-0.321926	0.439	0.765	2.42074e-40
Csrp1	2.25986e-65	-0.323091	0.152	0.507	3.16448e-61
Nde1	1.44886e-68	-0.323112	0.082	0.409	2.02884e-64
Cdv3	5.91874e-56	-0.323239	0.242	0.601	8.28801e-52
Ncapg2	6.27493e-90	-0.323511	0.015	0.351	8.78679e-86
Mrpl42	2.71496e-68	-0.324237	0.17	0.547	3.80175e-64
Mns1	2.69103e-86	-0.324697	0.023	0.359	3.76825e-82
Erh	2.79506e-59	-0.325481	0.271	0.637	3.91392e-55
E2f8	2.18536e-92	-0.326064	0.011	0.351	3.06016e-88
Ramp1	7.69779e-52	-0.326522	0.135	0.435	1.07792e-47
Rcc1	2.30093e-85	-0.326746	0.029	0.37	3.22199e-81
Hspa14	5.56864e-69	-0.326864	0.135	0.497	7.79776e-65
Atpif1	1.27083e-49	-0.327335	0.56	0.884	1.77954e-45
Gins2	8.1522e-76	-0.327795	0.046	0.37	1.14155e-71
Impdh2	4.73557e-65	-0.32794	0.123	0.462	6.63121e-61
Ube2a	4.11692e-55	-0.328085	0.424	0.801	5.76492e-51
Nono	4.46526e-58	-0.328181	0.331	0.714	6.2527e-54
Hnrnpdl	1.29365e-52	-0.328486	0.351	0.707	1.81149e-48
Hnrnpr	3.47803e-65	-0.328705	0.207	0.583	4.87028e-61
Mrpl28	2.03281e-64	-0.330499	0.223	0.596	2.84654e-60
Cdc45	4.76158e-95	-0.330675	0.012	0.361	6.66764e-91
Nudt4	2.76126e-83	-0.331529	0.045	0.392	3.86659e-79
Anp32a	5.73124e-51	-0.331734	0.524	0.861	8.02546e-47
Rdm1	6.13841e-78	-0.331855	0.062	0.405	8.59562e-74
Rfc1	1.16547e-60	-0.333272	0.127	0.45	1.632e-56
Fxn	1.10858e-76	-0.334186	0.078	0.431	1.55234e-72
Eloc	8.03739e-65	-0.335986	0.264	0.648	1.12548e-60
Swi5	1.19693e-55	-0.336246	0.429	0.807	1.67605e-51
Tcp1	3.07893e-65	-0.339117	0.246	0.634	4.31142e-61
Ncl	8.00268e-40	-0.339117	0.606	0.857	1.12061e-35
Atp5j	1.09229e-67	-0.339135	0.822	0.967	1.52954e-63
H1fx	2.32408e-46	-0.339949	0.028	0.236	3.25441e-42
Topbp1	4.36206e-80	-0.341461	0.092	0.466	6.10819e-76
Zfp91	3.24345e-62	-0.341955	0.253	0.631	4.5418e-58
Tex30	5.28348e-75	-0.341979	0.128	0.502	7.39845e-71
Ddx39b	1.12281e-52	-0.343236	0.466	0.806	1.57227e-48
Haus4	7.24289e-82	-0.343917	0.068	0.428	1.01422e-77
Brd8	2.48115e-63	-0.34424	0.232	0.596	3.47435e-59
Pcbp2	5.77835e-58	-0.34446	0.391	0.771	8.09142e-54
Cd81	4.43752e-61	-0.344485	0.293	0.677	6.21386e-57
Fignl1	5.85871e-100	-0.344808	0.011	0.373	8.20395e-96
Cenpl	1.55184e-91	-0.346715	0.033	0.394	2.17304e-87
Hist1h4c	8.29888e-85	-0.346728	0.038	0.382	1.16209e-80
Cenph	5.02773e-90	-0.347273	0.039	0.401	7.04033e-86
Knstrn	6.9106e-87	-0.347639	0.045	0.403	9.67692e-83
Ube2t	7.45909e-95	-0.349372	0.025	0.387	1.0445e-90
Lgals1	1.36945e-31	-0.350362	0.441	0.699	1.91764e-27
Fkbp3	2.50307e-57	-0.351509	0.305	0.67	3.50505e-53
Cdc25b	1.05369e-69	-0.351856	0.125	0.48	1.47548e-65
Ppil1	5.25679e-81	-0.352377	0.109	0.494	7.36109e-77
Minos1	1.03084e-58	-0.35262	0.464	0.826	1.44349e-54
Cbx1	4.0712e-59	-0.354189	0.479	0.845	5.7009e-55
Cox7a2	4.69964e-74	-0.354416	0.884	0.985	6.5809e-70
Pdap1	8.12515e-60	-0.354439	0.385	0.765	1.13776e-55
Smarcc1	1.9199e-78	-0.354582	0.12	0.502	2.68844e-74
Cenpn	5.75136e-100	-0.354726	0.025	0.403	8.05363e-96
Nsmce4a	8.74733e-64	-0.355049	0.358	0.755	1.22489e-59
Rfc5	1.77806e-91	-0.355312	0.049	0.423	2.48981e-87
Elob	3.08125e-77	-0.355887	0.876	0.986	4.31468e-73
Maz	8.8012e-69	-0.356468	0.232	0.627	1.23243e-64
Dlgap5	1.41509e-91	-0.356493	0.025	0.379	1.98156e-87
Pa2g4	3.91849e-59	-0.357509	0.26	0.615	5.48706e-55
Rfc2	2.3955e-72	-0.358116	0.161	0.542	3.35442e-68
Bora	6.8896e-101	-0.35905	0.017	0.389	9.64751e-97
Cit	1.51042e-107	-0.359113	0.012	0.397	2.11504e-103
Nudc	4.86668e-63	-0.35925	0.319	0.699	6.81481e-59
Set	4.4445e-52	-0.359533	0.525	0.852	6.22363e-48
Hist1h3b	3.32716e-102	-0.359867	0.009	0.375	4.65902e-98
Tceal9	7.03842e-83	-0.360675	0.151	0.562	9.8559e-79
Mbd2	6.0371e-71	-0.360769	0.2	0.588	8.45375e-67
Atp5g3	2.00808e-60	-0.361915	0.424	0.813	2.81191e-56
Arntl	3.31734e-59	-0.362873	0.242	0.599	4.64527e-55
Rnf7	2.19417e-63	-0.363292	0.451	0.819	3.0725e-59
Clic1	1.04155e-80	-0.36343	0.972	0.998	1.45848e-76
Nsmce1	1.37091e-74	-0.363658	0.235	0.652	1.91969e-70
Wdr76	1.14675e-98	-0.364576	0.039	0.426	1.60579e-94
Paics	2.16311e-74	-0.364997	0.112	0.475	3.02901e-70
Cdk4	7.96255e-57	-0.366064	0.292	0.637	1.115e-52
Dbi	1.78631e-56	-0.367271	0.423	0.775	2.50138e-52
Tk1	3.61636e-99	-0.367586	0.027	0.405	5.06398e-95
Sptssa	5.84709e-73	-0.368705	0.197	0.587	8.18768e-69
Rfc3	1.80281e-68	-0.368708	0.179	0.553	2.52447e-64
H2afy	3.30673e-64	-0.370238	0.84	0.977	4.63042e-60
Snu13	2.06464e-60	-0.370282	0.596	0.906	2.89112e-56
Ckap2	2.73772e-91	-0.37055	0.012	0.349	3.83363e-87
Ptges3	7.69274e-77	-0.370868	0.16	0.559	1.07721e-72
U2af1	1.05937e-57	-0.371929	0.433	0.798	1.48344e-53
Elof1	1.2442e-55	-0.372415	0.702	0.949	1.74226e-51
Lgals9	1.29851e-59	-0.37258	0.391	0.764	1.81831e-55
Plk4	1.90497e-103	-0.373566	0.028	0.417	2.66753e-99
Reep5	5.98496e-59	-0.373945	0.332	0.691	8.38074e-55
Larp7	1.016e-81	-0.37426	0.174	0.594	1.4227e-77
Med30	6.26869e-79	-0.374922	0.142	0.527	8.77805e-75
Kif4	5.10201e-102	-0.375026	0.018	0.394	7.14435e-98
Hist3h2ba	1.29739e-52	-0.375409	0.193	0.502	1.81673e-48
Mcm5	1.96954e-76	-0.376034	0.088	0.442	2.75794e-72
Rpa2	1.11082e-76	-0.378074	0.1	0.464	1.55548e-72
Sms	6.49361e-80	-0.378438	0.192	0.606	9.093e-76
Sae1	1.51745e-76	-0.379477	0.2	0.608	2.12489e-72
Strbp	1.40995e-71	-0.379845	0.298	0.706	1.97436e-67
Arhgap11a	1.12725e-95	-0.3818	0.056	0.447	1.57849e-91
Rsph1	6.8184e-59	-0.381949	0.216	0.564	9.5478e-55
Bub1b	1.19165e-102	-0.382283	0.028	0.418	1.66867e-98
Carhsp1	3.52574e-88	-0.383326	0.091	0.482	4.93709e-84
Hist1h3d	6.36872e-91	-0.383944	0.027	0.381	8.91812e-87
Ssrp1	1.27977e-71	-0.384476	0.276	0.679	1.79206e-67
Psmb9	5.6444e-66	-0.385376	0.314	0.702	7.90385e-62
Pcbd2	7.63805e-95	-0.385405	0.094	0.51	1.06956e-90
Hirip3	2.88097e-97	-0.388757	0.053	0.449	4.03422e-93
Ssna1	3.12401e-75	-0.390381	0.332	0.749	4.37455e-71
Nuf2	2.56945e-111	-0.390873	0.018	0.421	3.598e-107
Lsm4	1.75167e-68	-0.391636	0.432	0.829	2.45287e-64
Cenpp	1.7253e-107	-0.391692	0.024	0.421	2.41594e-103
Ttk	3.56193e-110	-0.392405	0.016	0.412	4.98777e-106
Pbrm1	8.26458e-74	-0.39333	0.246	0.644	1.15729e-69
Fkbp2	1.9356e-81	-0.394062	0.195	0.615	2.71042e-77
Ncaph	5.11672e-115	-0.394131	0.028	0.453	7.16494e-111
Rpsa	5.45731e-74	-0.3943	0.999	1	7.64186e-70
Hnrnpu	2.81938e-62	-0.394559	0.472	0.849	3.94798e-58
Dctpp1	2.27075e-82	-0.395709	0.139	0.54	3.17973e-78
Aspm	6.75931e-97	-0.396182	0.02	0.383	9.46506e-93
Ndufa4	3.39221e-89	-0.396604	0.904	0.996	4.75011e-85
Magoh	3.40008e-77	-0.397548	0.307	0.732	4.76113e-73
H2-Ab1	1.28046e-45	-0.397864	0.252	0.563	1.79303e-41
Kif18a	8.3016e-114	-0.399748	0.013	0.417	1.16247e-109
Smarca5	1.04921e-73	-0.401286	0.31	0.723	1.46921e-69
Hist1h2bn	9.78654e-116	-0.401597	0.014	0.424	1.37041e-111
Snrpe	8.50871e-105	-0.401633	0.954	0.993	1.19147e-100
Tfdp1	2.51405e-103	-0.401664	0.068	0.488	3.52042e-99
Trim59	1.59502e-103	-0.405153	0.044	0.45	2.2335e-99
Gsn	5.50092e-66	-0.405185	0.084	0.398	7.70294e-62
Cox6a1	2.4303e-74	-0.405984	0.418	0.821	3.40315e-70
Tmem256	1.12829e-71	-0.406119	0.398	0.802	1.57995e-67
Pola1	3.36495e-103	-0.406535	0.027	0.416	4.71194e-99
Mrpl51	1.01771e-88	-0.407618	0.263	0.724	1.4251e-84
Ckap5	7.30961e-100	-0.407675	0.058	0.463	1.02357e-95
Nxt1	3.92398e-94	-0.407689	0.134	0.567	5.49476e-90
Stag2	8.38482e-88	-0.408122	0.137	0.552	1.17413e-83
Prim1	4.50687e-101	-0.408188	0.041	0.436	6.31098e-97
Hnrnpa2b1	1.83631e-58	-0.408507	0.621	0.921	2.57138e-54
Sept7	6.87844e-78	-0.409995	0.376	0.784	9.63188e-74
Hells	1.95305e-88	-0.411155	0.062	0.434	2.73486e-84
Ccne2	3.75003e-70	-0.412376	0.034	0.327	5.25116e-66
Sapcd2	1.36431e-115	-0.412583	0.03	0.458	1.91044e-111
Rbbp7	1.74214e-97	-0.413056	0.139	0.586	2.43952e-93
Kmt5a	2.35011e-96	-0.413344	0.086	0.499	3.29086e-92
Csrp2	1.09204e-81	-0.413473	0.346	0.779	1.52918e-77
Cox8a	7.21375e-123	-0.414151	0.988	1	1.01014e-118
Mad2l1	1.622e-114	-0.416132	0.036	0.464	2.27129e-110
Hmgn5	2.10114e-93	-0.418033	0.152	0.592	2.94223e-89
Hint1	2.47988e-78	-0.420201	0.733	0.953	3.47257e-74
Hmgn1	1.12192e-57	-0.421165	0.525	0.85	1.57102e-53
Kpna2	3.81311e-100	-0.422055	0.039	0.428	5.3395e-96
Gtf2a2	1.95612e-83	-0.422119	0.328	0.765	2.73916e-79
Mrpl18	2.10732e-83	-0.422834	0.402	0.829	2.95088e-79
Prdx4	1.43805e-90	-0.42589	0.146	0.572	2.01371e-86
Nudt21	2.341e-91	-0.427735	0.29	0.743	3.27811e-87
Ywhah	4.64986e-82	-0.429844	0.35	0.779	6.5112e-78
Aurka	3.53864e-110	-0.430447	0.032	0.444	4.95516e-106
Cenpx	1.09353e-88	-0.431176	0.285	0.736	1.53127e-84
Ddx39	1.02412e-87	-0.433557	0.342	0.781	1.43407e-83
Mcm6	1.00438e-82	-0.433854	0.086	0.458	1.40643e-78
Ska1	5.64971e-134	-0.434928	0.017	0.479	7.91129e-130
Hist2h2aa1	5.76154e-110	-0.435477	0.075	0.52	8.06789e-106
Plk1	1.20825e-110	-0.436871	0.045	0.469	1.69191e-106
Fam111a	1.91171e-109	-0.442661	0.073	0.516	2.67697e-105
Nrm	3.00957e-100	-0.442944	0.14	0.588	4.21431e-96
Hist1h2be	4.84352e-118	-0.444154	0.048	0.496	6.78238e-114
Hist1h1c	6.91271e-90	-0.445445	0.189	0.624	9.67987e-86
Rbm3	7.36927e-125	-0.446278	0.991	0.999	1.03192e-120
Dtymk	1.27256e-86	-0.448018	0.221	0.648	1.78197e-82
Rad51ap1	3.9055e-130	-0.448329	0.028	0.491	5.46887e-126
Exosc8	3.06245e-114	-0.448865	0.125	0.616	4.28834e-110
Smc3	8.3844e-90	-0.449418	0.277	0.721	1.17407e-85
Orc6	2.99525e-120	-0.449837	0.051	0.506	4.19426e-116
Suz12	2.56208e-113	-0.452997	0.105	0.579	3.58768e-109
Cenpk	3.72835e-129	-0.453386	0.033	0.496	5.22081e-125
Nsd2	3.96447e-126	-0.454297	0.068	0.551	5.55144e-122
Ncapd2	1.57592e-131	-0.456867	0.037	0.509	2.20676e-127
Atp5g2	1.66185e-101	-0.457026	0.853	0.979	2.32709e-97
Mcm3	2.13479e-99	-0.459096	0.092	0.514	2.98934e-95
Uhrf1	3.34964e-113	-0.460806	0.074	0.525	4.6905e-109
Hist1h3i	5.261e-137	-0.46565	0.021	0.495	7.36698e-133
Ncapg	1.26516e-129	-0.46601	0.028	0.491	1.7716e-125
Jpt1	2.63082e-57	-0.466233	0.568	0.849	3.68394e-53
Supt16	2.35392e-93	-0.466882	0.206	0.649	3.29619e-89
Rad21	1.04799e-101	-0.467604	0.118	0.56	1.46749e-97
Cenps	7.16954e-120	-0.468519	0.076	0.547	1.00395e-115
Rpa3	5.32686e-124	-0.469722	0.087	0.581	7.4592e-120
Lsm3	5.66216e-107	-0.472479	0.276	0.771	7.92872e-103
Hist2h2bb	4.43901e-135	-0.472485	0.028	0.503	6.21595e-131
Hprt	2.9331e-111	-0.473496	0.136	0.611	4.10722e-107
Anapc5	3.36936e-102	-0.475352	0.245	0.727	4.71812e-98
Ybx1	7.84831e-94	-0.475517	0.843	0.976	1.099e-89
Pgp	1.55702e-109	-0.475813	0.116	0.574	2.18029e-105
Sgo2a	6.04139e-139	-0.480382	0.023	0.504	8.45975e-135
Hist1h2ac	9.3261e-108	-0.48494	0.039	0.45	1.30593e-103
Ccnd3	3.0954e-65	-0.485742	0.599	0.874	4.33449e-61
Ndc80	4.56532e-138	-0.485831	0.037	0.527	6.39282e-134
Crip1	3.93954e-80	-0.487477	0.987	0.991	5.51654e-76
Rrm1	4.91777e-126	-0.490498	0.094	0.587	6.88635e-122
Lsm2	4.92547e-104	-0.490687	0.212	0.679	6.89714e-100
Tagln2	8.39373e-88	-0.490763	0.31	0.757	1.17537e-83
Ctcf	5.30008e-89	-0.492485	0.416	0.833	7.4217e-85
Mxd3	1.15403e-147	-0.492656	0.03	0.54	1.61598e-143
Ppp1cc	6.65901e-90	-0.493132	0.466	0.873	9.32461e-86
Hist1h2bb	2.22106e-138	-0.501762	0.028	0.511	3.11016e-134
Hjurp	1.60744e-130	-0.502025	0.095	0.6	2.25089e-126
Cd24a	2.24794e-103	-0.506458	0.929	0.995	3.1478e-99
Hist1h3f	2.64207e-151	-0.511687	0.029	0.551	3.6997e-147
Tyms	4.77532e-102	-0.513056	0.075	0.494	6.68688e-98
Banf1	1.02819e-116	-0.513189	0.263	0.774	1.43977e-112
Lbr	1.01258e-109	-0.513925	0.205	0.682	1.41791e-105
Kif20b	7.05905e-147	-0.515962	0.036	0.548	9.88478e-143
Hist1h2af	9.98293e-155	-0.516706	0.01	0.52	1.39791e-150
Atad2	1.36186e-108	-0.517745	0.083	0.526	1.90702e-104
Hnrnpd	2.1634e-101	-0.518738	0.479	0.902	3.0294e-97
Ubald2	6.27707e-103	-0.521834	0.29	0.76	8.78977e-99
Shcbp1	1.53013e-159	-0.522382	0.023	0.557	2.14264e-155
Usp1	8.77509e-144	-0.524165	0.08	0.613	1.22878e-139
Neil3	1.48638e-161	-0.524499	0.025	0.564	2.08137e-157
Srsf7	3.884e-101	-0.529254	0.373	0.838	5.43876e-97
Hpf1	1.93439e-130	-0.531537	0.129	0.651	2.70872e-126
Lsm6	6.55019e-115	-0.53279	0.337	0.829	9.17224e-111
Kif15	4.7959e-153	-0.53317	0.051	0.587	6.7157e-149
Psip1	1.10163e-137	-0.538979	0.112	0.649	1.54262e-133
Txn1	1.50611e-113	-0.539884	0.581	0.95	2.10901e-109
Clspn	3.00615e-138	-0.540996	0.044	0.541	4.20951e-134
Srsf2	6.10029e-100	-0.541558	0.428	0.872	8.54223e-96
Hist1h2bm	1.85867e-162	-0.544622	0.034	0.583	2.60269e-158
Srsf3	2.56044e-127	-0.546156	0.869	0.994	3.58538e-123
Ckap2l	6.22715e-165	-0.546542	0.02	0.566	8.71987e-161
Calm3	9.1444e-110	-0.550712	0.429	0.889	1.28049e-105
Dbf4	1.683e-158	-0.55328	0.049	0.597	2.35671e-154
Cmc2	7.88545e-147	-0.557548	0.122	0.676	1.1042e-142
Emp3	5.28481e-87	-0.558818	0.364	0.759	7.40033e-83
Nasp	1.50104e-125	-0.562707	0.169	0.681	2.10191e-121
Cbx5	6.16858e-165	-0.5631	0.06	0.63	8.63787e-161
Hnrnpab	2.17213e-117	-0.56738	0.357	0.843	3.04163e-113
Hist1h4h	3.03261e-150	-0.570145	0.083	0.631	4.24657e-146
Rfc4	4.41836e-142	-0.571163	0.107	0.643	6.18703e-138
Dnmt1	1.19044e-152	-0.574187	0.073	0.624	1.66697e-148
Gapdh	2.32863e-101	-0.576994	0.811	0.957	3.26079e-97
Cdkn2c	8.09838e-164	-0.577041	0.048	0.607	1.13402e-159
Kif23	6.05307e-166	-0.581365	0.029	0.585	8.47612e-162
Pcna	4.02507e-109	-0.581985	0.109	0.554	5.6363e-105
Snrpg	5.72745e-159	-0.589364	0.857	0.993	8.02015e-155
Ncapd3	6.88579e-162	-0.590351	0.06	0.625	9.64217e-158
Mis18bp1	1.15006e-173	-0.594227	0.028	0.6	1.61043e-169
Siva1	7.94742e-115	-0.59484	0.147	0.626	1.11288e-110
Smc6	1.70944e-146	-0.60485	0.133	0.691	2.39373e-142
Hdgf	3.91199e-141	-0.61726	0.22	0.771	5.47797e-137
Sumo2	2.91256e-168	-0.617951	0.885	0.994	4.07846e-164
Ubb	5.29474e-146	-0.620543	0.998	0.999	7.41423e-142
Hsp90aa1	4.33683e-106	-0.62061	0.466	0.874	6.07286e-102
Cenpw	2.55488e-168	-0.620938	0.106	0.71	3.5776e-164
Tacc3	5.64271e-183	-0.627978	0.05	0.654	7.90149e-179
Hnrnpa3	5.53421e-119	-0.636718	0.546	0.928	7.74955e-115
Ccnb1	2.30012e-121	-0.637783	0.084	0.554	3.22085e-117
Incenp	4.55928e-195	-0.647405	0.085	0.732	6.38437e-191
Rbbp4	6.1309e-143	-0.651144	0.395	0.9	8.5851e-139
Sgo1	4.82403e-204	-0.653865	0.028	0.668	6.75509e-200
Knl1	3.42444e-185	-0.655503	0.049	0.66	4.79524e-181
Hist1h1d	7.35782e-180	-0.664999	0.08	0.69	1.03032e-175
Cenpe	2.07619e-180	-0.6684	0.036	0.627	2.90729e-176
Hist1h3e	3.06951e-190	-0.675062	0.066	0.691	4.29823e-186
Racgap1	9.42196e-209	-0.67524	0.037	0.694	1.31936e-204
Hmmr	1.12633e-184	-0.680531	0.053	0.662	1.57719e-180
Ucp2	1.36706e-185	-0.681014	0.94	0.997	1.91429e-181
Asf1b	1.72437e-208	-0.681435	0.038	0.692	2.41463e-204
Aurkb	2.15249e-208	-0.682805	0.057	0.724	3.01414e-204
Smc1a	1.96769e-166	-0.68684	0.221	0.82	2.75536e-162
Hmgb3	9.07913e-192	-0.692992	0.1	0.747	1.27135e-187
Tipin	1.05634e-181	-0.693818	0.123	0.753	1.4792e-177
Kif22	3.63211e-204	-0.697175	0.042	0.692	5.08605e-200
Hist1h2bj	1.48299e-208	-0.69871	0.031	0.683	2.07663e-204
Tuba1c	4.00419e-144	-0.699947	0.072	0.591	5.60707e-140
Mcm7	4.25746e-159	-0.703146	0.209	0.791	5.96172e-155
Alyref	3.67591e-166	-0.706441	0.27	0.852	5.14738e-162
Hist1h4i	1.45177e-183	-0.720061	0.112	0.74	2.03292e-179
Cdc20	2.02923e-150	-0.724328	0.076	0.611	2.84153e-146
Kif11	9.02777e-211	-0.726574	0.042	0.707	1.26416e-206
Ranbp1	5.6761e-118	-0.727568	0.447	0.853	7.94824e-114
Nap1l1	1.48066e-156	-0.730358	0.299	0.86	2.07336e-152
Cbx3	5.93214e-166	-0.732742	0.473	0.971	8.30678e-162
Lsm5	1.34115e-186	-0.734709	0.283	0.901	1.87801e-182
Myl4	2.45129e-143	-0.737846	0.602	0.958	3.43254e-139
Cdkn2d	6.34145e-149	-0.749428	0.329	0.843	8.87994e-145
Slbp	7.47577e-160	-0.749619	0.21	0.782	1.04683e-155
Cenpm	3.96908e-218	-0.751092	0.052	0.731	5.55791e-214
Hist1h2an	4.90078e-227	-0.759166	0.014	0.697	6.86256e-223
Ppia	3.48373e-288	-0.777532	0.999	1	4.87827e-284
Spc25	1.88656e-242	-0.778589	0.039	0.766	2.64175e-238
Esco2	1.94924e-222	-0.782632	0.042	0.725	2.72952e-218
Fbxo5	1.4868e-235	-0.788495	0.063	0.78	2.08197e-231
Ezh2	1.32069e-171	-0.788886	0.43	0.954	1.84936e-167
Snrpd1	2.52677e-195	-0.790804	0.445	0.957	3.53823e-191
Hist1h1a	7.53812e-238	-0.793908	0.053	0.772	1.05556e-233
Bub3	5.85962e-164	-0.794154	0.348	0.871	8.20523e-160
Tpx2	1.24699e-221	-0.805717	0.044	0.726	1.74616e-217
Ran	2.7387e-230	-0.80807	0.714	0.992	3.83501e-226
Cdkn3	5.80273e-176	-0.813938	0.077	0.669	8.12556e-172
Dnajc9	8.28378e-209	-0.818505	0.207	0.877	1.15998e-204
Selenoh	2.98542e-206	-0.822954	0.326	0.945	4.18048e-202
Gmnn	7.10171e-221	-0.826024	0.145	0.842	9.94452e-217
Lig1	6.72614e-173	-0.83776	0.11	0.703	9.41861e-169
Calm2	2.62481e-204	-0.840237	0.892	0.997	3.67552e-200
Nrgn	4.13828e-108	-0.841921	0.07	0.493	5.79484e-104
Ccdc34	1.66704e-243	-0.842499	0.061	0.799	2.33436e-239
Arl6ip1	1.19393e-119	-0.864598	0.587	0.892	1.67186e-115
Hist1h2ab	2.06299e-254	-0.871498	0.033	0.781	2.88881e-250
Pbk	9.10714e-258	-0.903238	0.053	0.809	1.27527e-253
Hist1h3c	1.34066e-251	-0.90399	0.031	0.772	1.87732e-247
Hist2h2ac	5.11576e-247	-0.90451	0.077	0.813	7.16361e-243
Tmpo	8.43909e-247	-0.916503	0.132	0.868	1.18173e-242
Lmnb1	2.02891e-226	-0.916643	0.187	0.875	2.84109e-222
Ccna2	1.39197e-276	-0.927763	0.066	0.856	1.94917e-272
Ptma	0	-0.938059	1	1	0
Spc24	1.51e-267	-0.943486	0.101	0.874	2.11445e-263
Ccnb2	3.3245e-210	-0.953959	0.079	0.741	4.65529e-206
Lockd	2.41171e-261	-0.966415	0.106	0.868	3.37712e-257
Cenpa	2.25983e-154	-0.986295	0.264	0.784	3.16445e-150
Prc1	2.40979e-256	-0.996494	0.059	0.81	3.37443e-252
Cdk1	1.49119e-272	-1.02105	0.101	0.882	2.08811e-268
Smc2	7.61108e-287	-1.0299	0.096	0.9	1.06578e-282
Anp32b	1.74682e-251	-1.02993	0.498	0.976	2.44608e-247
Cdca3	1.23747e-288	-1.03071	0.08	0.893	1.73282e-284
Anp32e	9.06494e-254	-1.04544	0.322	0.966	1.26936e-249
Nucks1	2.42916e-250	-1.06806	0.307	0.952	3.40155e-246
Hist1h1e	9.57079e-248	-1.09201	0.339	0.956	1.3402e-243
Smc4	3.35133e-274	-1.09475	0.171	0.934	4.69286e-270
Dut	6.53741e-203	-1.11165	0.264	0.858	9.15433e-199
Cks1b	1.25934e-274	-1.11332	0.152	0.914	1.76346e-270
Cdca8	6.44212e-278	-1.13865	0.094	0.879	9.0209e-274
Rrm2	1.04567e-275	-1.1801	0.089	0.868	1.46425e-271
Hmgb1	0	-1.19145	0.998	1	0
Mki67	1.58114e-276	-1.22649	0.153	0.912	2.21407e-272
Tubb4b	5.67664e-252	-1.25677	0.421	0.964	7.949e-248
Cenpf	3.7872e-231	-1.2724	0.104	0.797	5.30321e-227
Dek	5.76787e-296	-1.28998	0.411	0.989	8.07674e-292
Cks2	2.03927e-278	-1.3273	0.237	0.94	2.85559e-274
Ube2s	1.04504e-295	-1.32773	0.509	0.992	1.46337e-291
Tubb5	0	-1.37068	0.801	1	0
Birc5	0	-1.37547	0.216	0.968	0
H2afv	0	-1.38135	0.859	0.999	0
Hist1h4d	0	-1.41128	0.148	0.971	0
Nusap1	0	-1.41534	0.103	0.956	0
Hmgn2	3.71934e-307	-1.43518	0.427	0.995	5.20819e-303
H2afz	0	-1.45421	0.99	1	0
Tuba1b	0	-1.53225	0.52	0.999	0
Ube2c	1.02544e-205	-1.61128	0.256	0.833	1.43593e-201
Stmn1	0	-1.66501	0.869	1	0
Pclaf	3.39634e-296	-1.73912	0.345	0.968	4.7559e-292
Top2a	0	-1.76758	0.21	0.996	0
H2afx	0	-1.9164	0.282	0.985	0
Hmgb2	0	-1.96776	0.982	1	0
Hist1h1b	0	-1.99536	0.216	0.997	0
Hist1h2ap	0	-2.51815	0.163	0.996	0
Hist1h2ae	0	-2.60181	0.343	0.998	0

## Sheet: Kappa Pre B vs Mature B
symbol	p_val	avg_logFC	pct.1	pct.2	p_val_adj
Dnajc7	5.69786e-265	1.62027	0.989	0.545	7.97872e-261
Vpreb3	1.19723e-297	1.55773	0.999	0.898	1.67648e-293
Pafah1b3	4.50084e-246	1.19257	0.988	0.574	6.30253e-242
Atp1b1	2.77048e-202	1.12094	0.84	0.171	3.8795e-198
Arl5c	5.48271e-191	1.10738	0.86	0.295	7.67744e-187
Ebf1	3.15507e-266	1.05664	1	0.986	4.41804e-262
Chchd10	2.15073e-212	0.997206	0.991	0.728	3.01167e-208
Coq7	1.87064e-104	0.914039	0.609	0.149	2.61946e-100
Il7r	1.82902e-133	0.895003	0.681	0.152	2.56118e-129
Tifa	2.75361e-150	0.878355	0.766	0.219	3.85587e-146
Sox4	8.86472e-117	0.835936	0.675	0.182	1.24133e-112
Cnp	1.24933e-142	0.833197	0.896	0.551	1.74943e-138
Sec63	4.38978e-126	0.812473	0.695	0.186	6.14701e-122
Lmo4	3.8457e-114	0.787128	0.742	0.278	5.38513e-110
Myl4	4.56191e-89	0.742382	0.602	0.187	6.38804e-85
Fam53b	6.03441e-112	0.723028	0.682	0.202	8.44998e-108
Bcl7a	1.11988e-106	0.719825	0.631	0.165	1.56816e-102
Xrcc6	1.52329e-102	0.69519	0.668	0.22	2.13306e-98
Pgls	7.73454e-128	0.690952	0.988	0.866	1.08307e-123
Zeb2	4.02079e-95	0.645373	0.647	0.211	5.63032e-91
Smarca4	3.75603e-89	0.642237	0.654	0.239	5.25956e-85
Akap12	3.1952e-92	0.638512	0.564	0.127	4.47423e-88
Fam129c	1.30345e-91	0.622659	0.59	0.156	1.82522e-87
Myb	7.93612e-88	0.612122	0.585	0.165	1.1113e-83
Cecr2	7.93795e-95	0.604056	0.564	0.118	1.11155e-90
Elof1	6.53202e-69	0.582512	0.702	0.396	9.14679e-65
Cd24a	2.74537e-81	0.540214	0.929	0.695	3.84435e-77
Tmsb10	4.99878e-129	0.536911	1	1	6.99979e-125
Fcrla	1.48737e-59	0.535065	0.777	0.544	2.08277e-55
Gm30211	1.70566e-22	0.517251	0.579	0.425	2.38844e-18
Ptma	3.53194e-158	0.49756	1	1	4.94577e-154
Bach2	5.29017e-50	0.493963	0.599	0.322	7.40782e-46
Tcf3	4.11691e-58	0.483337	0.581	0.256	5.76491e-54
Hmgb1	1.93258e-96	0.482729	0.998	0.965	2.7062e-92
Marcks	4.16213e-59	0.474329	0.52	0.179	5.82824e-55
Herpud1	3.90784e-45	0.472148	0.57	0.312	5.47215e-41
C1galt1	9.91285e-66	0.471776	0.522	0.16	1.3881e-61
Vpreb1	2.60619e-18	0.468694	0.612	0.48	3.64945e-14
Rgs2	6.44433e-68	0.466853	0.474	0.111	9.02399e-64
Rhoh	6.14436e-50	0.466726	0.732	0.522	8.60395e-46
Lrmp	3.75036e-49	0.466187	0.642	0.366	5.25163e-45
Blvrb	7.04335e-42	0.461391	0.658	0.439	9.8628e-38
Pkig	3.05576e-57	0.449209	0.786	0.564	4.27898e-53
Snrpf	1.7893e-37	0.447594	0.773	0.634	2.50556e-33
Gm37065	3.70945e-67	0.444823	0.411	0.067	5.19435e-63
Sec11c	2.97013e-53	0.443402	0.803	0.602	4.15908e-49
Pycard	1.79736e-40	0.442996	0.59	0.348	2.51685e-36
H3f3b	1.68196e-105	0.431487	1	1	2.35525e-101
Npc2	2.0111e-42	0.42838	0.632	0.394	2.81615e-38
Hsp90b1	8.11867e-41	0.428251	0.687	0.479	1.13686e-36
Btg2	5.50519e-41	0.418179	0.569	0.305	7.70892e-37
Srp14	3.39991e-45	0.41709	0.736	0.545	4.7609e-41
Hes6	2.41152e-41	0.416995	0.522	0.258	3.37685e-37
Map1lc3b	4.27808e-45	0.414083	0.695	0.462	5.99059e-41
Jund	2.7662e-30	0.412633	0.903	0.831	3.87351e-26
Dok3	1.17155e-41	0.412438	0.68	0.434	1.64052e-37
Cd72	4.54313e-40	0.410477	0.645	0.407	6.36175e-36
Zfp706	1.81616e-56	0.403471	0.89	0.707	2.54317e-52
Cmtm7	1.48576e-44	0.400982	0.786	0.581	2.0805e-40
Sem1	4.01113e-63	0.399152	0.928	0.756	5.61678e-59
Top1	8.63637e-34	0.396207	0.646	0.439	1.20935e-29
Stambpl1	1.29104e-57	0.394731	0.443	0.115	1.80784e-53
Ezh2	4.99464e-31	0.393291	0.43	0.216	6.99399e-27
Cox7a2	1.61999e-55	0.389848	0.884	0.688	2.26847e-51
Cplx2	3.1805e-48	0.389189	0.402	0.113	4.45366e-44
Mgst1	1.88921e-62	0.38699	0.405	0.074	2.64546e-58
Chchd2	6.93144e-62	0.381834	0.984	0.922	9.70609e-58
Ppp1r14b	2.70943e-33	0.381481	0.545	0.315	3.79402e-29
Slc12a3	7.07755e-62	0.381277	0.361	0.046	9.91069e-58
H3f3a	4.17562e-106	0.370892	1	1	5.84712e-102
Spns3	1.76076e-59	0.363667	0.375	0.061	2.4656e-55
H2afy	1.14138e-42	0.358642	0.84	0.633	1.59828e-38
Ypel3	1.41409e-33	0.356123	0.79	0.639	1.98015e-29
Paip2	1.85941e-34	0.351157	0.69	0.518	2.60373e-30
Ccnd3	5.86575e-26	0.349387	0.599	0.431	8.21381e-22
Klhl6	7.86177e-35	0.348205	0.488	0.236	1.10088e-30
Rag1	3.33418e-49	0.347838	0.391	0.098	4.66885e-45
Uchl1	2.27074e-45	0.340377	0.309	0.054	3.17972e-41
Oaz1	7.62603e-61	0.336529	0.999	0.985	1.06787e-56
Serinc3	8.3768e-33	0.336321	0.772	0.64	1.173e-28
Smdt1	1.33497e-29	0.327938	0.691	0.529	1.86935e-25
Atox1	3.89552e-28	0.326267	0.603	0.422	5.4549e-24
Blnk	1.15832e-24	0.326011	0.579	0.411	1.622e-20
Nfkbia	3.29579e-19	0.322925	0.634	0.52	4.6151e-15
Slamf6	2.64292e-26	0.321562	0.562	0.366	3.70088e-22
Slamf7	3.45179e-25	0.317535	0.393	0.196	4.83354e-21
Rbm3	2.64356e-36	0.305621	0.991	0.949	3.70177e-32
Ucp2	1.55045e-33	0.305143	0.94	0.828	2.1711e-29
Tmem131l	1.56933e-24	0.301111	0.44	0.238	2.19753e-20
Spib	2.40675e-20	0.299381	0.526	0.351	3.37017e-16
Slc1a5	1.02334e-28	0.298562	0.398	0.178	1.43298e-24
Cox6c	6.46519e-40	0.298073	0.962	0.874	9.05321e-36
Mpc2	4.45427e-20	0.296065	0.436	0.268	6.23732e-16
Ndufs5	1.33459e-25	0.293768	0.628	0.476	1.86883e-21
Ndufa11	2.23513e-22	0.290472	0.624	0.489	3.12985e-18
Bloc1s2	2.73825e-21	0.289388	0.416	0.235	3.83437e-17
Nol7	2.59696e-28	0.289345	0.829	0.681	3.63652e-24
Supt4a	1.62403e-22	0.288911	0.692	0.586	2.27413e-18
BC035044	9.26953e-26	0.288732	0.354	0.155	1.29801e-21
Usmg5	5.54031e-27	0.288715	0.736	0.586	7.75809e-23
Igll1	2.44222e-07	0.287496	0.414	0.334	0.00341984
Prdx2	6.64633e-18	0.286883	0.548	0.416	9.30685e-14
Ighm	1.82475e-37	0.285442	1	0.991	2.5552e-33
Uqcrq	2.39679e-24	0.285363	0.684	0.531	3.35622e-20
Atp5k	1.72303e-28	0.282817	0.781	0.628	2.41276e-24
Srsf3	2.1553e-28	0.282226	0.869	0.732	3.01807e-24
Asf1a	2.99677e-27	0.281605	0.354	0.147	4.19638e-23
Erp29	3.80768e-24	0.279972	0.754	0.613	5.33189e-20
Calm1	1.7532e-29	0.279806	0.974	0.904	2.455e-25
Csrp2	9.95019e-27	0.27836	0.346	0.14	1.39332e-22
Mrpl34	2.81394e-22	0.277753	0.517	0.338	3.94036e-18
Ptp4a3	8.58055e-22	0.273907	0.733	0.626	1.20153e-17
Rnf7	3.48401e-21	0.273767	0.451	0.274	4.87866e-17
Ly6d	9.17716e-09	0.27252	0.98	0.992	0.000128508
Ftl1	4.66217e-38	0.272381	0.994	0.98	6.52844e-34
Syk	4.10602e-16	0.270415	0.505	0.366	5.74966e-12
Tmem108	1.89037e-20	0.269813	0.344	0.169	2.64709e-16
Ptprcap	1.40854e-30	0.268267	0.982	0.935	1.97238e-26
Pla2g12a	2.16335e-33	0.267399	0.287	0.074	3.02935e-29
Cib1	1.36188e-15	0.266423	0.485	0.346	1.90704e-11
Calm2	2.60946e-25	0.265655	0.892	0.769	3.65402e-21
Hmgb2	4.60928e-31	0.263409	0.982	0.919	6.45437e-27
Psma2	2.68828e-20	0.262331	0.684	0.581	3.7644e-16
Lgals9	1.04343e-17	0.259948	0.391	0.229	1.46111e-13
Ndufc1	3.65042e-16	0.258836	0.561	0.44	5.11169e-12
Cd93	1.13293e-33	0.258685	0.294	0.076	1.58644e-29
Elf1	1.25318e-19	0.257744	0.515	0.336	1.75483e-15
H2afv	7.98775e-28	0.256749	0.859	0.676	1.11852e-23
Ube2a	4.84e-17	0.255796	0.424	0.272	6.77746e-13
Unc93b1	2.37136e-14	0.255476	0.61	0.514	3.32061e-10
Cox6b1	4.11009e-26	0.251275	0.899	0.786	5.75536e-22
Clint1	6.39718e-21	0.250585	0.406	0.219	8.95797e-17
Cox7a2l	2.34039e-20	0.250552	0.794	0.709	3.27725e-16
H2afz	8.65721e-30	0.250087	0.99	0.959	1.21227e-25
Rps11	5.8213e-56	-0.250692	1	1	8.15156e-52
Fam111a	3.84223e-46	-0.257011	0.073	0.326	5.38027e-42
Zfp36l1	6.4799e-34	-0.25732	0.179	0.431	9.07381e-30
Rpl30	3.08681e-80	-0.258915	1	1	4.32246e-76
Ralgps2	1.01651e-22	-0.259613	0.444	0.655	1.42341e-18
Rpl27a	1.39087e-84	-0.259966	1	1	1.94764e-80
Samd9l	1.22832e-35	-0.260447	0.125	0.361	1.72002e-31
Il4i1	1.79478e-40	-0.262052	0.021	0.205	2.51323e-36
Rps10	1.37508e-80	-0.262079	1	1	1.92553e-76
Tspan32	3.79252e-42	-0.263895	0.113	0.372	5.31066e-38
Id3	4.95015e-24	-0.265345	0.262	0.489	6.93169e-20
Ciita	7.48018e-61	-0.268343	0.015	0.262	1.04745e-56
Rps7	1.13633e-74	-0.270632	0.999	1	1.59121e-70
Fau	8.11897e-102	-0.271079	1	1	1.1369e-97
Smap2	8.11192e-31	-0.271976	0.23	0.474	1.13591e-26
Rpl3	2.06545e-53	-0.272041	0.998	0.999	2.89225e-49
Ripor2	3.54442e-42	-0.276155	0.102	0.352	4.96325e-38
Ezr	1.07832e-30	-0.27868	0.209	0.454	1.50997e-26
B4galnt1	7.33814e-58	-0.281086	0.029	0.284	1.02756e-53
Emp3	8.77374e-23	-0.284126	0.364	0.58	1.22859e-18
Rpl14	1.76083e-40	-0.284931	0.982	0.988	2.46568e-36
Cyba	1.38995e-32	-0.28901	0.721	0.898	1.94635e-28
Rps28	5.04139e-88	-0.289788	1	1	7.05946e-84
Lat2	1.19176e-57	-0.292537	0.039	0.304	1.66882e-53
Cd200	1.5126e-70	-0.294962	0.007	0.276	2.11809e-66
Rpl21	9.29569e-92	-0.294988	1	1	1.30167e-87
Gimap7	4.53553e-61	-0.295115	0.022	0.279	6.3511e-57
S1pr1	4.48305e-38	-0.299329	0.185	0.448	6.27762e-34
Rps16	9.22539e-94	-0.299744	0.999	1	1.29183e-89
Rps15a	3.57505e-106	-0.299825	1	1	5.00615e-102
Bcl2	7.64119e-68	-0.300515	0.017	0.289	1.07e-63
Zfp318	4.00246e-63	-0.303852	0.032	0.307	5.60465e-59
Mcl1	2.09747e-28	-0.30473	0.43	0.666	2.93709e-24
Ier5	1.92291e-50	-0.309205	0.118	0.411	2.69265e-46
Rps8	2.39374e-94	-0.309773	1	1	3.35195e-90
Rps5	1.42415e-89	-0.309847	0.999	1	1.99424e-85
Ets1	9.69408e-39	-0.31525	0.238	0.516	1.35746e-34
Add3	1.48668e-59	-0.315573	0.062	0.352	2.0818e-55
Rplp2	8.63277e-82	-0.317589	1	1	1.20885e-77
Rps20	1.52878e-109	-0.318198	1	1	2.14075e-105
Rps19	8.64393e-93	-0.319751	1	1	1.21041e-88
Bcl11a	1.18355e-49	-0.322168	0.119	0.412	1.65732e-45
Arhgap45	2.84164e-35	-0.322507	0.376	0.648	3.97915e-31
Ptpn18	3.12324e-34	-0.323242	0.604	0.831	4.37348e-30
Napsa	5.2462e-31	-0.327307	0.445	0.691	7.34626e-27
Cybb	9.03967e-60	-0.327552	0.041	0.315	1.26583e-55
Rpl39	4.87715e-117	-0.328718	1	1	6.82948e-113
Coro1a	2.97779e-45	-0.32891	0.948	0.981	4.1698e-41
Sh3bgrl3	2.21817e-50	-0.329016	0.94	0.978	3.10611e-46
Bmyc	3.92298e-71	-0.330133	0.034	0.338	5.49335e-67
Lmo2	1.28343e-65	-0.330626	0.03	0.311	1.79719e-61
Gimap4	9.76349e-67	-0.330948	0.031	0.318	1.36718e-62
Ly86	5.63133e-47	-0.333456	0.198	0.5	7.88556e-43
Swap70	3.47504e-56	-0.335357	0.155	0.487	4.8661e-52
Rpl37a	4.41293e-118	-0.339115	0.999	1	6.17942e-114
Mif4gd	1.05809e-71	-0.344039	0.051	0.372	1.48164e-67
Rps18	2.34317e-92	-0.344327	0.999	1	3.28115e-88
Macf1	5.43635e-54	-0.344362	0.099	0.391	7.61252e-50
Rps2	1.42769e-73	-0.348261	0.997	1	1.99919e-69
Sh3bp5	6.59967e-70	-0.353224	0.072	0.404	9.24151e-66
Ppdpf	1.452e-40	-0.355806	0.352	0.634	2.03323e-36
March1	6.69219e-87	-0.355875	0.006	0.325	9.37108e-83
Nap1l1	5.03066e-41	-0.357579	0.299	0.609	7.04443e-37
Rpl36a	2.02909e-75	-0.358946	0.992	0.998	2.84133e-71
Gimap5	1.24834e-74	-0.361298	0.03	0.34	1.74804e-70
Rabac1	9.40472e-56	-0.361878	0.214	0.553	1.31694e-51
Rpl38	8.41806e-127	-0.363569	1	1	1.17878e-122
Rpl23	1.99965e-139	-0.365517	1	1	2.8001e-135
Clec2i	8.0661e-76	-0.369339	0.038	0.364	1.1295e-71
Fchsd2	1.25177e-65	-0.379012	0.082	0.404	1.75286e-61
Gpr183	4.71696e-80	-0.386193	0.008	0.309	6.60516e-76
Rpl12	2.15084e-79	-0.386812	0.995	1	3.01182e-75
Lcp1	2.30321e-68	-0.387993	0.118	0.471	3.22519e-64
Rpsa	5.22765e-119	-0.391453	0.999	1	7.32027e-115
Arhgef1	4.6425e-58	-0.392573	0.275	0.633	6.5009e-54
Gimap3	2.04424e-98	-0.402576	0.013	0.378	2.86255e-94
Stap1	3.66028e-79	-0.407685	0.083	0.447	5.12548e-75
Stk17b	8.27152e-66	-0.421585	0.174	0.528	1.15826e-61
Rpl13	6.99509e-170	-0.424144	0.999	1	9.79522e-166
Ptprc	2.00199e-52	-0.429765	0.272	0.589	2.80338e-48
Rps29	9.09664e-193	-0.450677	1	1	1.2738e-188
Sell	1.72619e-76	-0.46448	0.14	0.52	2.41718e-72
Ms4a4c	2.02607e-102	-0.466175	0.008	0.379	2.83711e-98
Ptpn6	6.76955e-70	-0.471346	0.208	0.593	9.47941e-66
Rps27	9.26292e-184	-0.486105	1	1	1.29709e-179
Rps24	5.23509e-217	-0.491598	1	1	7.33069e-213
Klf2	2.93776e-58	-0.49264	0.666	0.887	4.11375e-54
Rplp1	7.27528e-169	-0.503169	1	1	1.01876e-164
Gm31243	8.63784e-115	-0.509596	0.03	0.461	1.20956e-110
Serpinb1a	8.03297e-82	-0.515698	0.17	0.584	1.12486e-77
Capg	1.8741e-93	-0.527973	0.122	0.54	2.6243e-89
Pou2f2	1.5475e-86	-0.538736	0.217	0.645	2.16696e-82
H2-Oa	1.69111e-125	-0.554317	0.077	0.567	2.36806e-121
Ctss	1.16831e-92	-0.555103	0.246	0.682	1.63599e-88
Rps21	1.74273e-216	-0.577128	0.999	1	2.44035e-212
Cd55	6.89032e-115	-0.591686	0.088	0.553	9.64851e-111
Gimap1	6.48051e-95	-0.594815	0.336	0.766	9.07466e-91
Gimap6	3.1187e-106	-0.598384	0.183	0.649	4.36712e-102
Gm8369	6.74931e-108	-0.606808	0.147	0.621	9.45106e-104
H2-Ob	5.9474e-125	-0.619663	0.15	0.66	8.32815e-121
Igkc	2.00152e-112	-0.641871	1	0.999	2.80273e-108
Ly6a	7.30454e-92	-0.645922	0.077	0.469	1.02285e-87
Bank1	1.02863e-145	-0.670136	0.065	0.599	1.44038e-141
Fcer2a	6.33325e-165	-0.752249	0.015	0.564	8.86845e-161
Iglc1	3.60698e-35	-0.752506	0.698	0.866	5.05086e-31
Iglc3	5.40577e-112	-0.757452	0.538	0.94	7.5697e-108
Ctsh	3.28248e-182	-0.763772	0.057	0.672	4.59645e-178
H2-DMa	2.79358e-199	-0.795388	0.07	0.733	3.91185e-195
Apoe	2.70789e-105	-0.853516	0.019	0.409	3.79186e-101
H2-DMb2	5.98861e-218	-0.859192	0.039	0.725	8.38585e-214
Mef2c	9.90247e-158	-0.910975	0.363	0.885	1.38664e-153
Shisa5	2.48948e-229	-1.03363	0.176	0.886	3.48602e-225
Ighd	5.15926e-203	-1.04324	0.175	0.821	7.22451e-199
Cd52	1.44454e-227	-1.10972	0.903	0.999	2.02279e-223
Ms4a1	1.85479e-237	-1.12285	0.096	0.841	2.59727e-233
Fcmr	5.69531e-229	-1.13768	0.129	0.839	7.97514e-225
Ltb	3.24581e-261	-1.32585	0.163	0.921	4.54511e-257
Iglc2	3.00161e-240	-1.57829	0.309	0.962	4.20315e-236
H2-Ab1	0	-1.9508	0.252	0.991	0
H2-Aa	0	-2.1477	0.182	0.999	0
H2-Eb1	0	-2.24631	0.154	0.995	0
Cd74	0	-2.47605	0.77	1	0

## Sheet: Kappa Pre B vs Pro B VDJ
symbol	p_val	avg_logFC	pct.1	pct.2	p_val_adj
Dnajc7	1.07287e-224	1.49595	0.989	0.589	1.50234e-220
Ly6d	7.69877e-173	1.3501	0.98	0.813	1.07806e-168
Gm30211	4.903e-88	1.02079	0.579	0.127	6.86567e-84
Fcrla	2.59481e-146	0.992364	0.777	0.19	3.63351e-142
Btg1	2.5888e-162	0.936504	0.978	0.748	3.6251e-158
Lmo4	2.59216e-118	0.875687	0.742	0.238	3.6298e-114
Igkc	2.56138e-175	0.86326	1	0.997	3.5867e-171
Cnp	4.93988e-133	0.85363	0.896	0.547	6.91731e-129
Coq7	7.29473e-69	0.816487	0.609	0.245	1.02148e-64
Myl4	3.59143e-88	0.795065	0.602	0.16	5.02909e-84
Iglc3	6.91612e-69	0.754782	0.538	0.152	9.68465e-65
Klf2	4.68487e-103	0.754119	0.666	0.167	6.56022e-99
Blvrb	9.35495e-88	0.72465	0.658	0.229	1.30997e-83
Ighm	1.46699e-141	0.717105	1	0.966	2.05422e-137
Rhoh	7.40705e-76	0.63642	0.732	0.397	1.03721e-71
Nfkbia	3.01791e-58	0.61416	0.634	0.312	4.22598e-54
Atp1b1	7.23702e-73	0.609532	0.84	0.616	1.0134e-68
Calm1	2.18662e-96	0.598265	0.974	0.806	3.06193e-92
Jund	5.21753e-56	0.555498	0.903	0.758	7.3061e-52
Tmsb10	5.54968e-121	0.551984	1	1	7.77122e-117
Arl5c	6.53088e-62	0.523173	0.86	0.7	9.1452e-58
Cd74	2.25693e-51	0.512901	0.77	0.477	3.16037e-47
Iglc1	7.48017e-19	0.486535	0.698	0.578	1.04745e-14
Pafah1b3	1.64699e-71	0.473228	0.988	0.901	2.30627e-67
Bach2	1.40549e-41	0.471587	0.599	0.327	1.96811e-37
4930523C07Rik	2.52302e-48	0.45621	0.503	0.181	3.53299e-44
Erp29	9.1905e-47	0.447276	0.754	0.547	1.28695e-42
Cd79b	2.64813e-86	0.440505	1	0.993	3.70818e-82
Sec11c	9.40617e-47	0.432723	0.803	0.647	1.31715e-42
Ralgps2	1.2185e-46	0.426049	0.444	0.13	1.70627e-42
Cd2	5.90881e-53	0.412365	0.369	0.054	8.2741e-49
Spib	1.00271e-34	0.411642	0.526	0.266	1.40409e-30
Hsp90b1	5.96077e-35	0.409922	0.687	0.489	8.34686e-31
Dok3	1.63266e-35	0.40352	0.68	0.452	2.28621e-31
Slfn2	2.88295e-28	0.395474	0.388	0.157	4.03699e-24
Siglecg	3.85938e-32	0.388451	0.665	0.45	5.40429e-28
Cecr2	5.91099e-27	0.358656	0.564	0.339	8.27716e-23
Rgs2	1.20201e-30	0.351925	0.474	0.227	1.68317e-26
Serp1	3.47417e-27	0.346759	0.626	0.433	4.86488e-23
Syk	1.1947e-24	0.345822	0.505	0.303	1.67294e-20
Iglc2	5.16301e-14	0.343107	0.309	0.169	7.22977e-10
Fam129c	2.13402e-21	0.3411	0.59	0.416	2.98826e-17
Fth1	2.48294e-49	0.335369	0.998	0.996	3.47686e-45
Herpud1	6.60291e-19	0.330748	0.57	0.428	9.24605e-15
Btg2	1.36228e-21	0.328371	0.569	0.381	1.9076e-17
Cd72	3.69894e-21	0.324866	0.645	0.503	5.17963e-17
mt-Cytb	2.2962e-62	0.319594	1	1	3.21537e-58
Pycard	2.46212e-17	0.318444	0.59	0.475	3.4477e-13
Zeb2	8.38496e-24	0.318361	0.647	0.446	1.17415e-19
mt-Nd2	1.09905e-34	0.312953	0.993	0.965	1.539e-30
Cd38	2.82554e-35	0.307223	0.319	0.074	3.9566e-31
Foxp1	2.23666e-21	0.304756	0.761	0.664	3.13199e-17
Cib1	1.13515e-19	0.303543	0.485	0.296	1.58955e-15
Ifi27l2a	6.01126e-07	0.303351	0.758	0.72	0.00841757
mt-Nd4	6.66068e-57	0.301821	1	1	9.32695e-53
S100a10	2.58662e-20	0.294159	0.713	0.612	3.62204e-16
Tmsb4x	1.32845e-51	0.293332	1	1	1.86023e-47
Nol7	2.03394e-27	0.291625	0.829	0.725	2.84812e-23
Arhgap17	3.11732e-31	0.288771	0.352	0.11	4.36519e-27
H3f3a	1.12895e-71	0.279205	1	1	1.58086e-67
Cd24a	3.78216e-26	0.278527	0.929	0.82	5.29616e-22
Rnase6	1.1957e-24	0.275506	0.294	0.095	1.67434e-20
Spns3	1.37155e-27	0.27424	0.375	0.144	1.92059e-23
Actb	4.25574e-40	0.270395	1	1	5.95931e-36
Lyn	3.91748e-18	0.267214	0.445	0.268	5.48565e-14
Ddx5	3.65838e-23	0.266392	0.921	0.836	5.12283e-19
Cyba	2.27019e-12	0.261553	0.721	0.663	3.17895e-08
Snrpf	4.25007e-10	0.251444	0.773	0.751	5.95137e-06
Lamtor4	2.97743e-24	-0.251326	0.343	0.576	4.1693e-20
Vpreb3	1.38286e-51	-0.251507	0.999	1	1.93641e-47
Cd69	1.71449e-14	-0.254769	0.31	0.484	2.4008e-10
Pqlc3	7.71363e-38	-0.255173	0.067	0.289	1.08014e-33
Tmem256	9.20604e-26	-0.255353	0.398	0.663	1.28912e-21
Ifi203	3.59369e-21	-0.255958	0.467	0.697	5.03224e-17
Inpp5d	6.66337e-28	-0.256665	0.176	0.401	9.33071e-24
Utrn	9.43377e-45	-0.257575	0.062	0.309	1.32101e-40
Sh3bp5	4.12651e-40	-0.259531	0.072	0.307	5.77836e-36
Itm2b	6.01114e-24	-0.26006	0.764	0.912	8.4174e-20
Ankrd33b	8.80399e-46	-0.260889	0.042	0.273	1.23282e-41
Hdac7	3.66617e-34	-0.26131	0.163	0.418	5.13373e-30
Elk4	9.97822e-33	-0.262085	0.155	0.398	1.39725e-28
Mpp1	9.41926e-30	-0.263096	0.217	0.459	1.31898e-25
Sdc4	2.85119e-26	-0.264842	0.28	0.535	3.99252e-22
Acp6	5.55422e-55	-0.26755	0.038	0.299	7.77758e-51
Cdc25b	7.36273e-35	-0.268728	0.125	0.368	1.031e-30
Ptgr1	9.0882e-33	-0.269855	0.169	0.421	1.27262e-28
AU020206	1.81343e-32	-0.271009	0.205	0.465	2.53935e-28
Hhex	1.56673e-36	-0.271351	0.123	0.373	2.19389e-32
Plscr3	1.74562e-42	-0.271512	0.098	0.361	2.44439e-38
Blnk	4.02863e-25	-0.273184	0.579	0.814	5.64129e-21
Sipa1	7.94253e-41	-0.273583	0.12	0.387	1.11219e-36
Mrpl15	1.28688e-29	-0.275115	0.226	0.476	1.80201e-25
Fam212a	7.82588e-54	-0.275252	0.033	0.285	1.09586e-49
Serpinb1a	1.52015e-20	-0.276074	0.17	0.358	2.12866e-16
Pcp4l1	1.12915e-55	-0.276998	0.017	0.256	1.58115e-51
Hnrnpul1	1.48589e-32	-0.277452	0.214	0.477	2.08069e-28
Trp53i11	1.02989e-34	-0.278101	0.166	0.424	1.44216e-30
Tra2a	1.16481e-27	-0.278654	0.343	0.605	1.63108e-23
Ppp1r14b	4.05515e-24	-0.278815	0.545	0.768	5.67843e-20
Pnp	5.60893e-33	-0.279135	0.249	0.524	7.85418e-29
Aes	1.09043e-27	-0.280918	0.379	0.652	1.52693e-23
Nbdy	1.04692e-63	-0.28133	0.028	0.307	1.466e-59
Prdx2	1.39731e-28	-0.283523	0.548	0.796	1.95665e-24
Rsu1	2.16465e-52	-0.284426	0.056	0.326	3.03116e-48
S100a13	2.2685e-32	-0.286662	0.309	0.582	3.17658e-28
Arntl	4.50265e-24	-0.286867	0.242	0.469	6.30506e-20
Dck	1.73139e-33	-0.288147	0.172	0.422	2.42446e-29
Prep	3.25519e-26	-0.290355	0.203	0.424	4.55824e-22
Rps11	1.76808e-78	-0.29221	1	1	2.47584e-74
Tbca	1.76063e-30	-0.292304	0.348	0.626	2.46541e-26
Kansl1l	9.39972e-36	-0.293789	0.178	0.439	1.31624e-31
1700027J07Rik	3.18576e-38	-0.298383	0.111	0.363	4.46102e-34
Tbxa2r	6.78255e-64	-0.298599	0.027	0.307	9.4976e-60
B2m	3.20081e-38	-0.299634	0.963	0.993	4.4821e-34
Trf	4.41849e-58	-0.299868	0.026	0.283	6.18721e-54
Atp1b3	7.94191e-38	-0.300722	0.248	0.55	1.11211e-33
Ethe1	9.68114e-31	-0.301357	0.243	0.493	1.35565e-26
Hjurp	5.78285e-44	-0.303531	0.095	0.358	8.09773e-40
Tcf4	2.309e-34	-0.306407	0.285	0.574	3.2333e-30
Dlg2	1.76645e-54	-0.311494	0.03	0.28	2.47356e-50
St3gal6	9.48205e-46	-0.31185	0.084	0.348	1.32777e-41
Selenop	2.20204e-34	-0.315006	0.25	0.514	3.08352e-30
Cox7a2l	5.04587e-31	-0.318492	0.794	0.932	7.06573e-27
Itga4	2.04611e-41	-0.32114	0.216	0.523	2.86516e-37
Lxn	1.38079e-53	-0.322076	0.084	0.38	1.93352e-49
Ctse	3.76168e-32	-0.322312	0.126	0.354	5.26748e-28
Myl10	2.19971e-32	-0.322825	0.071	0.269	3.08025e-28
Cd81	5.35597e-34	-0.324545	0.293	0.572	7.49996e-30
B9d2	4.00803e-41	-0.327099	0.226	0.531	5.61244e-37
Tmem176a	8.47485e-71	-0.33285	0.029	0.336	1.18673e-66
N4bp3	1.35254e-56	-0.33314	0.085	0.392	1.89397e-52
Ralbp1	2.30597e-34	-0.334915	0.289	0.565	3.22905e-30
Msh5	7.22454e-50	-0.336867	0.104	0.395	1.01165e-45
Tpd52	1.62227e-50	-0.344817	0.14	0.452	2.27166e-46
Ifi27	8.52738e-36	-0.355068	0.243	0.511	1.19409e-31
Cplx2	4.76704e-36	-0.357385	0.402	0.678	6.67529e-32
H1f0	2.29238e-49	-0.359856	0.084	0.365	3.21002e-45
B3gnt2	5.33737e-48	-0.36097	0.197	0.516	7.47392e-44
Id3	4.00058e-39	-0.363955	0.262	0.572	5.60202e-35
Krtcap2	2.88443e-40	-0.376497	0.405	0.712	4.03907e-36
Mef2c	8.3807e-41	-0.377692	0.363	0.684	1.17355e-36
Anxa1	3.86254e-79	-0.37889	0.036	0.375	5.40871e-75
Pcmtd1	5.14802e-59	-0.380418	0.139	0.48	7.20877e-55
Bin1	1.72142e-51	-0.382935	0.285	0.627	2.4105e-47
Tmem91	6.7165e-78	-0.385553	0.019	0.336	9.40511e-74
Lgals1	2.11742e-30	-0.392617	0.441	0.707	2.96502e-26
Rnf187	4.20433e-24	-0.396704	0.33	0.564	5.88733e-20
Fkbp1a	3.6682e-51	-0.397285	0.241	0.588	5.13658e-47
Egfl7	1.44416e-87	-0.404412	0.028	0.385	2.02225e-83
Fxyd5	9.57828e-72	-0.407161	0.083	0.438	1.34125e-67
Rps24	1.74647e-166	-0.408063	1	1	2.44558e-162
Txn1	3.24958e-39	-0.408645	0.581	0.826	4.55038e-35
Adgrg1	8.12698e-85	-0.413162	0.051	0.424	1.13802e-80
Gstt2	2.77882e-66	-0.434158	0.17	0.541	3.89119e-62
Gm30948	5.87771e-93	-0.443835	0.044	0.436	8.23056e-89
AW112010	1.69679e-61	-0.449479	0.236	0.599	2.37602e-57
Ltb	8.76168e-45	-0.468247	0.163	0.465	1.2269e-40
Tmem176b	6.19408e-100	-0.471077	0.058	0.487	8.67358e-96
Ninj1	2.73409e-79	-0.473826	0.102	0.486	3.82855e-75
Ifitm3	1.25912e-73	-0.503147	0.047	0.378	1.76315e-69
Phldb3	1.94362e-99	-0.504095	0.07	0.5	2.72164e-95
Gimap6	6.3514e-86	-0.50735	0.183	0.623	8.89386e-82
Tsc22d4	1.57762e-75	-0.529913	0.444	0.833	2.20914e-71
Ifitm2	7.85228e-103	-0.540672	0.127	0.595	1.09955e-98
Sapcd1	1.33342e-89	-0.543281	0.091	0.504	1.86719e-85
Mgst2	3.8451e-107	-0.545248	0.08	0.535	5.38429e-103
1700048O20Rik	6.00934e-107	-0.556771	0.051	0.487	8.41487e-103
Ucp2	8.00301e-108	-0.573625	0.94	0.994	1.12066e-103
Cmtm7	4.22035e-96	-0.584325	0.786	0.973	5.90976e-92
Hes1	6.47527e-93	-0.593773	0.084	0.504	9.06732e-89
Rcsd1	5.775e-96	-0.598179	0.311	0.776	8.08674e-92
Gimap1	1.30316e-96	-0.61692	0.336	0.797	1.82482e-92
Impdh1	1.08392e-128	-0.634071	0.09	0.612	1.51781e-124
Rasgrp2	6.63667e-96	-0.635241	0.343	0.799	9.29333e-92
Tbc1d10c	3.91922e-120	-0.641801	0.158	0.68	5.48809e-116
Arpp21	1.52966e-147	-0.674371	0.03	0.561	2.14198e-143
Mzb1	1.82042e-123	-0.67562	0.914	0.992	2.54913e-119
Tspan13	2.06627e-109	-0.686276	0.388	0.865	2.8934e-105
Ptpn18	1.00398e-131	-0.714393	0.604	0.955	1.40588e-127
Bfsp2	5.3932e-89	-0.771234	0.342	0.738	7.5521e-85
Gmfg	7.37143e-164	-0.78908	0.853	0.993	1.03222e-159
Lef1	2.32222e-165	-0.858822	0.172	0.799	3.2518e-161
Selenom	1.96719e-160	-0.972621	0.02	0.575	2.75465e-156
Pmf1	3.58048e-190	-1.17009	0.14	0.792	5.01375e-186
Crip1	1.10469e-193	-1.18402	0.987	1	1.54689e-189
Vpreb2	2.57272e-219	-1.20621	0.08	0.803	3.60258e-215
Dntt	7.10087e-259	-1.54862	0.232	0.953	9.94335e-255
Igll1	2.00051e-276	-1.71381	0.414	0.999	2.80131e-272
Vpreb1	9.23599e-278	-2.0905	0.612	0.999	1.29332e-273

## Sheet: Kappa Pre B vs Lambda Pre B
symbol	p_val	avg_logFC	pct.1	pct.2	p_val_adj
Gm30211	4.22661e-38	0.646693	0.579	0.236	5.91852e-34
Il7r	7.68487e-35	0.484687	0.681	0.363	1.07611e-30
Pgls	2.84362e-46	0.429869	0.988	0.97	3.98192e-42
Myl4	1.30344e-22	0.423877	0.602	0.373	1.82521e-18
Sec63	4.13221e-26	0.390143	0.695	0.426	5.78634e-22
Plac8	8.19591e-10	0.304612	0.626	0.517	1.14767e-05
Myb	1.63391e-17	0.291555	0.585	0.367	2.28797e-13
Tmsb10	4.54621e-30	0.278858	1	1	6.36606e-26
Tifa	1.26333e-16	0.274489	0.766	0.565	1.76904e-12
Bloc1s2	4.85986e-15	0.254541	0.416	0.222	6.80526e-11
Ly6e	7.64008e-26	-0.2923	0.924	0.975	1.06984e-21
Ighm	1.06866e-42	-0.312175	1	1	1.49645e-38
Cd79a	3.2257e-65	-0.367483	1	1	4.51695e-61
Ltb	2.46871e-20	-0.3771	0.163	0.356	3.45694e-16
Cd52	3.21646e-25	-0.378388	0.903	0.985	4.504e-21
Ly6d	9.98929e-64	-0.543992	0.98	1	1.3988e-59
Ms4a1	5.79068e-55	-0.671761	0.096	0.414	8.10869e-51
Iglc3	2.82692e-64	-1.34435	0.538	0.827	3.95854e-60
Iglc2	5.42428e-142	-2.1121	0.309	0.819	7.59562e-138
Iglc1	5.68382e-187	-2.27912	0.698	0.985	7.95905e-183

## Sheet: Kappa Pre B vs Cycling Pro B
symbol	p_val	avg_logFC	pct.1	pct.2	p_val_adj
Dnajc7	3.84597e-207	2.12758	0.989	0.225	5.38552e-203
Igkc	1.14219e-205	1.98645	1	0.642	1.59941e-201
Ly6d	5.9928e-169	1.79635	0.98	0.377	8.39172e-165
Btg1	9.46399e-199	1.74305	0.978	0.203	1.32524e-194
Pafah1b3	5.59339e-191	1.46791	0.988	0.362	7.83242e-187
Ighm	2.69794e-188	1.40556	1	0.726	3.77793e-184
Cnp	1.0167e-162	1.32177	0.896	0.184	1.42369e-158
Cd79b	1.47333e-191	1.29617	1	0.76	2.0631e-187
Jund	2.66026e-136	1.22903	0.903	0.34	3.72517e-132
Gm30211	9.18418e-87	1.19802	0.579	0.024	1.28606e-82
Fcrla	4.36474e-140	1.19011	0.777	0.024	6.11194e-136
Arl5c	9.41618e-123	1.06706	0.86	0.345	1.31855e-118
Iglc1	1.30782e-86	1.01697	0.698	0.163	1.83134e-82
Atp1b1	4.22725e-116	1.0099	0.84	0.289	5.91942e-112
Cd74	8.5644e-114	0.993221	0.77	0.086	1.19927e-109
Lmo4	7.00743e-106	0.984375	0.742	0.152	9.8125e-102
Iglc3	1.3313e-74	0.953576	0.538	0.041	1.86421e-70
Klf2	1.06735e-100	0.887798	0.666	0.058	1.49461e-96
Blvrb	4.14779e-90	0.867959	0.658	0.109	5.80815e-86
Rhoh	1.76815e-93	0.865079	0.732	0.21	2.47594e-89
Nfkbia	8.43693e-80	0.846074	0.634	0.126	1.18142e-75
Coq7	2.27338e-49	0.834391	0.609	0.285	3.18341e-45
Malat1	6.57915e-133	0.829857	1	1	9.21278e-129
Myl4	1.11165e-70	0.814643	0.602	0.118	1.55664e-66
Dok3	2.32113e-94	0.812361	0.68	0.109	3.25028e-90
Cd37	2.84932e-100	0.79338	0.917	0.572	3.9899e-96
Ypel3	8.25315e-87	0.782788	0.79	0.343	1.15569e-82
Tmsb10	3.28869e-140	0.767117	1	1	4.60515e-136
Cd72	9.70103e-72	0.730664	0.645	0.178	1.35844e-67
Gm42418	1.83388e-99	0.717764	0.981	0.707	2.56798e-95
Ebf1	5.42586e-128	0.708412	1	0.998	7.59783e-124
Sec63	1.6644e-64	0.706215	0.695	0.268	2.33066e-60
Siglecg	1.08207e-70	0.695479	0.665	0.201	1.51522e-66
Fam129c	3.14199e-70	0.681025	0.59	0.105	4.39973e-66
Ftl1	9.79835e-104	0.67885	0.994	0.891	1.37206e-99
Foxp1	1.30128e-63	0.669856	0.761	0.439	1.82218e-59
Lsp1	1.53611e-66	0.668728	0.64	0.188	2.15102e-62
Bach2	6.46563e-61	0.664275	0.599	0.165	9.05383e-57
Vpreb3	8.04153e-112	0.663232	0.999	0.987	1.12606e-107
Sec11c	3.05283e-69	0.655426	0.803	0.473	4.27488e-65
Cd79a	5.46368e-98	0.654009	1	0.981	7.65079e-94
Erp29	6.97765e-67	0.648564	0.754	0.362	9.77081e-63
Zeb2	1.08765e-60	0.644553	0.647	0.227	1.52304e-56
mt-Co1	4.26995e-143	0.636202	1	1	5.97921e-139
Btg2	2.86393e-59	0.619364	0.569	0.141	4.01036e-55
Pycard	8.81699e-50	0.610979	0.59	0.231	1.23464e-45
Spib	3.16608e-59	0.609763	0.526	0.092	4.43347e-55
mt-Nd4	6.06418e-121	0.586482	1	0.998	8.49167e-117
Unc93b1	2.87931e-44	0.549087	0.61	0.281	4.0319e-40
Bcl7a	6.18358e-39	0.542225	0.631	0.34	8.65887e-35
Herpud1	2.8548e-39	0.532204	0.57	0.255	3.99757e-35
Tmsb4x	6.33643e-93	0.525486	1	1	8.8729e-89
mt-Cytb	7.30854e-107	0.524773	1	1	1.02342e-102
Igha	8.45669e-49	0.517456	0.768	0.52	1.18419e-44
Smim14	2.27207e-42	0.517281	0.665	0.366	3.18158e-38
Clec2d	5.82974e-38	0.513613	0.599	0.296	8.16339e-34
Syk	4.92707e-41	0.50552	0.505	0.165	6.89938e-37
Selenow	3.18135e-47	0.502628	0.779	0.537	4.45484e-43
Ralgps2	2.51154e-47	0.501025	0.444	0.073	3.5169e-43
H2-D1	1.89712e-59	0.493676	0.989	0.94	2.65654e-55
Rgs2	2.95427e-46	0.49024	0.474	0.101	4.13687e-42
Limd2	1.70307e-28	0.489093	0.67	0.516	2.3848e-24
Slfn2	1.44697e-34	0.488725	0.388	0.086	2.02619e-30
Sox4	2.78e-24	0.479536	0.675	0.516	3.89283e-20
Iglc2	2.76793e-27	0.475962	0.309	0.058	3.87593e-23
Xrcc6	2.99383e-33	0.474349	0.668	0.411	4.19227e-29
Serp1	3.93547e-36	0.474186	0.626	0.347	5.51083e-32
mt-Co3	1.46459e-102	0.471117	1	1	2.05087e-98
Cyba	9.26749e-28	0.463784	0.721	0.548	1.29773e-23
mt-Atp6	3.09152e-108	0.448835	1	1	4.32905e-104
Rps27	2.98097e-134	0.447654	1	1	4.17426e-130
Cd52	1.42676e-25	0.446702	0.903	0.752	1.99789e-21
Map1lc3b	4.55385e-34	0.446612	0.695	0.482	6.37675e-30
Cd2	3.28524e-45	0.444194	0.369	0.024	4.60032e-41
H3f3a	1.02598e-88	0.438838	1	1	1.43668e-84
C1galt1	1.26007e-35	0.436954	0.522	0.201	1.76448e-31
4930523C07Rik	2.15232e-31	0.436908	0.503	0.218	3.01389e-27
Lyn	1.82601e-39	0.433823	0.445	0.107	2.55696e-35
Cd24a	5.11966e-42	0.433403	0.929	0.692	7.16907e-38
Cytip	1.39859e-32	0.431654	0.498	0.197	1.95844e-28
Rsrp1	1.22158e-29	0.429058	0.632	0.381	1.71057e-25
Atp6v0b	1.05583e-28	0.425391	0.555	0.308	1.47848e-24
Rac2	1.00284e-41	0.423102	0.912	0.754	1.40427e-37
mt-Nd2	2.03563e-45	0.422118	0.993	0.968	2.85049e-41
Npc2	9.44052e-27	0.413896	0.632	0.413	1.32196e-22
Laptm5	4.72278e-31	0.409944	0.507	0.212	6.61331e-27
Ptprcap	7.99572e-45	0.405745	0.982	0.921	1.11964e-40
Cib1	7.05805e-24	0.393399	0.485	0.246	9.88339e-20
Clk1	2.88505e-24	0.389359	0.532	0.298	4.03993e-20
Fam53b	2.76644e-22	0.389179	0.682	0.527	3.87385e-18
Eif3f	8.57379e-39	0.38654	0.911	0.842	1.20059e-34
Fth1	7.69485e-46	0.374969	0.998	0.998	1.07751e-41
Klhl24	7.50999e-30	0.374029	0.429	0.143	1.05162e-25
Myl12b	1.59967e-23	0.369307	0.531	0.293	2.24001e-19
Cox7a2l	3.26468e-28	0.366834	0.794	0.675	4.57153e-24
Supt4a	3.27829e-23	0.366465	0.692	0.589	4.59059e-19
Mbnl1	2.60352e-22	0.366209	0.689	0.578	3.64571e-18
Ifi209	1.83782e-26	0.360816	0.487	0.212	2.5735e-22
Fau	9.34353e-114	0.359903	1	1	1.30837e-109
Cd38	8.18693e-37	0.358959	0.319	0.024	1.14642e-32
Actb	9.83815e-50	0.358634	1	1	1.37764e-45
Tmem131l	3.2695e-23	0.357813	0.44	0.197	4.57829e-19
mt-Co2	1.36729e-84	0.357212	1	1	1.91461e-80
mt-Nd4l	1.51238e-28	0.353308	0.899	0.822	2.11778e-24
Gabarap	2.71482e-24	0.35188	0.695	0.565	3.80157e-20
Rnase6	8.60867e-31	0.348363	0.294	0.032	1.20547e-26
Spns3	1.35546e-33	0.346158	0.375	0.075	1.89805e-29
Tifa	5.96856e-22	0.34429	0.766	0.627	8.35777e-18
Cecr2	1.58194e-17	0.34121	0.564	0.366	2.21519e-13
H3f3b	8.86154e-47	0.339391	1	0.998	1.24088e-42
Dbnl	3.96101e-21	0.338541	0.417	0.195	5.5466e-17
Atp6v0e	7.21226e-20	0.335892	0.571	0.407	1.00993e-15
Klhl6	5.37147e-20	0.332218	0.488	0.268	7.52167e-16
Arpc5	7.82341e-18	0.33168	0.641	0.51	1.09551e-13
Arhgap17	1.97532e-29	0.331057	0.352	0.079	2.76604e-25
Psap	2.66058e-20	0.330943	0.468	0.251	3.7256e-16
Fis1	8.30306e-19	0.329039	0.655	0.542	1.16268e-14
Il7r	6.00335e-13	0.327781	0.681	0.632	8.40649e-09
Slc12a3	8.20927e-26	0.324247	0.361	0.105	1.14954e-21
Calm1	3.80049e-27	0.323111	0.974	0.938	5.32182e-23
Nsa2	1.94554e-23	0.322596	0.928	0.884	2.72434e-19
Mgst1	1.47187e-24	0.319475	0.405	0.152	2.06107e-20
mt-Nd5	9.85624e-24	0.317655	0.876	0.799	1.38017e-19
Gm26740	8.31666e-23	0.314926	0.439	0.191	1.16458e-18
Rbm39	2.58076e-24	0.310673	0.865	0.824	3.61384e-20
Rpl34	3.35489e-73	0.310611	1	1	4.69785e-69
Scand1	5.41804e-15	0.308365	0.611	0.497	7.58687e-11
S100a10	2.06876e-16	0.306596	0.713	0.664	2.89689e-12
Hes6	1.30523e-13	0.306374	0.522	0.37	1.82771e-09
Bloc1s2	4.02405e-15	0.306261	0.416	0.238	5.63488e-11
Samhd1	1.85773e-26	0.294682	0.306	0.06	2.60138e-22
Cerk	9.71218e-21	0.292312	0.393	0.163	1.36e-16
Pnrc1	1.6253e-14	0.290334	0.484	0.306	2.27591e-10
Paip2	2.13911e-17	0.289954	0.69	0.606	2.9954e-13
Pgls	2.64888e-20	0.287928	0.988	0.968	3.70922e-16
Iqgap1	2.14216e-13	0.282614	0.414	0.248	2.99967e-09
Slc1a5	1.92682e-14	0.278444	0.398	0.218	2.69813e-10
Pkig	6.85488e-17	0.277312	0.786	0.756	9.59889e-13
Son	4.01327e-18	0.277135	0.824	0.779	5.61978e-14
Ddx5	3.20286e-19	0.276735	0.921	0.884	4.48496e-15
Srp14	1.4882e-14	0.273755	0.736	0.709	2.08393e-10
Ptp4a3	2.1797e-14	0.271363	0.733	0.694	3.05224e-10
Pold4	1.09764e-11	0.269995	0.521	0.388	1.53702e-07
Txnip	5.77997e-12	0.269011	0.341	0.184	8.09369e-08
mt-Nd3	1.21073e-15	0.264777	0.8	0.784	1.69538e-11
Klf13	4.5339e-17	0.263355	0.306	0.113	6.34883e-13
Sat1	7.8741e-15	0.262327	0.331	0.152	1.10261e-10
Lrmp	5.486e-10	0.260796	0.642	0.593	7.68205e-06
Csk	1.31163e-10	0.258071	0.465	0.34	1.83667e-06
Actg1	8.24234e-14	0.254963	0.958	0.893	1.15417e-09
Jchain	6.9456e-13	0.254271	0.356	0.188	9.72592e-09
Rpl7	6.75391e-39	0.253719	0.999	1	9.45751e-35
Ikzf1	2.53486e-14	0.253138	0.34	0.163	3.54957e-10
Ogt	4.35292e-11	0.251926	0.397	0.251	6.0954e-07
H2-Q6	6.89864e-17	0.250668	0.315	0.118	9.66017e-13
H2-Q7	4.17184e-10	0.250003	0.47	0.328	5.84183e-06
Suz12	9.00908e-38	-0.250101	0.105	0.388	1.26154e-33
Me2	1.17977e-46	-0.250281	0.048	0.31	1.65203e-42
Rps11	1.11474e-55	-0.250312	1	1	1.56097e-51
Bora	4.86436e-56	-0.250402	0.017	0.27	6.81157e-52
Ssbp2	4.47182e-47	-0.250415	0.057	0.334	6.26189e-43
Rfc5	7.14699e-51	-0.25067	0.049	0.332	1.00079e-46
Pfn1	3.05701e-34	-0.250783	0.986	0.998	4.28073e-30
Magohb	2.61909e-42	-0.250827	0.09	0.377	3.66752e-38
Arl6ip6	1.22741e-45	-0.251277	0.059	0.332	1.71874e-41
Fam96a	6.46336e-25	-0.251344	0.368	0.664	9.05064e-21
Romo1	7.78338e-24	-0.251519	0.488	0.803	1.08991e-19
Manf	1.51703e-25	-0.252392	0.269	0.55	2.1243e-21
Ccnd2	5.85937e-26	-0.252394	0.087	0.291	8.20487e-22
Trim28	4.46089e-33	-0.25257	0.142	0.418	6.24658e-29
Npm3	8.09031e-33	-0.25257	0.129	0.4	1.13289e-28
Vps29	1.4453e-36	-0.253013	0.179	0.499	2.02386e-32
Pgam1	9.41783e-26	-0.253263	0.253	0.527	1.31878e-21
Psmd7	1.99691e-29	-0.253372	0.271	0.591	2.79627e-25
Rps15	3.53006e-21	-0.253376	0.957	0.983	4.94314e-17
Sept7	1.86085e-22	-0.25365	0.376	0.657	2.60575e-18
Hist2h2aa1	4.48377e-35	-0.253823	0.075	0.317	6.27862e-31
Slc25a5	3.5802e-17	-0.254302	0.658	0.876	5.01336e-13
Atp13a3	4.08419e-42	-0.254309	0.074	0.347	5.71909e-38
Dock10	1.40653e-39	-0.254635	0.072	0.33	1.96956e-35
Eif3b	1.38471e-33	-0.254787	0.14	0.418	1.93902e-29
Usmg5	2.62352e-22	-0.255177	0.736	0.925	3.67372e-18
Taf1d	8.91743e-26	-0.255189	0.242	0.518	1.24871e-21
Rnaseh2b	1.30338e-45	-0.255375	0.083	0.381	1.82512e-41
Serf1	2.30779e-46	-0.255433	0.054	0.325	3.2316e-42
Rpn2	1.4703e-40	-0.255453	0.104	0.396	2.05886e-36
Fh1	3.4965e-31	-0.255565	0.172	0.454	4.89615e-27
Trip13	6.44749e-60	-0.255642	0.016	0.281	9.02842e-56
Rps12	3.78994e-33	-0.255692	0.999	1	5.30705e-29
Eif4e	6.28194e-37	-0.255818	0.16	0.469	8.7966e-33
Sarnp	9.4571e-25	-0.25644	0.419	0.732	1.32428e-20
Exosc7	4.71805e-35	-0.256708	0.14	0.428	6.60669e-31
Oat	2.45746e-37	-0.257145	0.129	0.42	3.44119e-33
Dtnbp1	3.38023e-42	-0.257589	0.106	0.407	4.73334e-38
Elovl6	1.02068e-45	-0.257669	0.044	0.298	1.42925e-41
Nolc1	8.35977e-37	-0.257716	0.074	0.323	1.17062e-32
Tpm3	2.92785e-24	-0.257728	0.518	0.846	4.09987e-20
Mta3	2.60924e-37	-0.257942	0.124	0.413	3.65372e-33
Fundc2	4.22785e-29	-0.257965	0.259	0.572	5.92027e-25
Hnrnpa1	8.04361e-24	-0.258045	0.621	0.916	1.12635e-19
Polr2h	7.19323e-41	-0.258064	0.09	0.37	1.00727e-36
Cnih4	1.08963e-35	-0.258144	0.173	0.482	1.52582e-31
Nudt4	1.98447e-47	-0.258198	0.045	0.308	2.77885e-43
S100a13	8.74161e-24	-0.258772	0.309	0.578	1.22409e-19
Hmgn1	8.57168e-21	-0.259075	0.525	0.814	1.20029e-16
Mrps18c	1.76986e-30	-0.25916	0.303	0.625	2.47834e-26
Txnl4a	3.75791e-38	-0.259998	0.14	0.445	5.26219e-34
Naa50	5.9333e-38	-0.260006	0.137	0.437	8.3084e-34
Selenom	1.3204e-53	-0.260159	0.02	0.27	1.84895e-49
Stag2	7.23681e-34	-0.260465	0.137	0.418	1.01337e-29
Cenpp	2.07545e-55	-0.260511	0.024	0.287	2.90626e-51
Cdc45	2.21547e-62	-0.260892	0.012	0.278	3.10233e-58
Kpna3	6.61189e-45	-0.260975	0.06	0.328	9.25863e-41
Bsg	3.29602e-31	-0.260983	0.285	0.617	4.61542e-27
Nedd4	7.35637e-57	-0.261042	0.027	0.3	1.03011e-52
Ssbp4	2.32453e-43	-0.261428	0.076	0.358	3.25505e-39
Pdcd5	1.09913e-29	-0.264281	0.371	0.707	1.53911e-25
Wdr43	2.17165e-30	-0.264353	0.141	0.403	3.04097e-26
Ak6	2.60683e-40	-0.26437	0.095	0.375	3.65035e-36
Rcsd1	4.30258e-23	-0.264665	0.311	0.58	6.0249e-19
Atxn10	4.54593e-33	-0.264886	0.167	0.452	6.36567e-29
Fignl1	1.67994e-68	-0.265051	0.011	0.298	2.35242e-64
Psma4	3.78762e-29	-0.265298	0.388	0.728	5.30381e-25
Hist1h2be	2.49299e-46	-0.265313	0.048	0.31	3.49093e-42
Mrpl11	2.40943e-33	-0.265316	0.182	0.48	3.37392e-29
Tmed10	2.9169e-31	-0.265489	0.238	0.552	4.08453e-27
Timm17b	1.77201e-30	-0.265525	0.208	0.501	2.48135e-26
Abracl	3.17742e-27	-0.26558	0.468	0.801	4.44934e-23
Chchd1	4.32827e-30	-0.265838	0.344	0.675	6.06087e-26
Rps29	5.37454e-77	-0.266006	1	1	7.52596e-73
Sap18	4.9046e-36	-0.266062	0.223	0.563	6.86791e-32
Hist1h2bn	7.08257e-61	-0.267191	0.014	0.278	9.91773e-57
Dkc1	2.27108e-35	-0.267211	0.118	0.392	3.18019e-31
Snrpc	1.5262e-33	-0.267523	0.285	0.627	2.13714e-29
Rnps1	1.0093e-35	-0.267638	0.2	0.525	1.41333e-31
Rbm8a	5.91854e-24	-0.267976	0.473	0.771	8.28774e-20
Rplp0	1.08415e-48	-0.268061	0.999	1	1.51813e-44
Ap1s1	3.35083e-49	-0.268682	0.074	0.379	4.69217e-45
Pold2	6.21219e-52	-0.269068	0.039	0.313	8.69893e-48
Bzw2	2.22115e-35	-0.26947	0.135	0.418	3.11027e-31
Ubb	1.7267e-12	-0.269948	0.998	0.991	2.41789e-08
Dbf4	1.18921e-45	-0.27016	0.049	0.308	1.66525e-41
Cnbp	6.59339e-23	-0.271322	0.505	0.797	9.23272e-19
Srsf1	1.61361e-35	-0.271322	0.172	0.478	2.25954e-31
Eef1g	1.03119e-18	-0.271785	0.509	0.754	1.44397e-14
Uqcr10	3.43298e-28	-0.27188	0.694	0.946	4.80721e-24
Dcun1d5	2.14619e-30	-0.272168	0.349	0.7	3.00531e-26
Nuf2	4.22635e-67	-0.272322	0.018	0.315	5.91816e-63
H1f0	6.26092e-32	-0.272498	0.084	0.321	8.76717e-28
Usp14	7.13212e-46	-0.272885	0.095	0.403	9.98711e-42
Skp1a	1.19751e-34	-0.272993	0.223	0.542	1.67688e-30
Hspa5	2.44855e-20	-0.273174	0.271	0.514	3.4287e-16
Mdh2	1.10313e-31	-0.273304	0.398	0.749	1.54471e-27
Baz1b	2.47064e-38	-0.27334	0.092	0.362	3.45964e-34
Anapc15	2.18907e-46	-0.273556	0.084	0.385	3.06536e-42
Mrps14	3.47967e-28	-0.27386	0.46	0.784	4.87258e-24
Ddx1	2.51502e-49	-0.27428	0.09	0.409	3.52178e-45
Ube2m	4.52966e-31	-0.274484	0.368	0.722	6.34288e-27
Lsm8	1.21632e-34	-0.275031	0.283	0.63	1.70321e-30
Prkar1a	1.14052e-33	-0.275206	0.218	0.533	1.59707e-29
Hspa14	9.20885e-41	-0.275596	0.135	0.45	1.28952e-36
Plk4	3.39366e-59	-0.276072	0.028	0.31	4.75215e-55
Psmd12	6.1019e-36	-0.276141	0.222	0.546	8.54449e-32
Sf3b6	1.20022e-25	-0.276177	0.519	0.837	1.68067e-21
Osgep	2.80696e-33	-0.276476	0.205	0.507	3.93058e-29
Lyl1	6.60073e-38	-0.276738	0.144	0.448	9.243e-34
Hist1h3i	1.55342e-56	-0.276902	0.021	0.283	2.17526e-52
Prdx2	9.53734e-28	-0.277063	0.548	0.874	1.33551e-23
Ppp1r18	3.89194e-37	-0.27719	0.128	0.413	5.44989e-33
Stag1	5.49049e-36	-0.277408	0.143	0.435	7.68833e-32
Adh5	5.10405e-33	-0.277615	0.231	0.544	7.14721e-29
Ezr	1.08055e-30	-0.278114	0.209	0.503	1.51309e-26
Ptov1	3.20181e-49	-0.278353	0.078	0.383	4.48349e-45
Gstp1	5.24526e-59	-0.27865	0.038	0.336	7.34494e-55
Ywhah	1.82942e-31	-0.279016	0.35	0.692	2.56174e-27
Rnase12	2.09204e-54	-0.279076	0.009	0.24	2.92948e-50
Cnn3	1.73949e-39	-0.279176	0.119	0.411	2.43581e-35
Eef1d	6.16532e-25	-0.2792	0.571	0.869	8.6333e-21
Ndufb4	1.49132e-31	-0.279267	0.393	0.739	2.0883e-27
Sumo1	4.37536e-28	-0.279832	0.522	0.861	6.12681e-24
Gm8186	1.46695e-48	-0.279889	0.081	0.388	2.05418e-44
Anks1	1.25953e-63	-0.280628	0.034	0.345	1.76373e-59
Snx3	6.09385e-36	-0.280971	0.214	0.54	8.53322e-32
Ppid	1.39499e-41	-0.280984	0.114	0.415	1.95341e-37
Tmem176b	6.86527e-50	-0.281509	0.058	0.349	9.61344e-46
Ube2n	4.07121e-33	-0.282041	0.272	0.597	5.70092e-29
Bcap31	7.37006e-34	-0.282064	0.284	0.621	1.03203e-29
Cct5	1.22015e-28	-0.28208	0.404	0.724	1.70858e-24
Mcm4	7.49038e-45	-0.282126	0.064	0.336	1.04888e-40
Ift27	1.33072e-51	-0.282185	0.074	0.388	1.86341e-47
Fcho1	5.51561e-43	-0.282326	0.105	0.405	7.72352e-39
Nt5c3b	7.97814e-59	-0.28243	0.041	0.343	1.11718e-54
Ak2	2.25576e-38	-0.282883	0.199	0.533	3.15875e-34
Psmc3	1.14551e-30	-0.283277	0.378	0.719	1.60406e-26
Pcbd2	1.91696e-46	-0.283753	0.094	0.403	2.68432e-42
Tmco1	5.46628e-34	-0.28434	0.238	0.565	7.65443e-30
2010107E04Rik	3.58961e-33	-0.284408	0.785	0.981	5.02654e-29
Psmc3ip	6.10799e-61	-0.284412	0.036	0.338	8.55302e-57
Ubald2	8.18501e-24	-0.284499	0.29	0.557	1.14615e-19
Sf3a3	7.17538e-37	-0.284969	0.167	0.473	1.00477e-32
Ckap2	9.85393e-61	-0.285028	0.012	0.272	1.37985e-56
Dazap1	7.40176e-37	-0.285141	0.307	0.668	1.03647e-32
Mrps28	2.16378e-36	-0.285197	0.184	0.497	3.02995e-32
Ncapd2	2.76e-57	-0.285297	0.037	0.325	3.86482e-53
Cox6a1	1.07673e-30	-0.285988	0.418	0.764	1.50774e-26
Pdia6	7.78989e-32	-0.286038	0.234	0.546	1.09082e-27
Hist1h2af	9.41082e-65	-0.286161	0.01	0.281	1.3178e-60
Clic1	4.61959e-32	-0.286431	0.972	0.996	6.46881e-28
Ncaph	2.34271e-66	-0.286625	0.028	0.34	3.2805e-62
Fam162a	6.2817e-46	-0.286661	0.101	0.413	8.79626e-42
Fkbp2	1.92101e-38	-0.286707	0.195	0.533	2.68999e-34
Psmd14	2.252e-38	-0.286707	0.205	0.542	3.15348e-34
Ilf2	2.84942e-42	-0.287256	0.175	0.522	3.99005e-38
Mrpl28	1.01976e-36	-0.288665	0.223	0.555	1.42797e-32
Dck	1.89226e-37	-0.288957	0.172	0.484	2.64974e-33
Rad21	8.63646e-39	-0.289276	0.118	0.409	1.20936e-34
Eno1	5.75953e-39	-0.289389	0.156	0.467	8.06507e-35
Ruvbl1	4.49268e-38	-0.289415	0.151	0.45	6.2911e-34
Mrpl13	4.79676e-38	-0.289445	0.205	0.533	6.71691e-34
Jpt1	5.24896e-12	-0.289634	0.568	0.734	7.35012e-08
Stip1	8.54869e-44	-0.290268	0.123	0.441	1.19707e-39
Nup37	5.02653e-58	-0.290357	0.043	0.345	7.03865e-54
Ddost	7.72683e-47	-0.29072	0.156	0.512	1.08199e-42
Syncrip	7.92148e-41	-0.290939	0.149	0.469	1.10925e-36
Kras	6.85194e-40	-0.291024	0.14	0.443	9.59477e-36
Hist1h2bb	1.22106e-61	-0.291747	0.028	0.319	1.70985e-57
Ramp1	4.75794e-31	-0.291915	0.135	0.398	6.66254e-27
Mmp14	5.70468e-19	-0.292222	0.075	0.233	7.98826e-15
Chaf1b	1.65931e-60	-0.292375	0.033	0.33	2.32353e-56
Mrpl33	2.12722e-37	-0.29295	0.38	0.767	2.97874e-33
Dnajc19	1.6007e-40	-0.293145	0.213	0.567	2.24146e-36
Nsmce1	1.53883e-31	-0.293241	0.235	0.544	2.15482e-27
Hnrnpa2b1	1.10506e-22	-0.293905	0.621	0.897	1.54742e-18
Mat2a	2.02394e-34	-0.293931	0.191	0.501	2.83412e-30
Sipa1	1.57911e-43	-0.294107	0.12	0.433	2.21123e-39
Cox5b	2.78131e-39	-0.294376	0.895	0.972	3.89466e-35
Haus4	4.12883e-54	-0.294527	0.068	0.383	5.7816e-50
Snrnp40	6.65853e-40	-0.29454	0.205	0.544	9.32395e-36
Emc8	1.08389e-46	-0.29495	0.137	0.475	1.51777e-42
Ddx21	4.24069e-24	-0.294973	0.257	0.503	5.93824e-20
Nudt5	1.19317e-48	-0.295004	0.108	0.437	1.67079e-44
Rex1bd	1.71387e-40	-0.295573	0.198	0.546	2.39993e-36
Emg1	5.55166e-33	-0.295787	0.397	0.749	7.77399e-29
Hist1h4h	1.2192e-44	-0.295974	0.083	0.373	1.70725e-40
Ssna1	3.80145e-36	-0.296191	0.332	0.7	5.32318e-32
Ppig	2.64971e-34	-0.296353	0.207	0.514	3.71039e-30
1810037I17Rik	2.02893e-33	-0.296381	0.295	0.623	2.84111e-29
Ywhaq	1.93203e-33	-0.296419	0.399	0.76	2.70542e-29
Hikeshi	9.7162e-46	-0.296435	0.162	0.512	1.36056e-41
Fxn	5.67593e-53	-0.296472	0.078	0.4	7.94801e-49
Timm50	9.56237e-43	-0.296745	0.136	0.454	1.33902e-38
Ska1	7.42955e-72	-0.297181	0.017	0.325	1.04036e-67
Eif3j1	3.08168e-38	-0.297354	0.162	0.471	4.31527e-34
Bub1b	6.94316e-63	-0.29812	0.028	0.328	9.7225e-59
Hspa9	1.29161e-44	-0.298184	0.097	0.396	1.80864e-40
Pgp	5.5298e-41	-0.29837	0.116	0.411	7.74337e-37
Kif2a	1.45519e-47	-0.298654	0.106	0.428	2.0377e-43
Nono	4.10192e-31	-0.298983	0.331	0.66	5.74392e-27
Atp5b	5.05092e-27	-0.300076	0.655	0.908	7.0728e-23
Minos1	5.35707e-31	-0.300421	0.464	0.809	7.5015e-27
Ndufs6	4.51539e-33	-0.301083	0.454	0.809	6.32291e-29
H1fx	4.36231e-34	-0.301348	0.028	0.212	6.10855e-30
Nsmce4a	2.75208e-35	-0.301576	0.358	0.724	3.85373e-31
Dhfr	2.21463e-58	-0.301959	0.048	0.358	3.10114e-54
Prdx6	2.8559e-39	-0.302635	0.142	0.445	3.99911e-35
Fam212a	8.80615e-70	-0.30312	0.033	0.364	1.23313e-65
Aurka	7.52734e-57	-0.303366	0.032	0.313	1.05405e-52
Bola3	5.18196e-44	-0.303459	0.15	0.48	7.2563e-40
Cox7a2	9.67889e-38	-0.304414	0.884	0.985	1.35534e-33
Ptpn7	3.17647e-75	-0.305762	0.022	0.353	4.44802e-71
Ndufc1	2.17761e-31	-0.305879	0.561	0.897	3.04931e-27
Psmd13	2.82142e-39	-0.305962	0.317	0.685	3.95083e-35
Hist1h3f	1.79577e-55	-0.306168	0.029	0.302	2.51462e-51
Marcksl1	7.88026e-47	-0.307122	0.125	0.458	1.10347e-42
Sapcd1	5.06671e-49	-0.307454	0.091	0.409	7.09492e-45
Gpx4	2.31603e-28	-0.307818	0.523	0.833	3.24314e-24
Rfc3	1.46286e-37	-0.3079	0.179	0.497	2.04844e-33
Wdr76	3.7965e-64	-0.30794	0.039	0.358	5.31624e-60
Psmb2	8.58454e-33	-0.308706	0.473	0.812	1.20209e-28
Eif2s1	2.09382e-38	-0.30892	0.217	0.552	2.93198e-34
Reep5	1.7842e-33	-0.309019	0.332	0.666	2.49841e-29
Naa38	8.0997e-41	-0.309307	0.227	0.578	1.1342e-36
Commd1	4.56781e-42	-0.309446	0.21	0.563	6.39631e-38
Ppp1ca	7.53206e-34	-0.309585	0.775	0.966	1.05471e-29
Srm	3.83419e-43	-0.309772	0.057	0.315	5.36902e-39
Drap1	5.8239e-39	-0.309817	0.281	0.645	8.15521e-35
Psma6	8.21309e-34	-0.310092	0.444	0.799	1.15008e-29
Ass1	4.15535e-67	-0.310352	0.03	0.347	5.81874e-63
Lyz2	1.3005e-83	-0.310527	0.012	0.353	1.8211e-79
Knstrn	1.83333e-54	-0.311058	0.045	0.334	2.56722e-50
Ckap2l	1.25901e-68	-0.313184	0.02	0.325	1.76299e-64
Rfc1	1.74113e-43	-0.313351	0.127	0.441	2.43811e-39
Rps8	8.65333e-49	-0.313611	1	1	1.21173e-44
Dnajc2	1.76856e-42	-0.313632	0.248	0.625	2.47651e-38
Ppp1cb	1.30103e-50	-0.313852	0.149	0.51	1.82184e-46
Atp5h	2.61223e-42	-0.313996	0.912	0.989	3.65791e-38
Arntl	1.35359e-25	-0.314031	0.242	0.512	1.89544e-21
Psmb8	3.26623e-34	-0.314145	0.664	0.946	4.5737e-30
Kpna2	1.64891e-53	-0.314469	0.039	0.315	2.30897e-49
Aprt	1.24083e-38	-0.314469	0.131	0.424	1.73753e-34
Cbx1	7.38417e-33	-0.314681	0.479	0.827	1.034e-28
Srsf9	9.67428e-38	-0.31487	0.365	0.734	1.35469e-33
Gspt1	4.75899e-44	-0.314957	0.141	0.465	6.66401e-40
Nudcd2	3.45564e-58	-0.315041	0.075	0.413	4.83893e-54
Rps19	2.65904e-81	-0.317626	1	1	3.72345e-77
Sec61b	1.7604e-36	-0.318107	0.83	0.974	2.46509e-32
Brix1	8.29378e-41	-0.318249	0.225	0.574	1.16138e-36
Nop56	1.73357e-32	-0.318554	0.192	0.478	2.42751e-28
Sod1	3.67402e-64	-0.318692	0.072	0.43	5.14473e-60
Fen1	5.41322e-63	-0.318731	0.055	0.392	7.58013e-59
Prelid1	1.1033e-35	-0.31889	0.386	0.745	1.54496e-31
Ndufb6	1.60011e-44	-0.319017	0.231	0.604	2.24063e-40
Snrpf	2.1496e-39	-0.319138	0.773	0.974	3.01008e-35
Gar1	6.55804e-55	-0.319238	0.089	0.424	9.18323e-51
Pcbp1	3.53573e-40	-0.319487	0.306	0.687	4.95108e-36
Chchd6	2.75861e-82	-0.319831	0.019	0.37	3.86288e-78
Topbp1	1.70207e-52	-0.32002	0.092	0.424	2.3834e-48
Ncapd3	1.0642e-58	-0.320593	0.06	0.385	1.4902e-54
Cmc2	1.04816e-49	-0.321391	0.122	0.465	1.46774e-45
Igfbp4	8.56535e-72	-0.321549	0.03	0.364	1.19941e-67
Rheb	4.21961e-47	-0.321585	0.17	0.527	5.90873e-43
Acadl	1.71276e-45	-0.322322	0.15	0.488	2.39838e-41
Cox20	4.11131e-44	-0.322598	0.185	0.535	5.75707e-40
Rpl41	6.47448e-63	-0.322764	1	1	9.06621e-59
Mpp6	1.8825e-66	-0.322845	0.056	0.407	2.63607e-62
Rplp1	3.02918e-52	-0.323398	1	1	4.24176e-48
Hnrnpr	3.05789e-43	-0.323617	0.207	0.563	4.28197e-39
Ubl4a	4.34099e-57	-0.324066	0.084	0.426	6.07869e-53
Actl6a	1.73313e-42	-0.324577	0.239	0.597	2.4269e-38
Eef1b2	3.69415e-46	-0.324581	0.971	0.985	5.17292e-42
Ndufb8	2.36349e-37	-0.32544	0.493	0.865	3.30959e-33
Cenph	1.65034e-70	-0.32673	0.039	0.381	2.31097e-66
Hist2h2bb	8.4091e-65	-0.328392	0.028	0.33	1.17753e-60
Ncapg	1.16435e-69	-0.328711	0.028	0.351	1.63044e-65
Cct7	1.82134e-38	-0.331038	0.35	0.715	2.55042e-34
Neil3	2.05823e-74	-0.331074	0.025	0.358	2.88214e-70
Gsn	7.32955e-39	-0.332246	0.084	0.345	1.02636e-34
Ninj1	6.12179e-52	-0.33283	0.102	0.435	8.57235e-48
Hist1h2bc	5.23162e-46	-0.334188	0.074	0.364	7.32583e-42
Cox7b	2.80095e-38	-0.33449	0.664	0.942	3.92217e-34
Cox6c	2.67828e-55	-0.334943	0.962	0.998	3.75039e-51
Thoc7	9.47872e-37	-0.33502	0.298	0.642	1.32731e-32
Kmt5a	4.48842e-58	-0.336138	0.086	0.435	6.28513e-54
Impa2	6.26895e-81	-0.336158	0.025	0.381	8.77841e-77
Hspe1	2.11294e-18	-0.336397	0.619	0.829	2.95875e-14
Rgcc	3.09059e-57	-0.336432	0.062	0.381	4.32775e-53
Polr2f	6.80351e-39	-0.337222	0.257	0.597	9.52695e-35
Mad2l1	1.56872e-77	-0.337921	0.036	0.398	2.19668e-73
Hnrnpdl	7.04239e-37	-0.338005	0.351	0.704	9.86146e-33
Rsl1d1	6.22366e-47	-0.33818	0.151	0.495	8.71499e-43
Tspan13	2.37423e-36	-0.338201	0.388	0.764	3.32463e-32
Mrpl12	7.37775e-40	-0.338632	0.244	0.58	1.03311e-35
Nudt21	5.07735e-44	-0.338892	0.29	0.672	7.10982e-40
Plk1	1.02586e-58	-0.339063	0.045	0.349	1.43651e-54
Rpl39	7.24991e-97	-0.339252	1	1	1.01521e-92
Phldb3	6.20329e-66	-0.339545	0.07	0.433	8.68646e-62
Cetn3	3.04236e-45	-0.340385	0.253	0.636	4.26022e-41
Nsd2	2.91635e-63	-0.340397	0.068	0.418	4.08376e-59
Uqcr11	5.13647e-33	-0.340681	0.614	0.899	7.19259e-29
Mrpl51	6.92876e-46	-0.340734	0.263	0.655	9.70234e-42
Pdia3	1.20599e-48	-0.340898	0.161	0.52	1.68875e-44
Psme2	1.34421e-41	-0.341205	0.297	0.666	1.88229e-37
Cenpx	2.88848e-42	-0.342312	0.285	0.664	4.04474e-38
Mrpl18	2.16819e-42	-0.342877	0.402	0.803	3.03612e-38
Kif20b	1.26765e-67	-0.342903	0.036	0.362	1.77509e-63
Rad51	1.80292e-79	-0.343306	0.023	0.37	2.52463e-75
Mrps15	8.83779e-62	-0.343491	0.128	0.527	1.23756e-57
Rnaseh2c	3.95872e-44	-0.343607	0.305	0.704	5.5434e-40
Bin1	1.12899e-40	-0.344137	0.285	0.636	1.58092e-36
Tcp1	4.78413e-46	-0.344267	0.246	0.632	6.69922e-42
Srpk1	8.53793e-59	-0.344488	0.115	0.486	1.19557e-54
Rad51ap1	1.35826e-80	-0.345911	0.028	0.388	1.90197e-76
Smarcc1	2.4614e-55	-0.347271	0.12	0.484	3.4467e-51
Rpl23a	9.75625e-33	-0.347645	0.87	0.957	1.36617e-28
Pola1	5.4186e-81	-0.347957	0.027	0.388	7.58767e-77
Uchl5	2.56242e-59	-0.34832	0.102	0.469	3.58816e-55
Kif23	1.30481e-73	-0.34879	0.029	0.368	1.82713e-69
Sapcd2	1.05508e-76	-0.349678	0.03	0.381	1.47744e-72
Bcl11a	2.71185e-45	-0.349686	0.119	0.439	3.7974e-41
Bcl7c	1.9537e-57	-0.349967	0.129	0.51	2.73577e-53
Cdk2ap1	4.49496e-63	-0.350537	0.107	0.497	6.29429e-59
Timm8a1	3.15241e-60	-0.35086	0.066	0.4	4.41433e-56
Rwdd1	3.33935e-46	-0.351329	0.245	0.619	4.67609e-42
Tk1	1.46342e-80	-0.351776	0.027	0.385	2.04923e-76
Calr	7.02386e-37	-0.35239	0.243	0.578	9.83551e-33
Plscr3	4.77732e-61	-0.352782	0.098	0.467	6.68968e-57
Snrpd2	5.37972e-39	-0.353194	0.674	0.916	7.53322e-35
Hjurp	3.57858e-58	-0.353381	0.095	0.448	5.01108e-54
St13	7.15496e-44	-0.353414	0.257	0.625	1.00191e-39
Gm26917	1.67174e-28	-0.353599	0.321	0.608	2.34093e-24
Fabp5	3.2027e-52	-0.354438	0.08	0.396	4.48475e-48
Rbm3	1.99566e-60	-0.355365	0.991	1	2.79453e-56
Dlgap5	1.0248e-80	-0.355587	0.025	0.381	1.43502e-76
Tpi1	9.48762e-47	-0.356063	0.179	0.529	1.32855e-42
Rdx	1.75904e-49	-0.35648	0.191	0.567	2.46319e-45
Ndc80	3.89069e-69	-0.356858	0.037	0.368	5.44814e-65
Eif4a3	1.96781e-49	-0.357283	0.251	0.642	2.75552e-45
Lbr	3.58834e-43	-0.357522	0.205	0.546	5.02476e-39
Canx	1.05778e-51	-0.357958	0.139	0.501	1.48121e-47
Tsc22d4	7.53722e-39	-0.358182	0.444	0.812	1.05544e-34
Shcbp1	4.30263e-77	-0.358599	0.023	0.362	6.02498e-73
Arpp19	2.10144e-38	-0.358647	0.504	0.863	2.94264e-34
Nxt1	4.98017e-60	-0.358712	0.134	0.527	6.97374e-56
Ybx3	6.2122e-53	-0.359006	0.093	0.422	8.69894e-49
Atp5o.1	3.71625e-42	-0.359276	0.553	0.901	5.20387e-38
Dynll1	4.89965e-17	-0.359665	0.749	0.872	6.86097e-13
Ndufs5	1.9486e-38	-0.361988	0.628	0.927	2.72863e-34
Gins2	3.18008e-71	-0.362053	0.046	0.398	4.45306e-67
Lsm7	4.67798e-50	-0.362061	0.298	0.715	6.55058e-46
Mlec	7.79513e-67	-0.362188	0.116	0.522	1.09155e-62
Cmtm7	1.90434e-35	-0.36343	0.786	0.964	2.66665e-31
Kif15	3.89152e-72	-0.364765	0.051	0.413	5.4493e-68
Snx2	4.6996e-39	-0.364797	0.429	0.788	6.58085e-35
Dnph1	3.34934e-100	-0.365927	0.012	0.409	4.69008e-96
Ckap5	4.85047e-69	-0.366118	0.058	0.418	6.79211e-65
Slc29a1	2.74258e-87	-0.366157	0.034	0.426	3.84044e-83
Car2	2.54529e-75	-0.366305	0.039	0.4	3.56417e-71
Hmgn3	2.84332e-42	-0.366481	0.176	0.503	3.98151e-38
Mis18bp1	3.02482e-74	-0.36773	0.028	0.366	4.23566e-70
Eny2	8.35934e-46	-0.368491	0.33	0.724	1.17056e-41
Mrpl23	1.46537e-42	-0.368808	0.321	0.694	2.05196e-38
Cplx2	3.06612e-28	-0.369058	0.402	0.683	4.29349e-24
Atp5j2	1.54223e-62	-0.370141	0.93	0.994	2.15958e-58
Kif22	4.26498e-64	-0.371072	0.042	0.364	5.97226e-60
Racgap1	1.32395e-74	-0.371568	0.037	0.39	1.85393e-70
Supt16	1.9983e-45	-0.371919	0.206	0.561	2.79822e-41
Mxd3	3.81169e-73	-0.373117	0.03	0.366	5.3375e-69
Ndufa5	4.42275e-52	-0.373226	0.35	0.792	6.19318e-48
Larp7	1.17791e-56	-0.373882	0.174	0.578	1.64943e-52
Sdf2l1	3.30051e-80	-0.374425	0.054	0.45	4.62171e-76
Dnaja1	8.6336e-43	-0.3747	0.451	0.814	1.20896e-38
Tbca	2.01442e-45	-0.374709	0.348	0.749	2.82079e-41
Nt5dc2	3.8824e-81	-0.375461	0.049	0.441	5.43652e-77
Rfc2	5.20757e-54	-0.375469	0.161	0.542	7.29216e-50
Hist1h2bm	4.35489e-71	-0.375796	0.034	0.368	6.09815e-67
Pkm	1.86863e-47	-0.375923	0.299	0.7	2.61665e-43
Rpsa	1.67157e-72	-0.376624	0.999	1	2.3407e-68
Pgk1	2.53623e-54	-0.377812	0.216	0.623	3.55148e-50
Cdkn1a	5.24663e-76	-0.378954	0.044	0.411	7.34685e-72
Fam111a	6.07968e-76	-0.37904	0.073	0.478	8.51337e-72
Bok	5.04504e-103	-0.381052	0.006	0.4	7.06457e-99
AC160336.1	5.36226e-15	-0.382128	0.548	0.732	7.50877e-11
Tceal9	8.04194e-59	-0.382205	0.151	0.544	1.12611e-54
Slirp	7.17738e-59	-0.383535	0.189	0.597	1.00505e-54
Cenpk	4.2187e-84	-0.383592	0.033	0.411	5.90744e-80
Ndufb2	1.55999e-47	-0.385758	0.371	0.773	2.18446e-43
Psmb9	9.07868e-48	-0.386067	0.314	0.715	1.27129e-43
Syce2	3.02929e-86	-0.386194	0.036	0.426	4.24192e-82
Smc3	6.76982e-48	-0.387209	0.277	0.664	9.47978e-44
Ppih	3.99776e-71	-0.387221	0.115	0.531	5.59806e-67
Mrpl42	4.52842e-60	-0.387592	0.17	0.58	6.34114e-56
Hnrnpu	1.86149e-38	-0.388084	0.472	0.85	2.60664e-34
Ndufb7	4.16743e-49	-0.38899	0.589	0.923	5.83566e-45
Atp5k	8.40039e-53	-0.389202	0.781	0.983	1.17631e-48
Snrpa1	2.36266e-53	-0.38982	0.247	0.651	3.30844e-49
Cct8	1.32048e-44	-0.390137	0.385	0.764	1.84907e-40
Lxn	7.09211e-69	-0.390631	0.084	0.471	9.93108e-65
Frg1	1.04884e-38	-0.392779	0.438	0.779	1.46869e-34
Fkbp4	8.16722e-55	-0.393539	0.178	0.567	1.14366e-50
Adgrg1	2.48349e-87	-0.393954	0.051	0.467	3.47763e-83
Ezh2	6.68567e-42	-0.395051	0.43	0.814	9.36194e-38
Gfra2	4.85742e-102	-0.395467	0.025	0.452	6.80184e-98
Dpy30	1.49232e-67	-0.395871	0.181	0.632	2.08969e-63
Pebp1	7.14574e-48	-0.398513	0.389	0.792	1.00062e-43
Ddx39	1.47287e-50	-0.398845	0.342	0.741	2.06246e-46
Rplp2	2.13077e-99	-0.399699	1	1	2.98372e-95
Clspn	2.10819e-78	-0.400672	0.044	0.42	2.9521e-74
Tuba4a	2.56484e-89	-0.401545	0.048	0.465	3.59155e-85
Lsm4	1.19858e-50	-0.403242	0.432	0.854	1.67837e-46
Cct3	3.61867e-51	-0.40456	0.284	0.675	5.06722e-47
Rpa3	9.52318e-83	-0.404577	0.087	0.533	1.33353e-78
Acp6	4.50997e-93	-0.405246	0.038	0.454	6.31531e-89
Ifi27	1.33496e-43	-0.40531	0.243	0.593	1.86934e-39
Ppil1	1.7592e-71	-0.405665	0.109	0.525	2.46341e-67
Mcm5	1.23703e-70	-0.406975	0.088	0.482	1.73221e-66
Higd1a	5.47381e-54	-0.407272	0.259	0.664	7.66498e-50
Tfdp1	1.64726e-86	-0.407703	0.068	0.499	2.30666e-82
Ndufv2	5.23242e-58	-0.407706	0.283	0.711	7.32696e-54
Metap2	5.6837e-49	-0.408374	0.377	0.777	7.95888e-45
Prim1	1.08596e-88	-0.410408	0.041	0.448	1.52066e-84
Ndufa12	1.81738e-49	-0.41308	0.44	0.82	2.54488e-45
Vim	3.66441e-39	-0.414273	0.402	0.752	5.13128e-35
Rrm1	8.8842e-77	-0.415584	0.094	0.514	1.24405e-72
Tomm20	1.09296e-49	-0.416024	0.451	0.835	1.53047e-45
Rbbp7	6.3805e-75	-0.416441	0.139	0.593	8.93461e-71
Park7	1.27986e-47	-0.41647	0.521	0.887	1.79219e-43
Lyar	1.43038e-63	-0.416989	0.132	0.535	2.00295e-59
Anapc5	1.99964e-59	-0.417041	0.245	0.685	2.8001e-55
Cycs	8.97354e-50	-0.417203	0.405	0.803	1.25657e-45
Ndufc2	1.38558e-56	-0.417671	0.427	0.867	1.94022e-52
Atp5j	5.92555e-66	-0.420244	0.822	0.998	8.29755e-62
Cenps	1.4123e-88	-0.420365	0.076	0.527	1.97765e-84
G3bp1	1.1504e-62	-0.420557	0.219	0.66	1.61091e-58
Gnl3	1.28417e-59	-0.422205	0.069	0.398	1.79822e-55
Incenp	1.43913e-69	-0.422293	0.085	0.471	2.01521e-65
Egfl7	1.95775e-95	-0.422748	0.028	0.437	2.74144e-91
Ssb	1.17299e-53	-0.422817	0.467	0.876	1.64253e-49
Knl1	7.76339e-80	-0.422823	0.049	0.435	1.08711e-75
Nhp2	1.27055e-45	-0.424143	0.273	0.636	1.77914e-41
Swi5	1.03814e-55	-0.424467	0.429	0.861	1.45371e-51
Txnl1	1.51926e-61	-0.424708	0.274	0.711	2.12742e-57
Srsf3	2.00134e-59	-0.424942	0.869	0.989	2.80248e-55
Hat1	6.29614e-75	-0.425112	0.082	0.484	8.81648e-71
Ada	1.69371e-104	-0.425857	0.022	0.452	2.3717e-100
Cdk6	2.73955e-75	-0.426431	0.084	0.488	3.83619e-71
Uhrf1	6.32386e-79	-0.427127	0.074	0.484	8.85531e-75
Rbmxl1	2.416e-58	-0.427294	0.22	0.634	3.38313e-54
Eif2s2	3.51399e-41	-0.427672	0.608	0.91	4.92064e-37
Serf2	6.82653e-65	-0.427965	0.87	0.987	9.5592e-61
Rps6	4.75731e-59	-0.428275	0.977	0.987	6.66166e-55
Hnrnpf	2.76175e-59	-0.430165	0.751	0.974	3.86728e-55
Csrp1	1.12455e-67	-0.431544	0.152	0.576	1.57471e-63
Dnajc21	2.25069e-47	-0.432252	0.249	0.612	3.15164e-43
Ywhae	3.98035e-54	-0.432815	0.589	0.942	5.57368e-50
Snu13	4.40111e-51	-0.432997	0.596	0.923	6.16287e-47
Snrpe	1.5819e-81	-0.434005	0.954	0.996	2.21513e-77
Cenpm	4.99246e-95	-0.434689	0.052	0.495	6.99094e-91
Eloc	3.78161e-70	-0.434786	0.264	0.743	5.29539e-66
Uqcc2	3.34196e-60	-0.435642	0.28	0.719	4.67975e-56
Mgst2	5.53718e-83	-0.436561	0.08	0.507	7.75372e-79
Pimreg	3.45817e-87	-0.437202	0.029	0.411	4.84247e-83
Sgo1	1.74243e-94	-0.438543	0.028	0.435	2.43993e-90
Ddx39b	1.00713e-58	-0.438966	0.466	0.878	1.41028e-54
Vdac1	2.6924e-72	-0.440515	0.215	0.692	3.77017e-68
Atp1b3	2.61282e-65	-0.440888	0.248	0.709	3.65874e-61
Ndufab1	4.08987e-59	-0.442403	0.349	0.794	5.72705e-55
Orc6	4.15915e-96	-0.442958	0.051	0.495	5.82406e-92
Hells	3.07498e-78	-0.443363	0.062	0.454	4.30589e-74
Nop10	8.70817e-48	-0.444869	0.467	0.854	1.21941e-43
Psma7	4.9043e-53	-0.44506	0.584	0.912	6.8675e-49
Smarca5	3.04663e-56	-0.446516	0.31	0.728	4.2662e-52
Rfc4	5.88279e-80	-0.448113	0.107	0.55	8.23767e-76
Hmmr	1.10852e-67	-0.448559	0.053	0.396	1.55226e-63
Rpl36a	1.00136e-68	-0.450075	0.992	0.998	1.40221e-64
Fbl	3.57604e-54	-0.450193	0.208	0.591	5.00753e-50
Aurkb	6.75744e-88	-0.450201	0.057	0.482	9.46244e-84
Eif1ax	1.81383e-69	-0.451477	0.248	0.709	2.53991e-65
Rpa2	1.36854e-77	-0.453036	0.1	0.529	1.91637e-73
Prmt1	9.49141e-60	-0.45431	0.287	0.722	1.32908e-55
Cbx5	5.84814e-95	-0.455745	0.06	0.51	8.18915e-91
Cenpe	4.20893e-83	-0.456127	0.036	0.413	5.89377e-79
Lgals9	1.45007e-58	-0.456438	0.391	0.824	2.03053e-54
Apex1	8.43383e-68	-0.457495	0.102	0.49	1.18099e-63
Hist1h2an	1.594e-101	-0.457824	0.014	0.418	2.23207e-97
Serbp1	6.64732e-55	-0.460327	0.853	0.972	9.30825e-51
Banf1	1.64449e-69	-0.460471	0.263	0.739	2.30277e-65
Tacc3	1.03585e-84	-0.460614	0.05	0.45	1.4505e-80
Rps17	2.97974e-66	-0.463145	0.968	0.998	4.17253e-62
Impdh2	1.96975e-74	-0.463374	0.123	0.55	2.75824e-70
Mns1	5.41278e-113	-0.464231	0.023	0.482	7.57951e-109
Kif11	5.92322e-85	-0.46961	0.042	0.437	8.29428e-81
Cacybp	4.06373e-63	-0.471157	0.226	0.655	5.69044e-59
Cox5a	9.35502e-71	-0.471564	0.8	0.991	1.30998e-66
Hist1h1d	2.37766e-70	-0.47268	0.08	0.46	3.32944e-66
Tkt	4.67877e-62	-0.47461	0.291	0.726	6.55168e-58
Hspa8	1.66098e-45	-0.47483	0.901	0.981	2.32587e-41
Exosc8	4.5885e-90	-0.47528	0.125	0.623	6.42527e-86
Calm3	3.48827e-61	-0.477061	0.429	0.874	4.88463e-57
Anp32a	9.06269e-63	-0.479162	0.524	0.934	1.26905e-58
Rps27l	7.93056e-59	-0.47984	0.617	0.953	1.11052e-54
U2af1	1.69725e-60	-0.482084	0.433	0.857	2.37666e-56
Hspd1	7.54078e-43	-0.482788	0.231	0.565	1.05594e-38
Anxa1	4.35784e-115	-0.484057	0.036	0.52	6.10228e-111
Ccne2	1.88159e-82	-0.484828	0.034	0.407	2.6348e-78
Usp1	2.16087e-94	-0.48713	0.08	0.548	3.02587e-90
Pdap1	9.4294e-64	-0.487966	0.385	0.833	1.3204e-59
Smc6	4.35292e-84	-0.488903	0.133	0.612	6.0954e-80
Hpf1	5.94739e-92	-0.489335	0.129	0.632	8.32813e-88
Nop58	1.05528e-63	-0.48934	0.14	0.531	1.47771e-59
Fxyd5	2.43379e-102	-0.49013	0.083	0.58	3.40803e-98
Raly	1.56697e-70	-0.490956	0.4	0.876	2.19423e-66
Dnajc9	1.24817e-73	-0.491119	0.207	0.685	1.74782e-69
Paics	1.61896e-85	-0.493461	0.112	0.574	2.26702e-81
Lsm3	2.90425e-72	-0.49474	0.276	0.756	4.06682e-68
Tagln2	7.50555e-61	-0.496017	0.31	0.752	1.051e-56
Sae1	2.38282e-84	-0.497179	0.2	0.711	3.33666e-80
Atp5g3	3.74011e-70	-0.498641	0.424	0.901	5.23727e-66
Hmgn5	2.92279e-89	-0.503499	0.152	0.657	4.09279e-85
Tomm7	2.76253e-73	-0.503602	0.637	0.972	3.86837e-69
Fkbp1a	4.53643e-85	-0.50433	0.241	0.769	6.35236e-81
Bex3	1.03727e-103	-0.50614	0.107	0.63	1.45249e-99
Nme1	1.39432e-52	-0.50689	0.444	0.831	1.95247e-48
1700048O20Rik	5.48675e-104	-0.507253	0.051	0.518	7.68309e-100
Bola2	1.35338e-65	-0.507458	0.305	0.749	1.89514e-61
Uqcrb	5.21107e-71	-0.508473	0.563	0.955	7.29706e-67
Psip1	5.01845e-94	-0.509733	0.112	0.608	7.02734e-90
C1qbp	6.31638e-56	-0.510784	0.215	0.595	8.84483e-52
Hirip3	1.12015e-106	-0.510905	0.053	0.533	1.56855e-102
Tbc1d10c	2.44528e-90	-0.511128	0.158	0.668	3.42413e-86
Ybx1	2.0361e-73	-0.51145	0.843	0.989	2.85115e-69
Hnrnpd	2.19026e-69	-0.514523	0.479	0.91	3.06703e-65
Esco2	1.8583e-100	-0.514952	0.042	0.484	2.60218e-96
Hist1h3e	3.60448e-87	-0.514993	0.066	0.49	5.04735e-83
Dlg2	1.7596e-99	-0.515361	0.03	0.454	2.46397e-95
Erh	1.70162e-74	-0.521521	0.271	0.739	2.38278e-70
Spc25	4.59912e-101	-0.521736	0.039	0.482	6.44014e-97
Ccdc34	6.03176e-106	-0.52185	0.061	0.55	8.44628e-102
Rbbp4	8.53967e-67	-0.522107	0.395	0.837	1.19581e-62
Atpif1	2.34896e-73	-0.522527	0.56	0.959	3.28924e-69
Nudc	2.65551e-73	-0.524151	0.319	0.782	3.71851e-69
Ldha	4.365e-51	-0.525499	0.328	0.709	6.11231e-47
Atad2	9.87027e-90	-0.529378	0.083	0.535	1.38213e-85
Asf1b	5.44914e-115	-0.529774	0.038	0.522	7.63042e-111
Atp5g2	1.05411e-88	-0.53069	0.853	0.989	1.47607e-84
Hist1h2bj	1.07141e-97	-0.533542	0.031	0.45	1.50029e-93
Atp5g1	1.10593e-60	-0.534116	0.545	0.897	1.54864e-56
Elob	1.46485e-99	-0.53593	0.876	0.998	2.05124e-95
Sumo2	8.40419e-86	-0.536727	0.885	0.996	1.17684e-81
Cd81	2.73101e-74	-0.537637	0.293	0.767	3.82423e-70
Cdca7	1.46728e-105	-0.538077	0.067	0.557	2.05464e-101
Arpp21	3.88343e-123	-0.53831	0.03	0.529	5.43797e-119
Calm2	5.88765e-38	-0.539917	0.892	0.94	8.24448e-34
Myl10	2.39975e-70	-0.540392	0.071	0.441	3.36037e-66
Hist1h4i	3.57535e-83	-0.540674	0.112	0.565	5.00656e-79
Mcm3	1.73181e-90	-0.543724	0.092	0.552	2.42505e-86
Snrpd3	4.38496e-75	-0.549217	0.445	0.891	6.14025e-71
Tuba1c	4.69338e-60	-0.549369	0.072	0.4	6.57214e-56
Ppa1	1.82338e-132	-0.549938	0.044	0.593	2.55328e-128
Eif5a	4.53542e-73	-0.552218	0.893	0.987	6.35094e-69
Lef1	1.0675e-90	-0.553087	0.172	0.685	1.49482e-86
Hsp90ab1	3.18954e-61	-0.553317	0.985	0.996	4.46631e-57
Ifitm3	4.5322e-117	-0.553477	0.047	0.55	6.34644e-113
Dnmt1	7.74613e-107	-0.554775	0.073	0.572	1.08469e-102
Cdkn3	1.88343e-62	-0.556757	0.077	0.42	2.63737e-58
Magoh	4.0604e-87	-0.558581	0.307	0.82	5.68578e-83
Hist1h1e	1.40472e-38	-0.558806	0.339	0.63	1.96703e-34
Etfb	6.73318e-96	-0.560375	0.244	0.786	9.42847e-92
Id3	2.33657e-65	-0.56069	0.262	0.709	3.27189e-61
Mcm6	1.82881e-99	-0.562582	0.086	0.574	2.56088e-95
Nasp	5.76962e-94	-0.565499	0.169	0.685	8.0792e-90
Ccna2	2.48504e-91	-0.565807	0.066	0.501	3.4798e-87
Hnrnpa3	3.41953e-68	-0.569933	0.546	0.936	4.78837e-64
Hist2h2ac	5.12529e-91	-0.570432	0.077	0.522	7.17694e-87
Hist1h1a	9.4406e-96	-0.57421	0.053	0.49	1.32197e-91
Lsm6	2.62188e-95	-0.574375	0.337	0.878	3.67142e-91
Tpx2	2.51039e-107	-0.574643	0.044	0.51	3.51531e-103
Fkbp3	3.89932e-88	-0.577466	0.305	0.827	5.46021e-84
Bub3	9.44002e-49	-0.580357	0.348	0.702	1.32189e-44
Lsm2	6.16112e-100	-0.582953	0.212	0.756	8.62741e-96
Hes1	5.71292e-82	-0.583167	0.084	0.507	7.9998e-78
Ccnd3	1.04023e-58	-0.587002	0.599	0.893	1.45664e-54
Rpl14	9.29758e-78	-0.588822	0.982	0.985	1.30194e-73
Pmf1	5.16915e-83	-0.589494	0.14	0.606	7.23836e-79
Cdv3	2.66844e-78	-0.590502	0.242	0.724	3.73661e-74
Krtcap2	3.06073e-88	-0.591024	0.405	0.891	4.28594e-84
Hist1h2ab	5.33471e-98	-0.59373	0.033	0.454	7.4702e-94
Cdk4	1.01348e-81	-0.593984	0.292	0.758	1.41917e-77
Prc1	2.95284e-88	-0.594144	0.059	0.478	4.13487e-84
Smc1a	5.91367e-88	-0.59577	0.221	0.728	8.28091e-84
Slbp	2.30146e-80	-0.596275	0.21	0.69	3.22274e-76
Prdx4	1.47681e-115	-0.596469	0.146	0.724	2.06798e-111
Prdx1	5.95012e-88	-0.596602	0.683	0.976	8.33195e-84
Rps2	6.06346e-73	-0.597671	0.997	1	8.49066e-69
Dtymk	6.35842e-91	-0.599203	0.221	0.73	8.90369e-87
Hmgb3	3.91356e-121	-0.60197	0.1	0.67	5.48015e-117
Ndufa4	1.81589e-116	-0.602432	0.904	0.996	2.5428e-112
Srsf2	4.64246e-89	-0.603064	0.428	0.934	6.50084e-85
Tipin	2.91295e-113	-0.609033	0.123	0.681	4.079e-109
Snrpg	1.08866e-122	-0.615219	0.857	0.998	1.52445e-118
Hdgf	6.60936e-100	-0.615799	0.22	0.767	9.25509e-96
Fbxo5	2.04079e-112	-0.616448	0.063	0.565	2.85772e-108
Npm1	1.85967e-56	-0.617924	0.964	0.981	2.6041e-52
Dctpp1	1.55619e-93	-0.621004	0.139	0.632	2.17913e-89
Hnrnpab	1.75107e-90	-0.621073	0.357	0.859	2.45202e-86
Pbk	7.39623e-123	-0.626997	0.053	0.578	1.03569e-118
Eif4a1	9.84108e-79	-0.627797	0.534	0.914	1.37805e-74
Arl6ip1	2.96984e-22	-0.629982	0.587	0.764	4.15867e-18
Lsm5	1.52396e-95	-0.630221	0.283	0.816	2.134e-91
Cdc20	2.56571e-79	-0.632148	0.076	0.478	3.59277e-75
Cbx3	1.77714e-92	-0.640725	0.473	0.951	2.48853e-88
Pcna	2.00519e-108	-0.645835	0.109	0.632	2.80787e-104
Hist1h3c	7.46726e-116	-0.646114	0.031	0.507	1.04564e-111
H2afy	2.05449e-98	-0.648513	0.84	0.987	2.8769e-94
Tmem256	1.35711e-105	-0.649426	0.398	0.931	1.90036e-101
Ethe1	2.0749e-89	-0.649945	0.243	0.734	2.90548e-85
Lgals1	2.66724e-54	-0.653302	0.441	0.794	3.73493e-50
Impdh1	3.34362e-141	-0.657375	0.09	0.704	4.68207e-137
Tmpo	1.3137e-118	-0.662178	0.132	0.707	1.83957e-114
Gmnn	6.8909e-116	-0.663133	0.145	0.713	9.64933e-112
Ptpn18	7.60149e-109	-0.669925	0.604	0.981	1.06444e-104
Pa2g4	3.30683e-91	-0.671339	0.26	0.758	4.63055e-87
Cdca3	5.59637e-112	-0.673953	0.08	0.597	7.8366e-108
Srsf7	2.33689e-104	-0.675841	0.373	0.925	3.27234e-100
Ptges3	8.46798e-124	-0.67874	0.16	0.76	1.18577e-119
Hprt	1.09695e-131	-0.681124	0.136	0.745	1.53607e-127
Set	1.12801e-79	-0.694717	0.525	0.91	1.57956e-75
Spc24	2.23194e-133	-0.69905	0.101	0.694	3.12538e-129
Ucp2	4.76277e-111	-0.706535	0.94	1	6.66931e-107
Ccnb1	3.9417e-75	-0.712082	0.084	0.473	5.51956e-71
Phgdh	1.30566e-125	-0.721157	0.231	0.848	1.82831e-121
Cenpw	3.05131e-151	-0.738197	0.106	0.762	4.27275e-147
Dbi	2.09613e-125	-0.740214	0.423	0.961	2.93521e-121
Mcm7	1.32407e-118	-0.750252	0.209	0.792	1.85409e-114
Ccnb2	3.96734e-101	-0.752293	0.079	0.555	5.55546e-97
Ptma	3.84722e-197	-0.760656	1	1	5.38726e-193
Hsp90aa1	9.54638e-95	-0.761102	0.466	0.904	1.33678e-90
Cdca8	5.92172e-117	-0.766372	0.094	0.63	8.29219e-113
Alyref	2.30828e-125	-0.768457	0.27	0.859	3.23229e-121
Smc2	1.75865e-143	-0.775469	0.096	0.713	2.46264e-139
Anp32e	1.15677e-119	-0.777735	0.322	0.897	1.61982e-115
Ube2s	1.598e-71	-0.788538	0.509	0.872	2.23768e-67
Vpreb2	3.7391e-135	-0.788649	0.08	0.666	5.23586e-131
Nap1l1	7.37191e-110	-0.789775	0.299	0.848	1.03229e-105
Siva1	4.32497e-128	-0.799114	0.147	0.741	6.05626e-124
Cdk1	8.05457e-121	-0.808852	0.101	0.653	1.12788e-116
Lmnb1	4.73917e-141	-0.810994	0.187	0.82	6.63626e-137
Snrpd1	5.38006e-142	-0.812486	0.445	0.972	7.5337e-138
Rasgrp2	4.58836e-129	-0.817578	0.343	0.927	6.42508e-125
Ppia	1.19111e-198	-0.825086	0.999	1	1.66791e-194
Gmfg	1.20406e-143	-0.826072	0.853	1	1.68605e-139
Cenpa	2.33008e-55	-0.834198	0.264	0.604	3.26281e-51
Hint1	1.86782e-154	-0.841707	0.733	0.989	2.6155e-150
Ncl	1.59935e-84	-0.851602	0.606	0.925	2.23957e-80
Mif	7.84237e-75	-0.852993	0.657	0.921	1.09817e-70
Mki67	3.85824e-109	-0.85346	0.153	0.685	5.40269e-105
Smc4	7.62584e-128	-0.863191	0.171	0.771	1.06785e-123
Lockd	1.71041e-156	-0.869087	0.106	0.758	2.39509e-152
Lig1	1.20411e-129	-0.872805	0.11	0.683	1.68611e-125
Selenoh	4.56334e-140	-0.876679	0.326	0.916	6.39005e-136
Cks1b	1.32739e-146	-0.878671	0.152	0.799	1.85875e-142
H2afv	4.58161e-125	-0.88476	0.859	0.979	6.41563e-121
Pnp	7.80034e-109	-0.897601	0.249	0.782	1.09228e-104
Ifitm2	7.16519e-187	-0.904021	0.127	0.857	1.00334e-182
Dek	1.843e-121	-0.914161	0.411	0.912	2.58075e-117
Rrm2	6.8463e-150	-0.92179	0.089	0.711	9.58687e-146
Cenpf	1.81912e-88	-0.932009	0.104	0.546	2.54732e-84
Nusap1	4.94245e-111	-0.942943	0.103	0.612	6.92091e-107
Cks2	2.39429e-94	-0.943348	0.237	0.711	3.35273e-90
Ranbp1	7.97893e-132	-0.959795	0.447	0.931	1.11729e-127
Tyms	2.37215e-182	-0.964749	0.075	0.777	3.32172e-178
Nucks1	1.15361e-148	-0.97235	0.307	0.927	1.61541e-144
Birc5	6.19516e-115	-0.987909	0.216	0.758	8.67509e-111
Ran	7.76043e-177	-1.01017	0.714	0.996	1.08669e-172
Tubb5	6.32509e-144	-1.03527	0.801	0.983	8.85703e-140
Txn1	6.0808e-179	-1.0374	0.581	0.996	8.51495e-175
Tubb4b	8.84908e-98	-1.04679	0.421	0.878	1.23914e-93
Gapdh	3.6489e-180	-1.06036	0.811	0.996	5.10956e-176
Bfsp2	8.35356e-127	-1.06541	0.342	0.861	1.16975e-122
Hmgb1	1.39797e-201	-1.09678	0.998	1	1.95757e-197
Anp32b	3.70001e-174	-1.09993	0.498	0.985	5.18113e-170
Hist1h4d	9.63418e-122	-1.11585	0.148	0.694	1.34907e-117
Dut	3.53144e-175	-1.21317	0.264	0.914	4.94507e-171
H2afz	3.75914e-210	-1.22395	0.99	1	5.26393e-206
Ube2c	1.54001e-48	-1.23282	0.256	0.563	2.15648e-44
H2afx	2.60595e-98	-1.25318	0.282	0.762	3.64911e-94
Top2a	1.26689e-151	-1.31781	0.21	0.82	1.77402e-147
Hmgn2	1.08156e-203	-1.33731	0.427	0.994	1.51451e-199
Tuba1b	4.64306e-167	-1.35684	0.52	0.957	6.50168e-163
Igll1	1.72127e-194	-1.378	0.414	0.996	2.41029e-190
Stmn1	5.61105e-196	-1.38606	0.869	1	7.85716e-192
Pclaf	6.84513e-165	-1.39222	0.345	0.921	9.58524e-161
Vpreb1	5.10732e-182	-1.44053	0.612	0.998	7.15178e-178
Crip1	1.22659e-209	-1.5162	0.987	1	1.7176e-205
Hist1h1b	8.50788e-107	-1.53291	0.216	0.696	1.19136e-102
Hmgb2	2.08917e-207	-1.5825	0.982	1	2.92547e-203
Dntt	1.65911e-220	-1.63032	0.232	0.97	2.32325e-216
Hist1h2ap	2.41877e-118	-1.96601	0.163	0.679	3.387e-114
Hist1h2ae	1.34672e-84	-2.05141	0.343	0.715	1.88581e-80

## Sheet: Kappa Pre B vs Pre BCRi II S ph
symbol	p_val	avg_logFC	pct.1	pct.2	p_val_adj
Ly6d	1.59645e-98	1.20402	0.98	0.658	2.23551e-94
Malat1	6.0615e-155	1.15588	1	1	8.48792e-151
Btg1	1.48731e-117	1.01018	0.978	0.676	2.08269e-113
Dnajc7	1.54216e-101	0.998481	0.989	0.641	2.15949e-97
Ebf1	1.20143e-137	0.932089	1	0.972	1.68236e-133
Jund	4.91398e-77	0.881294	0.903	0.577	6.88105e-73
Igkc	1.00884e-105	0.874387	1	0.954	1.41267e-101
Iglc3	3.77617e-50	0.840883	0.538	0.119	5.28777e-46
Iglc1	1.08223e-49	0.813334	0.698	0.306	1.51544e-45
Atp1b1	2.42439e-68	0.748821	0.84	0.461	3.39487e-64
Cd79b	1.31296e-101	0.725871	1	0.929	1.83854e-97
Cd79a	1.49165e-98	0.690716	1	0.992	2.08876e-94
Cd37	1.29107e-69	0.663344	0.917	0.641	1.80788e-65
Ypel3	6.34307e-56	0.637919	0.79	0.463	8.8822e-52
Cd52	2.63648e-45	0.624099	0.903	0.666	3.69186e-41
Vpreb3	1.41152e-98	0.605625	0.999	1	1.97655e-94
Arl5c	2.00588e-49	0.587064	0.86	0.605	2.80884e-45
Coq7	1.87963e-19	0.525911	0.609	0.43	2.63204e-15
Ly6e	2.58917e-45	0.515656	0.924	0.701	3.62562e-41
Ighm	4.3749e-60	0.506717	1	0.992	6.12617e-56
Slfn2	3.01462e-31	0.502048	0.388	0.081	4.22137e-27
H2-K1	3.53558e-38	0.466244	0.967	0.777	4.95087e-34
Lsp1	3.65847e-30	0.450426	0.64	0.347	5.12296e-26
Ubb	7.69453e-56	0.446992	0.998	0.934	1.07747e-51
Iglc2	4.59193e-18	0.445607	0.309	0.096	6.43007e-14
Gm42418	3.35712e-46	0.442051	0.981	0.858	4.70098e-42
Klf2	2.80991e-25	0.435175	0.666	0.423	3.93472e-21
Foxp1	1.08754e-27	0.426977	0.761	0.587	1.52288e-23
H2-D1	1.24423e-39	0.417182	0.989	0.929	1.7423e-35
Fam129c	2.71559e-23	0.412229	0.59	0.334	3.80265e-19
Btg2	3.7247e-23	0.393933	0.569	0.301	5.21569e-19
Rhoh	2.96824e-23	0.375277	0.732	0.575	4.15642e-19
H3f3b	3.07641e-51	0.367198	1	1	4.3079e-47
Bach2	2.18924e-16	0.365523	0.599	0.433	3.06559e-12
Igha	4.35849e-25	0.359663	0.768	0.587	6.1032e-21
Nfkbia	3.53667e-14	0.34833	0.634	0.486	4.9524e-10
Limd2	4.01977e-13	0.342807	0.67	0.603	5.62888e-09
mt-Co1	1.63582e-62	0.341042	1	1	2.29063e-58
Mbnl1	2.56867e-18	0.340416	0.689	0.559	3.5969e-14
Serinc3	3.54386e-20	0.333914	0.772	0.646	4.96247e-16
Clk1	7.6572e-16	0.329221	0.532	0.334	1.07224e-11
Siglecg	9.35354e-15	0.31771	0.665	0.529	1.30978e-10
Cd69	6.93473e-10	0.311837	0.31	0.165	9.7107e-06
Gabarap	1.31055e-17	0.30913	0.695	0.59	1.83516e-13
Atp6v0b	3.57661e-13	0.308405	0.555	0.408	5.00832e-09
Slamf6	4.23317e-14	0.306105	0.562	0.385	5.92771e-10
Rag1	1.93236e-20	0.305737	0.391	0.142	2.70588e-16
Xrcc6	9.47524e-12	0.301515	0.668	0.567	1.32682e-07
Fam53b	1.88644e-12	0.299665	0.682	0.585	2.64159e-08
Rbm39	2.80146e-20	0.299563	0.865	0.8	3.92289e-16
Dok3	2.02678e-13	0.297849	0.68	0.567	2.8381e-09
mt-Nd4	1.10879e-40	0.29636	1	1	1.55264e-36
Cyba	4.21255e-10	0.291891	0.721	0.656	5.89883e-06
Cd2	2.77616e-15	0.289382	0.369	0.162	3.88746e-11
Srp14	2.5045e-14	0.287843	0.736	0.689	3.50705e-10
Npc2	8.91369e-11	0.281396	0.632	0.544	1.24818e-06
mt-Nd2	5.24906e-20	0.279776	0.993	0.965	7.35026e-16
Chchd10	4.45627e-22	0.276245	0.991	0.98	6.24011e-18
Sox4	6.01172e-09	0.275094	0.675	0.582	8.41821e-05
Son	1.86427e-16	0.274928	0.824	0.757	2.61053e-12
Cnp	8.74891e-16	0.273625	0.896	0.762	1.22511e-11
Tmsb10	5.58829e-25	0.271955	1	1	7.82528e-21
Pnrc1	6.72311e-11	0.269088	0.484	0.329	9.41436e-07
Itm2b	9.37866e-14	0.267557	0.764	0.716	1.31329e-09
Spib	6.4813e-08	0.266804	0.526	0.433	0.000907576
Blvrb	3.33739e-09	0.262942	0.658	0.559	4.67335e-05
Rnase6	3.90758e-13	0.262685	0.294	0.119	5.47178e-09
C1galt1	8.56299e-11	0.262566	0.522	0.37	1.19908e-06
Tifa	1.48309e-12	0.260862	0.766	0.691	2.07677e-08
Pafah1b3	3.93202e-18	0.260656	0.988	0.967	5.50601e-14
Sec63	2.09494e-09	0.260058	0.695	0.62	2.93355e-05
Klhl24	6.35985e-13	0.259932	0.429	0.241	8.9057e-09
Clec2d	3.7974e-09	0.25838	0.599	0.511	5.3175e-05
Arl6ip1	5.41622e-12	0.256846	0.587	0.451	7.58433e-08
Gm26740	5.05352e-12	0.254993	0.439	0.266	7.07645e-08
Syk	6.02918e-08	0.251367	0.505	0.405	0.000844265
Mettl9	2.41842e-36	-0.250426	0.084	0.349	3.38651e-32
Fxn	4.1309e-37	-0.250549	0.078	0.344	5.7845e-33
Snrnp25	1.86444e-39	-0.251389	0.083	0.365	2.61077e-35
Psmb2	8.04435e-22	-0.251481	0.473	0.795	1.12645e-17
Ezr	1.97748e-27	-0.251582	0.209	0.511	2.76906e-23
Pfdn6	2.03746e-21	-0.252519	0.338	0.618	2.85306e-17
Nudt21	5.08584e-25	-0.253011	0.29	0.595	7.1217e-21
Romo1	1.3258e-21	-0.253039	0.488	0.803	1.85652e-17
Dpy30	6.47935e-26	-0.25316	0.181	0.453	9.07304e-22
Manf	4.91075e-25	-0.253218	0.269	0.562	6.87653e-21
Nudc	8.8895e-22	-0.253599	0.319	0.603	1.2448e-17
Hes1	1.04329e-24	-0.253637	0.084	0.289	1.46092e-20
Polr2h	7.8341e-40	-0.253657	0.09	0.38	1.09701e-35
Mrpl12	7.38764e-24	-0.254267	0.244	0.519	1.03449e-19
Ptbp1	5.93331e-31	-0.254425	0.151	0.438	8.30842e-27
Topbp1	1.66196e-33	-0.255175	0.092	0.352	2.32724e-29
Rdx	2.35897e-24	-0.255659	0.191	0.456	3.30326e-20
Psmd7	1.12417e-26	-0.255919	0.271	0.59	1.57418e-22
Bcl7c	2.84067e-33	-0.256601	0.129	0.418	3.97779e-29
Ube2l3	1.27941e-26	-0.256886	0.335	0.671	1.79156e-22
Snrpc	8.85804e-27	-0.257318	0.285	0.605	1.24039e-22
Tra2b	7.52491e-18	-0.25746	0.427	0.701	1.05371e-13
Acadl	2.07605e-33	-0.257736	0.15	0.451	2.90709e-29
Ndufa5	8.56659e-23	-0.257752	0.35	0.656	1.19958e-18
Cops3	2.43762e-29	-0.257838	0.124	0.38	3.4134e-25
Tssc4	1.93741e-36	-0.258702	0.1	0.38	2.71296e-32
Kmt5a	2.98911e-35	-0.259	0.086	0.349	4.18566e-31
Eif4h	3.55807e-25	-0.259649	0.235	0.516	4.98237e-21
Cycs	8.40728e-22	-0.259675	0.405	0.706	1.17727e-17
Mrpl41	4.12653e-26	-0.259876	0.167	0.423	5.77838e-22
Ppm1g	5.77008e-29	-0.260077	0.175	0.463	8.07984e-25
Higd1a	6.16075e-27	-0.260613	0.259	0.565	8.6269e-23
Mbd2	5.35712e-28	-0.260629	0.2	0.494	7.50158e-24
1110008L16Rik	2.82914e-37	-0.26068	0.062	0.309	3.96165e-33
Fh1	1.45655e-31	-0.261775	0.172	0.471	2.03961e-27
Sdhb	3.61061e-23	-0.262368	0.369	0.676	5.05594e-19
Ndufc2	4.49778e-22	-0.263163	0.427	0.734	6.29824e-18
Ube2a	5.72457e-24	-0.264012	0.424	0.749	8.01612e-20
Ndufs5	1.34267e-16	-0.2643	0.628	0.863	1.88014e-12
Uqcrq	1.42599e-19	-0.264487	0.684	0.891	1.99681e-15
Uqcrb	2.87834e-20	-0.265561	0.563	0.866	4.03054e-16
Mdh2	3.70246e-23	-0.265922	0.398	0.709	5.18455e-19
Usmg5	6.53254e-20	-0.266188	0.736	0.924	9.14752e-16
Cdk2ap1	4.79414e-34	-0.266288	0.107	0.382	6.71324e-30
Tkt	2.16979e-23	-0.266345	0.291	0.585	3.03835e-19
Cetn3	5.42162e-26	-0.266461	0.253	0.549	7.59189e-22
Thoc7	2.41576e-24	-0.266635	0.298	0.597	3.38278e-20
Nxt1	9.10557e-33	-0.26674	0.134	0.42	1.27505e-28
Pebp1	3.61097e-20	-0.267231	0.389	0.671	5.05645e-16
Gm8186	5.90543e-40	-0.267382	0.081	0.362	8.26937e-36
Rbbp7	1.19086e-33	-0.267519	0.139	0.435	1.66756e-29
Smarca5	1.21389e-24	-0.267747	0.31	0.615	1.69981e-20
Snrpd3	4.47919e-23	-0.267826	0.445	0.767	6.27221e-19
Ywhah	4.88973e-24	-0.267905	0.35	0.653	6.84708e-20
Ccna2	1.81949e-42	-0.268431	0.066	0.344	2.54783e-38
Prdx1	1.24786e-18	-0.26863	0.683	0.889	1.74738e-14
Ptgr1	1.82946e-27	-0.268851	0.169	0.441	2.5618e-23
Nsd2	1.65028e-35	-0.269375	0.068	0.314	2.31089e-31
Atp5b	9.20204e-20	-0.269515	0.655	0.886	1.28856e-15
Rpl23a	1.07416e-17	-0.270327	0.87	0.939	1.50415e-13
Marcksl1	9.14231e-33	-0.271318	0.125	0.405	1.2802e-28
Gpx1	1.79011e-16	-0.271575	0.601	0.853	2.50669e-12
Rps12	2.04555e-25	-0.27202	0.999	1	2.86438e-21
Fundc2	1.67029e-28	-0.272459	0.259	0.585	2.33891e-24
Rnaseh2b	5.95458e-41	-0.272945	0.083	0.37	8.33819e-37
1700097N02Rik	5.20638e-35	-0.273174	0.105	0.38	7.2905e-31
Knstrn	6.75166e-42	-0.273503	0.045	0.294	9.45435e-38
Snx3	1.19927e-29	-0.274121	0.214	0.522	1.67934e-25
Polr2j	3.89328e-24	-0.274462	0.447	0.765	5.45176e-20
Fkbp2	3.1329e-31	-0.274877	0.195	0.506	4.38699e-27
Slc25a5	9.77819e-20	-0.275607	0.658	0.886	1.36924e-15
Nop58	2.70845e-30	-0.276175	0.14	0.415	3.79265e-26
Cdv3	1.01729e-27	-0.277379	0.242	0.552	1.42451e-23
Atp5o.1	1.02031e-20	-0.277586	0.553	0.83	1.42874e-16
Uqcr11	2.57828e-18	-0.277774	0.614	0.848	3.61037e-14
Slirp	1.30039e-32	-0.278228	0.189	0.501	1.82094e-28
Ssrp1	3.32823e-25	-0.278737	0.276	0.572	4.66052e-21
Eif4a1	3.66556e-20	-0.278813	0.534	0.81	5.13288e-16
Rfc5	1.27147e-48	-0.279143	0.049	0.332	1.78044e-44
Strap	1.19973e-31	-0.279277	0.183	0.478	1.67999e-27
Tmco1	5.37294e-32	-0.279933	0.238	0.577	7.52373e-28
Phb2	1.30515e-24	-0.28006	0.349	0.653	1.8276e-20
Uqcr10	2.69241e-24	-0.280698	0.694	0.916	3.77018e-20
Rps8	3.11833e-36	-0.280783	1	1	4.3666e-32
Nsmce4a	2.17955e-25	-0.281036	0.358	0.678	3.05203e-21
Ndufs6	1.73196e-25	-0.281368	0.454	0.787	2.42527e-21
Smc3	3.25169e-25	-0.281867	0.277	0.57	4.55334e-21
Serbp1	1.58181e-23	-0.282223	0.853	0.944	2.21501e-19
Eif1ax	7.54222e-30	-0.282449	0.248	0.565	1.05614e-25
Tmem14c	4.60002e-24	-0.282697	0.429	0.742	6.4414e-20
Pcbd2	1.22925e-41	-0.283878	0.094	0.395	1.72132e-37
Tcp1	6.49075e-29	-0.284031	0.246	0.559	9.08899e-25
Snrpd2	1.65835e-24	-0.284615	0.674	0.924	2.32218e-20
Ift27	8.50889e-47	-0.28474	0.074	0.38	1.1915e-42
Ppp1cc	7.35152e-24	-0.286434	0.466	0.785	1.02943e-19
Gtf2h5	1.84581e-29	-0.286939	0.357	0.714	2.58469e-25
Timm17b	1.75351e-30	-0.28718	0.208	0.514	2.45544e-26
Ndufb9	3.45314e-24	-0.287274	0.573	0.853	4.83543e-20
Cdc6	1.11471e-70	-0.287646	0.008	0.301	1.56093e-66
Sarnp	7.19886e-27	-0.287872	0.419	0.757	1.00806e-22
Sptssa	2.22609e-33	-0.288973	0.197	0.519	3.1172e-29
Atp5g1	4.533e-21	-0.289001	0.545	0.805	6.34756e-17
Haus4	4.06251e-46	-0.290585	0.068	0.362	5.68873e-42
Raly	1.43573e-25	-0.290762	0.4	0.729	2.01045e-21
Rbbp4	1.59283e-21	-0.290896	0.395	0.684	2.23044e-17
Snrnp40	9.73638e-34	-0.292038	0.205	0.527	1.36339e-29
Rnaseh2c	5.04554e-27	-0.292847	0.305	0.625	7.06527e-23
Csrp1	1.52042e-33	-0.292855	0.152	0.448	2.12905e-29
Psmd14	3.23385e-34	-0.292977	0.205	0.534	4.52836e-30
Cacybp	3.28491e-29	-0.293033	0.226	0.529	4.59985e-25
Ndufa10	3.77202e-39	-0.29379	0.186	0.532	5.28196e-35
Tceal9	5.41201e-38	-0.29448	0.151	0.473	7.57844e-34
Nrm	6.33685e-32	-0.294842	0.14	0.42	8.87349e-28
Phf5a	1.56875e-26	-0.295036	0.396	0.719	2.19673e-22
U2af1	2.5013e-25	-0.295638	0.433	0.775	3.50257e-21
Rps20	1.54974e-47	-0.296391	1	1	2.17009e-43
Tfdp1	1.16575e-48	-0.296718	0.068	0.372	1.6324e-44
Rplp2	1.49945e-48	-0.296983	1	1	2.09968e-44
Ndufb6	1.11654e-34	-0.297418	0.231	0.572	1.56348e-30
Rps29	7.39963e-66	-0.298114	1	1	1.03617e-61
E2f1	3.9481e-61	-0.298347	0.024	0.316	5.52853e-57
Mrps18a	5.21953e-34	-0.298676	0.2	0.519	7.3089e-30
Cenpx	1.04178e-31	-0.299392	0.285	0.633	1.45881e-27
Anp32a	5.78762e-24	-0.299496	0.524	0.818	8.10441e-20
Snrpa1	1.37917e-31	-0.299624	0.247	0.575	1.93125e-27
Hnrnpdl	2.90384e-25	-0.29968	0.351	0.656	4.06624e-21
Eny2	3.3047e-24	-0.299745	0.33	0.618	4.62757e-20
Tagln2	2.38111e-25	-0.300288	0.31	0.628	3.33427e-21
Ndufv2	6.13858e-31	-0.30168	0.283	0.615	8.59586e-27
Gngt2	4.31195e-31	-0.301706	0.275	0.61	6.03802e-27
Rps17	4.54032e-33	-0.302967	0.968	0.985	6.35781e-29
Tcf19	4.91261e-68	-0.30367	0.017	0.319	6.87913e-64
Erh	6.62961e-32	-0.304118	0.271	0.6	9.28344e-28
Cdc45	1.13292e-72	-0.30545	0.012	0.322	1.58642e-68
Cox7b	2.88627e-26	-0.305548	0.664	0.899	4.04164e-22
Casp8ap2	2.96636e-52	-0.30561	0.068	0.392	4.15379e-48
Ptges3	6.62252e-36	-0.305784	0.16	0.478	9.27352e-32
Ndufb3	2.21704e-30	-0.305879	0.437	0.79	3.10452e-26
Hnrnpu	2.12942e-25	-0.306298	0.472	0.805	2.98183e-21
Ubl5	3.69938e-34	-0.306534	0.921	0.98	5.18024e-30
Chaf1b	1.6784e-60	-0.306696	0.033	0.339	2.35027e-56
Lxn	9.5077e-39	-0.307514	0.084	0.359	1.33136e-34
Ramp1	7.86424e-35	-0.307685	0.135	0.433	1.10123e-30
Srp19	2.10803e-30	-0.309588	0.347	0.689	2.95188e-26
Snu13	3.57171e-23	-0.310137	0.596	0.871	5.00147e-19
Nmral1	1.07432e-33	-0.310384	0.181	0.484	1.50438e-29
Plac8	2.29564e-21	-0.311283	0.626	0.871	3.21459e-17
Pa2g4	1.18033e-32	-0.311516	0.26	0.595	1.65281e-28
Ndufb7	2.67811e-28	-0.311608	0.589	0.901	3.75015e-24
Tomm7	2.51715e-25	-0.311744	0.637	0.904	3.52476e-21
Cenpe	2.68565e-49	-0.312109	0.036	0.301	3.76072e-45
2010107E04Rik	1.24756e-28	-0.312501	0.785	0.975	1.74696e-24
Lyar	4.84181e-44	-0.313102	0.132	0.476	6.77999e-40
Ndufc1	4.0681e-26	-0.313358	0.561	0.873	5.69656e-22
Etfb	1.7899e-35	-0.3141	0.244	0.597	2.50639e-31
Anapc15	4.855e-50	-0.314248	0.084	0.413	6.79846e-46
Sec61g	3.57191e-36	-0.314397	0.904	0.99	5.00175e-32
Mad2l1	7.85895e-66	-0.314774	0.036	0.367	1.10049e-61
Cbx1	1.02996e-27	-0.315071	0.479	0.797	1.44225e-23
Sept7	5.09293e-29	-0.315733	0.376	0.701	7.13163e-25
Rdm1	5.74591e-56	-0.317534	0.062	0.39	8.04599e-52
Tma7	7.88623e-30	-0.317823	0.783	0.97	1.10431e-25
Hspa8	1.94531e-26	-0.318183	0.901	0.947	2.72402e-22
Rplp1	1.33566e-22	-0.31987	1	1	1.87033e-18
Rad51	3.18385e-68	-0.320085	0.023	0.339	4.45835e-64
Hnrnpa2b1	5.05487e-22	-0.320209	0.621	0.871	7.07833e-18
Uqcc2	3.3724e-34	-0.320982	0.28	0.635	4.72237e-30
Ywhae	3.60177e-28	-0.322206	0.589	0.891	5.04356e-24
Cox5a	2.22259e-32	-0.322553	0.8	0.947	3.11229e-28
Mrps14	1.05291e-30	-0.323059	0.46	0.813	1.47439e-26
Fam96a	3.32846e-29	-0.323369	0.368	0.689	4.66084e-25
Cisd1	2.48709e-34	-0.324581	0.207	0.524	3.48267e-30
Smc4	1.56906e-37	-0.325314	0.171	0.511	2.19716e-33
Arntl	3.21046e-31	-0.326366	0.242	0.565	4.49561e-27
Hspa14	8.39432e-47	-0.326475	0.135	0.491	1.17546e-42
Atp5j2	1.07936e-39	-0.326778	0.93	0.97	1.51143e-35
Psmc3ip	1.89599e-65	-0.328037	0.036	0.365	2.65496e-61
Anapc13	2.58621e-34	-0.329042	0.363	0.732	3.62146e-30
Cox6b1	1.37662e-39	-0.32943	0.899	0.992	1.92769e-35
Ccnb1	6.36012e-39	-0.330115	0.084	0.359	8.90608e-35
Ezh2	3.76618e-27	-0.332199	0.43	0.77	5.27378e-23
Set	1.37098e-24	-0.333109	0.525	0.815	1.91978e-20
Eif5a	1.10664e-30	-0.333291	0.893	0.967	1.54963e-26
Atp5g2	9.39026e-30	-0.334699	0.853	0.949	1.31492e-25
Cox6c	1.36921e-41	-0.334851	0.962	0.992	1.9173e-37
Eloc	4.69313e-39	-0.335062	0.264	0.63	6.57179e-35
Fkbp3	3.00902e-34	-0.335779	0.305	0.671	4.21353e-30
Bola3	2.46067e-42	-0.337945	0.15	0.484	3.44567e-38
Gtf2a2	4.76283e-38	-0.338564	0.328	0.714	6.66939e-34
Cenph	2.62226e-65	-0.339283	0.039	0.372	3.67195e-61
Mrpl33	6.85687e-35	-0.341484	0.38	0.744	9.60168e-31
Psmb9	1.14775e-36	-0.341855	0.314	0.684	1.6072e-32
Ppih	2.18452e-49	-0.344342	0.115	0.458	3.05899e-45
Hprt	3.78394e-47	-0.345713	0.136	0.491	5.29865e-43
Smc6	3.14833e-43	-0.346997	0.133	0.468	4.40861e-39
Rps6	5.2456e-36	-0.347317	0.977	0.992	7.34542e-32
Usp1	1.51475e-53	-0.347474	0.08	0.418	2.1211e-49
Impdh2	1.32361e-45	-0.347819	0.123	0.458	1.85346e-41
Rrm1	1.00114e-51	-0.349614	0.094	0.433	1.40189e-47
Eef1b2	8.78393e-36	-0.350204	0.971	0.985	1.23001e-31
Elof1	7.27402e-28	-0.350321	0.702	0.911	1.01858e-23
Hsp90ab1	1.10062e-21	-0.351	0.985	0.982	1.54119e-17
Ddx39b	2.94819e-32	-0.351541	0.466	0.808	4.12836e-28
Rpl39	3.89215e-73	-0.355352	1	1	5.45018e-69
Prdx4	1.76924e-43	-0.357954	0.146	0.486	2.47747e-39
Atp5h	1.57933e-43	-0.358379	0.912	0.99	2.21153e-39
Ddx39	9.06707e-42	-0.361925	0.342	0.737	1.26966e-37
Rbm3	9.15026e-53	-0.3623	0.991	1	1.28131e-48
Rsph9	5.23355e-50	-0.363226	0.171	0.554	7.32854e-46
Atad2	9.4929e-56	-0.365833	0.083	0.433	1.32929e-51
Lsm3	2.2105e-43	-0.366141	0.276	0.678	3.09537e-39
Cox7a2	2.96282e-43	-0.366497	0.884	0.987	4.14883e-39
Mrpl42	2.31407e-50	-0.367229	0.17	0.559	3.24039e-46
Smc2	3.60627e-57	-0.367353	0.096	0.468	5.04986e-53
Paics	7.20214e-55	-0.369772	0.112	0.484	1.00852e-50
Ucp2	2.62006e-35	-0.370364	0.94	0.987	3.66887e-31
Larp7	3.01019e-51	-0.370508	0.174	0.577	4.21516e-47
Wdr76	1.29652e-75	-0.370692	0.039	0.41	1.81552e-71
Cdca3	2.34586e-54	-0.371195	0.08	0.423	3.2849e-50
Cox5b	8.43377e-45	-0.37136	0.895	0.99	1.18098e-40
Mdh1	2.17059e-34	-0.37149	0.439	0.785	3.03948e-30
Banf1	3.76639e-42	-0.373213	0.263	0.646	5.27408e-38
Tpx2	8.70508e-50	-0.37551	0.044	0.322	1.21897e-45
Cmc2	2.25337e-55	-0.376099	0.122	0.501	3.15539e-51
Snrpe	2.68033e-54	-0.376267	0.954	0.995	3.75327e-50
Mcm2	1.04491e-75	-0.378043	0.044	0.423	1.46319e-71
Dtl	1.42639e-76	-0.37824	0.027	0.38	1.99738e-72
Psma6	4.18508e-36	-0.378258	0.444	0.792	5.86037e-32
Pdap1	1.52193e-40	-0.381801	0.385	0.78	2.13116e-36
Elob	1.54339e-48	-0.384478	0.876	0.987	2.16121e-44
Fbxo5	3.85159e-61	-0.386484	0.063	0.41	5.39338e-57
Pgp	5.1298e-56	-0.38694	0.116	0.489	7.18326e-52
Dnmt1	4.40297e-61	-0.387102	0.073	0.433	6.16548e-57
Calm3	9.19393e-39	-0.389008	0.429	0.81	1.28743e-34
Rpl22l1	9.16891e-29	-0.391463	0.951	0.982	1.28392e-24
Atp5k	7.3776e-46	-0.39434	0.781	0.965	1.03309e-41
Hnrnpd	8.86118e-42	-0.394953	0.479	0.871	1.24083e-37
Psip1	2.35586e-60	-0.39509	0.112	0.509	3.29891e-56
Fen1	1.04822e-75	-0.39583	0.055	0.451	1.46782e-71
Rfc2	2.9479e-54	-0.399625	0.161	0.559	4.12794e-50
Prim1	3.62971e-79	-0.401228	0.041	0.428	5.08268e-75
Hnrnpf	1.90654e-38	-0.401545	0.751	0.954	2.66973e-34
Mrpl52	4.80918e-37	-0.401834	0.427	0.787	6.73429e-33
Hmgn5	4.98106e-49	-0.402019	0.152	0.522	6.97498e-45
Ndufb8	4.04053e-42	-0.403041	0.493	0.873	5.65796e-38
Tmpo	2.81006e-57	-0.403302	0.132	0.532	3.93492e-53
Cenpf	7.56465e-45	-0.404072	0.104	0.423	1.05928e-40
Anapc5	8.80902e-50	-0.406085	0.245	0.661	1.23353e-45
Dap	1.55693e-56	-0.407367	0.179	0.592	2.18017e-52
Rpl36a	9.04691e-44	-0.407915	0.992	0.995	1.26684e-39
Nme1	2.98503e-35	-0.408077	0.444	0.803	4.17993e-31
Minos1	1.57031e-43	-0.409614	0.464	0.835	2.19891e-39
Cox6a1	4.79453e-47	-0.410872	0.418	0.835	6.71378e-43
Exosc8	1.28798e-66	-0.412707	0.125	0.559	1.80357e-62
Rpl41	5.41922e-50	-0.413415	1	1	7.58853e-46
Ssna1	2.16901e-45	-0.413679	0.332	0.732	3.03727e-41
Dtymk	2.67287e-48	-0.415392	0.221	0.613	3.74282e-44
Hpf1	2.91268e-62	-0.415719	0.129	0.547	4.07863e-58
Hist1h4i	3.22932e-51	-0.418621	0.112	0.466	4.52202e-47
Rplp0	1.03999e-65	-0.419662	0.999	1	1.4563e-61
Dctpp1	4.71245e-60	-0.420397	0.139	0.549	6.59885e-56
Rps27l	3.573e-43	-0.420708	0.617	0.937	5.00327e-39
Asf1b	2.51294e-83	-0.421569	0.038	0.433	3.51887e-79
Csrp2	1.29402e-47	-0.421714	0.346	0.749	1.81202e-43
Smc1a	5.42046e-46	-0.422427	0.221	0.6	7.59027e-42
Spc24	4.03038e-67	-0.424871	0.101	0.511	5.64375e-63
Ppil1	3.13444e-73	-0.425042	0.109	0.552	4.38916e-69
Rpa3	1.86817e-75	-0.426839	0.087	0.522	2.616e-71
Srsf3	1.12614e-42	-0.427699	0.869	0.967	1.57693e-38
Mrpl18	7.07412e-46	-0.429894	0.402	0.795	9.90588e-42
Hist1h1b	1.62756e-13	-0.432535	0.216	0.39	2.27907e-09
Magoh	1.49894e-53	-0.433541	0.307	0.749	2.09896e-49
Lgals9	4.77788e-46	-0.435718	0.391	0.8	6.69046e-42
Mcm4	6.5868e-85	-0.440479	0.064	0.501	9.2235e-81
Lsm4	1.09383e-46	-0.442668	0.432	0.838	1.5317e-42
Cenpm	8.98887e-98	-0.443384	0.052	0.522	1.25871e-93
Dynll1	2.56531e-32	-0.443952	0.749	0.924	3.59221e-28
Fam111a	2.71455e-70	-0.444557	0.073	0.466	3.80118e-66
Rbmxl1	7.00498e-56	-0.444893	0.22	0.643	9.80907e-52
Rps2	9.47861e-31	-0.448399	0.997	1	1.32729e-26
Atp5g3	3.21636e-45	-0.448481	0.424	0.823	4.50386e-41
Cox8a	6.62003e-75	-0.448732	0.988	1	9.27003e-71
Lsm2	2.99137e-67	-0.449823	0.212	0.689	4.18882e-63
Swi5	4.87061e-51	-0.450418	0.429	0.858	6.82032e-47
Tmem256	1.98171e-49	-0.453964	0.398	0.813	2.77499e-45
Hat1	1.69866e-74	-0.455354	0.082	0.496	2.37863e-70
Hmgn1	4.15834e-40	-0.455393	0.525	0.863	5.82293e-36
Atpif1	1.0402e-48	-0.458929	0.56	0.909	1.45659e-44
Cdk4	2.40804e-46	-0.461447	0.292	0.668	3.37197e-42
Ung	1.0991e-109	-0.462684	0.006	0.43	1.53907e-105
Hist1h2bc	1.06085e-42	-0.467586	0.074	0.357	1.48551e-38
Ccdc34	6.39222e-90	-0.469665	0.061	0.516	8.95103e-86
Atp5j	1.3705e-65	-0.470998	0.822	0.99	1.9191e-61
Hsp90aa1	9.62624e-43	-0.472041	0.466	0.828	1.34796e-38
Rsph1	1.6532e-54	-0.475998	0.216	0.643	2.31497e-50
Ube2s	3.97864e-37	-0.47793	0.509	0.828	5.57129e-33
Gsn	1.2009e-72	-0.478576	0.084	0.496	1.68163e-68
Clspn	4.09123e-92	-0.479739	0.044	0.481	5.72895e-88
Rpl14	3.28585e-47	-0.481027	0.982	0.992	4.60117e-43
Hnrnpab	1.64493e-55	-0.485936	0.357	0.787	2.30339e-51
Cdkn3	9.26988e-63	-0.48946	0.077	0.441	1.29806e-58
Ybx1	1.95105e-55	-0.490458	0.843	0.962	2.73206e-51
Hnrnpa3	6.41438e-45	-0.495212	0.546	0.881	8.98206e-41
Dhfr	5.93944e-94	-0.496031	0.048	0.494	8.317e-90
H2-Ab1	9.65473e-42	-0.497995	0.252	0.623	1.35195e-37
Hist1h2ap	5.17203e-18	-0.500345	0.163	0.359	7.24239e-14
Hint1	2.56567e-62	-0.501292	0.733	0.977	3.5927e-58
Dbi	7.51384e-56	-0.5019	0.423	0.853	1.05216e-51
Ndufa4	6.71496e-72	-0.504188	0.904	0.987	9.40295e-68
Rpsa	2.15987e-75	-0.507101	0.999	1	3.02446e-71
Cdc20	6.70293e-51	-0.510864	0.076	0.387	9.38611e-47
Lsm6	3.04457e-67	-0.514108	0.337	0.813	4.26331e-63
Cenpk	1.31941e-119	-0.531063	0.033	0.539	1.84758e-115
Cenpw	1.0449e-92	-0.533629	0.106	0.615	1.46318e-88
Gins2	3.59748e-104	-0.53939	0.046	0.522	5.03755e-100
Hdgf	5.87052e-78	-0.540473	0.22	0.734	8.22048e-74
Uhrf1	1.20006e-97	-0.542938	0.074	0.562	1.68045e-93
Lgals1	9.24262e-45	-0.543844	0.441	0.808	1.29424e-40
Hmgb3	9.18011e-102	-0.54575	0.1	0.638	1.28549e-97
Cks2	7.64414e-41	-0.547638	0.237	0.58	1.07041e-36
Cdca8	4.07502e-81	-0.548826	0.094	0.549	5.70625e-77
Txn1	8.99675e-64	-0.553941	0.581	0.939	1.25982e-59
Alyref	2.15227e-67	-0.554762	0.27	0.729	3.01382e-63
Srsf2	8.96395e-69	-0.557754	0.428	0.909	1.25522e-64
Orc6	1.33913e-116	-0.562393	0.051	0.575	1.87519e-112
Birc5	2.48403e-59	-0.563026	0.216	0.648	3.47838e-55
Cbx3	8.17824e-62	-0.5635	0.473	0.894	1.1452e-57
Cenps	1.50811e-102	-0.565628	0.076	0.582	2.11181e-98
Top2a	6.3654e-64	-0.570461	0.21	0.671	8.91347e-60
Mki67	1.22334e-75	-0.570953	0.153	0.63	1.71304e-71
Vim	1.86831e-48	-0.576932	0.402	0.785	2.61619e-44
Ccne2	1.5895e-99	-0.577286	0.034	0.476	2.22578e-95
Mcm5	7.88889e-96	-0.587239	0.088	0.58	1.10468e-91
Ccnd3	2.43835e-51	-0.590412	0.599	0.891	3.41443e-47
Tubb4b	1.11926e-48	-0.602375	0.421	0.795	1.5673e-44
Lmnb1	1.01143e-92	-0.605738	0.187	0.734	1.41631e-88
Nap1l1	1.50418e-70	-0.60716	0.299	0.795	2.1063e-66
Rfc3	2.66615e-90	-0.607925	0.179	0.706	3.73342e-86
Tubb5	8.87466e-68	-0.618924	0.801	0.962	1.24272e-63
Cd24a	1.82593e-75	-0.620852	0.929	1	2.55685e-71
Rpa2	1.39374e-101	-0.621694	0.1	0.62	1.95166e-97
Crip1	4.65818e-74	-0.624879	0.987	0.995	6.52285e-70
Cdca7	1.36457e-117	-0.63843	0.067	0.61	1.91081e-113
Hells	8.98555e-118	-0.643637	0.062	0.595	1.25825e-113
Snrpg	1.64662e-100	-0.647851	0.857	0.992	2.30576e-96
Pcna	6.45284e-99	-0.648478	0.109	0.623	9.03592e-95
Snrpd1	2.9884e-82	-0.653005	0.445	0.901	4.18465e-78
Gapdh	8.90788e-72	-0.664073	0.811	0.967	1.24737e-67
Rfc4	5.5198e-103	-0.669815	0.107	0.628	7.72937e-99
Lsm5	3.15229e-101	-0.671127	0.283	0.861	4.41415e-97
Cks1b	1.47414e-105	-0.676598	0.152	0.722	2.06424e-101
Lockd	1.62672e-124	-0.676686	0.106	0.709	2.2779e-120
Dnajc9	1.11829e-88	-0.677516	0.207	0.727	1.56594e-84
Srsf7	7.48442e-93	-0.679099	0.373	0.916	1.04804e-88
Tuba1b	9.47654e-56	-0.680156	0.52	0.83	1.327e-51
Anp32e	4.20533e-96	-0.682878	0.322	0.878	5.88873e-92
Gmnn	1.55853e-100	-0.685625	0.145	0.681	2.18241e-96
Slbp	2.49197e-83	-0.68968	0.21	0.711	3.48951e-79
Tipin	1.62051e-109	-0.704907	0.123	0.678	2.26919e-105
Ranbp1	1.81925e-68	-0.705416	0.447	0.823	2.5475e-64
Anp32b	7.49589e-84	-0.714651	0.498	0.904	1.04965e-79
Ran	2.41051e-101	-0.72146	0.714	0.97	3.37543e-97
Mcm6	2.97516e-119	-0.72341	0.086	0.648	4.16612e-115
Mcm3	1.00666e-123	-0.72562	0.092	0.671	1.40963e-119
Ppia	1.81286e-158	-0.736156	0.999	1	2.53855e-154
Nasp	5.15102e-111	-0.744824	0.169	0.744	7.21298e-107
Ptma	2.229e-179	-0.783774	1	1	3.12126e-175
Selenoh	1.23273e-115	-0.791732	0.326	0.914	1.72619e-111
Nucks1	9.43294e-106	-0.810275	0.307	0.881	1.32089e-101
Myl4	3.16513e-93	-0.847169	0.602	0.954	4.43213e-89
Lig1	2.9614e-125	-0.849769	0.11	0.699	4.14684e-121
Siva1	5.75158e-113	-0.849772	0.147	0.711	8.05393e-109
Mcm7	5.75244e-112	-0.861264	0.209	0.782	8.05514e-108
Nrgn	1.09879e-95	-0.870446	0.07	0.537	1.53863e-91
Cenpa	2.71556e-72	-0.878637	0.264	0.696	3.8026e-68
Rrm2	2.36787e-128	-0.909498	0.089	0.676	3.31573e-124
Dek	9.21626e-108	-0.938987	0.411	0.899	1.29055e-103
Ccnb2	2.69143e-138	-0.941496	0.079	0.686	3.76882e-134
H2afv	8.32166e-161	-1.0087	0.859	1	1.16528e-156
Hmgb1	9.64419e-177	-1.03435	0.998	1	1.35048e-172
Hmgn2	1.86737e-166	-1.17904	0.427	0.99	2.61488e-162
Dut	2.64425e-124	-1.19677	0.264	0.83	3.70274e-120
H2afz	8.67789e-186	-1.19839	0.99	1	1.21517e-181
Stmn1	8.15686e-162	-1.28593	0.869	0.997	1.14221e-157
Pclaf	8.8972e-128	-1.34543	0.345	0.889	1.24587e-123
Hmgb2	1.10431e-191	-1.81402	0.982	1	1.54636e-187

## Sheet: Kappa Pre B vs PreBCRd
symbol	p_val	avg_logFC	pct.1	pct.2	p_val_adj
Ly6d	5.79019e-178	2.3524	0.98	0.087	8.108e-174
Igkc	6.85299e-183	2.33509	1	0.329	9.59624e-179
Dnajc7	2.57611e-186	2.30477	0.989	0.077	3.60733e-182
Cd79b	1.37126e-190	2.16762	1	0.18	1.92017e-186
Vpreb3	2.559e-185	1.94642	0.999	0.702	3.58336e-181
Ebf1	1.74074e-183	1.92635	1	0.699	2.43756e-179
Cd79a	2.30577e-181	1.85958	1	0.573	3.22876e-177
Btg1	9.01932e-177	1.82381	0.978	0.118	1.26298e-172
Pafah1b3	4.70888e-183	1.76504	0.988	0.154	6.59384e-179
Jund	6.80536e-158	1.64769	0.903	0.036	9.52955e-154
Cnp	1.09078e-154	1.46713	0.896	0.051	1.52742e-150
Ighm	1.60328e-167	1.44685	1	0.72	2.24508e-163
Arl5c	4.72338e-145	1.42928	0.86	0.033	6.61414e-141
Tmsb4x	3.04032e-170	1.41989	1	0.956	4.25736e-166
Ifi27l2a	1.82905e-104	1.41186	0.758	0.075	2.56122e-100
H3f3a	1.95045e-184	1.35967	1	0.987	2.73122e-180
Atp1b1	4.97586e-133	1.26219	0.84	0.069	6.9677e-129
Tmsb10	1.21032e-161	1.2593	1	0.997	1.69481e-157
H2-D1	3.82466e-147	1.20956	0.989	0.645	5.35567e-143
Iglc1	6.64879e-94	1.17169	0.698	0.057	9.3103e-90
Gm30211	1.81486e-66	1.1538	0.579	0.08	2.54135e-62
Ypel3	1.26056e-124	1.11634	0.79	0.031	1.76516e-120
Cd37	6.95227e-125	1.08887	0.917	0.26	9.73526e-121
Fcrla	1.01014e-106	1.08498	0.777	0.121	1.4145e-102
H3f3b	3.46975e-165	1.07068	1	0.977	4.85869e-161
Rhoh	4.02512e-107	1.03827	0.732	0.041	5.63638e-103
Ly6e	5.8102e-117	1.02494	0.924	0.334	8.13602e-113
Foxp1	1.95405e-103	1.01535	0.761	0.108	2.73625e-99
Cd74	9.62035e-101	1.0003	0.77	0.062	1.34714e-96
Malat1	4.26524e-134	0.996726	1	1	5.97262e-130
Tifa	2.92862e-102	0.989607	0.766	0.118	4.10095e-98
Sec11c	1.3148e-104	0.97137	0.803	0.203	1.84111e-100
Rac2	9.94098e-117	0.969292	0.912	0.352	1.39204e-112
Sec63	7.82507e-94	0.962885	0.695	0.067	1.09574e-89
Serinc3	9.03448e-98	0.944118	0.772	0.159	1.2651e-93
Iglc3	1.06968e-65	0.937694	0.538	0.028	1.49788e-61
Klf2	1.74067e-93	0.928191	0.666	0.026	2.43746e-89
Nfkbia	9.61682e-82	0.925126	0.634	0.051	1.34664e-77
Cyba	6.22708e-84	0.914672	0.721	0.162	8.71979e-80
Blvrb	2.29002e-88	0.910274	0.658	0.039	3.20671e-84
H2-K1	2.72906e-97	0.892296	0.967	0.635	3.8215e-93
S100a10	1.81016e-89	0.891501	0.713	0.108	2.53477e-85
mt-Co1	1.00933e-157	0.887809	1	1	1.41336e-153
Pkig	2.64831e-94	0.886838	0.786	0.224	3.70842e-90
Cox7a2l	2.60871e-91	0.867588	0.794	0.283	3.65298e-87
Dok3	6.86355e-91	0.863327	0.68	0.057	9.61104e-87
Itm2b	4.94998e-90	0.858951	0.764	0.211	6.93145e-86
Sox4	7.19294e-68	0.856696	0.675	0.172	1.00723e-63
Siglecg	2.93163e-87	0.851614	0.665	0.057	4.10516e-83
Lsp1	1.31873e-86	0.843896	0.64	0.033	1.84661e-82
Coro1a	5.17259e-105	0.842802	0.948	0.548	7.24318e-101
Gm42418	3.86607e-105	0.839096	0.981	0.424	5.41366e-101
Ftl1	1.30297e-119	0.837494	0.994	0.864	1.82454e-115
Xrcc6	2.8768e-76	0.804679	0.668	0.121	4.02839e-72
Unc93b1	6.52318e-78	0.803244	0.61	0.044	9.1344e-74
Ptp4a3	1.18641e-77	0.800582	0.733	0.208	1.66134e-73
Coq7	1.88436e-38	0.79124	0.609	0.316	2.63867e-34
Igha	8.95901e-80	0.781218	0.768	0.231	1.25453e-75
Fam53b	8.08049e-71	0.769376	0.682	0.17	1.13151e-66
Bcl7a	3.24901e-67	0.761204	0.631	0.121	4.54959e-63
Gabarap	5.59699e-76	0.76091	0.695	0.167	7.83746e-72
Fam129c	7.74356e-74	0.752861	0.59	0.039	1.08433e-69
Btg2	9.22849e-76	0.744397	0.569	0.01	1.29227e-71
Smim14	2.63151e-69	0.744279	0.665	0.159	3.6849e-65
Il7r	1.77354e-53	0.74232	0.681	0.308	2.48349e-49
Smarca4	2.11435e-64	0.736404	0.654	0.177	2.96073e-60
Cd47	1.25719e-69	0.729219	0.672	0.152	1.76044e-65
Cd52	6.86306e-60	0.728225	0.903	0.55	9.61035e-56
Lmo4	2.89862e-56	0.721722	0.742	0.375	4.05893e-52
Pycard	5.69226e-61	0.720457	0.59	0.113	7.97088e-57
Map1lc3b	3.58546e-67	0.718794	0.695	0.226	5.02072e-63
Akap12	1.52722e-60	0.702804	0.564	0.082	2.13856e-56
Npc2	1.56354e-62	0.696763	0.632	0.157	2.18943e-58
Rsrp1	1.47543e-61	0.692943	0.632	0.162	2.06604e-57
Bach2	1.74196e-57	0.690122	0.599	0.134	2.43926e-53
Cecr2	6.64573e-67	0.690095	0.564	0.049	9.30602e-63
B2m	7.22057e-80	0.678511	0.963	0.789	1.0111e-75
Spib	1.66961e-63	0.676668	0.526	0.028	2.33796e-59
Chchd10	4.15513e-92	0.6737	0.991	0.961	5.81843e-88
Selenow	2.80726e-64	0.669662	0.779	0.355	3.931e-60
Blnk	2.25431e-58	0.66391	0.579	0.108	3.15671e-54
Zeb2	9.5845e-56	0.657862	0.647	0.193	1.34212e-51
Ptprcap	6.8191e-84	0.657362	0.982	0.864	9.54879e-80
Slamf6	9.43199e-58	0.647009	0.562	0.098	1.32076e-53
Cd72	1.56727e-49	0.641646	0.645	0.254	2.19465e-45
Erp29	2.5772e-56	0.638018	0.754	0.401	3.60886e-52
Fth1	1.82006e-94	0.637103	0.998	0.995	2.54863e-90
Tspo	6.15137e-57	0.628464	0.563	0.103	8.61377e-53
Cst3	1.73119e-46	0.624846	0.649	0.301	2.42418e-42
Arpc5	2.423e-52	0.623701	0.641	0.231	3.39292e-48
Syk	3.73272e-56	0.622602	0.505	0.046	5.22692e-52
Pgls	1.17252e-66	0.618679	0.988	0.931	1.64188e-62
mt-Nd4	1.29287e-115	0.616566	1	1	1.81041e-111
Apobec3	4.01029e-41	0.616526	0.519	0.159	5.61561e-37
Clec2d	2.32651e-48	0.612858	0.599	0.18	3.25781e-44
Limd2	6.0592e-39	0.610582	0.67	0.391	8.48469e-35
mt-Co3	3.95367e-122	0.608083	1	1	5.53632e-118
Actb	1.28462e-84	0.606471	1	1	1.79885e-80
Pfdn5	6.67132e-70	0.595601	0.902	0.686	9.34185e-66
Tcf3	3.09638e-48	0.591499	0.581	0.175	4.33586e-44
Mbnl1	9.35609e-48	0.585981	0.689	0.319	1.31013e-43
Herpud1	2.01553e-41	0.582896	0.57	0.206	2.82235e-37
Ddx5	5.04686e-62	0.581106	0.921	0.779	7.06712e-58
Gmfg	2.47904e-54	0.579479	0.853	0.542	3.4714e-50
Slfn2	1.11112e-44	0.574388	0.388	0.008	1.55591e-40
Ifi209	3.02725e-56	0.570984	0.487	0.031	4.23906e-52
Clk1	1.02632e-48	0.570807	0.532	0.111	1.43716e-44
Marcks	1.68241e-45	0.564923	0.52	0.118	2.35588e-41
Cytip	5.73396e-48	0.562834	0.498	0.085	8.02927e-44
C1galt1	1.88111e-51	0.559462	0.522	0.087	2.63412e-47
Atp6v0b	1.19943e-45	0.554962	0.555	0.154	1.67956e-41
Srp14	7.76712e-45	0.553919	0.736	0.445	1.08763e-40
Rbm39	5.66004e-54	0.552374	0.865	0.632	7.92576e-50
Son	1.25362e-50	0.549359	0.824	0.602	1.75545e-46
Gnai2	5.90225e-45	0.541051	0.735	0.465	8.26492e-41
Rgs2	6.62127e-48	0.533528	0.474	0.059	9.27176e-44
Psap	1.60033e-48	0.528966	0.468	0.054	2.24095e-44
Ubb	5.48956e-64	0.527367	0.998	0.897	7.68704e-60
H2-Q7	2.2145e-38	0.522951	0.47	0.108	3.10096e-34
mt-Cytb	4.24302e-98	0.521325	1	0.997	5.9415e-94
S100a11	2.015e-44	0.519898	0.436	0.046	2.8216e-40
Eif3f	6.41846e-55	0.519688	0.911	0.771	8.98778e-51
Fis1	7.44672e-38	0.517975	0.655	0.386	1.04276e-33
Mzb1	4.54575e-45	0.51159	0.914	0.715	6.36542e-41
Pnrc1	1.37724e-40	0.504585	0.484	0.111	1.92855e-36
Pold4	6.57761e-36	0.503994	0.521	0.183	9.21063e-32
Grk2	7.9129e-36	0.497288	0.492	0.149	1.10804e-31
Ifi203	6.66433e-33	0.497196	0.467	0.141	9.33205e-29
Gm26740	3.03823e-50	0.49212	0.439	0.021	4.25443e-46
Napsa	2.94037e-39	0.491492	0.445	0.082	4.1174e-35
Myl12b	6.1158e-35	0.486197	0.531	0.201	8.56396e-31
Ralgps2	3.67625e-38	0.482436	0.444	0.085	5.14785e-34
Iglc2	5.43281e-27	0.482056	0.309	0.036	7.60756e-23
4930523C07Rik	2.2744e-33	0.482022	0.503	0.177	3.18485e-29
Cib1	1.61417e-31	0.475846	0.485	0.172	2.26032e-27
Sh3bgrl3	6.25555e-44	0.475797	0.94	0.784	8.75964e-40
Lyn	5.07993e-41	0.472784	0.445	0.069	7.11343e-37
Cd2	4.7976e-42	0.459793	0.369	0.008	6.71808e-38
Srgn	2.04814e-37	0.457893	0.797	0.576	2.86801e-33
Laptm5	5.84427e-34	0.456714	0.507	0.167	8.18373e-30
Clic1	2.07772e-45	0.452287	0.972	0.853	2.90944e-41
Stambpl1	8.05705e-41	0.449003	0.443	0.069	1.12823e-36
mt-Atp6	1.16371e-98	0.448555	1	1	1.62954e-94
Mndal	8.8485e-30	0.447269	0.479	0.177	1.23906e-25
Rag1	6.51777e-45	0.445671	0.391	0.01	9.12683e-41
Rps27	7.44699e-120	0.445596	1	1	1.0428e-115
Iqgap1	4.1035e-33	0.443036	0.414	0.09	5.74614e-29
Cplx2	1.33712e-35	0.44242	0.402	0.062	1.87237e-31
Fau	2.55926e-130	0.442078	1	1	3.58373e-126
Arhgdib	7.82075e-38	0.441185	0.86	0.707	1.09514e-33
Serp1	3.91155e-26	0.43533	0.626	0.409	5.47735e-22
Mgst1	4.10504e-43	0.434976	0.405	0.028	5.74828e-39
Elf1	3.07584e-33	0.433684	0.515	0.17	4.30709e-29
Mcl1	2.64071e-33	0.430352	0.43	0.095	3.69779e-29
Tmem131l	4.314e-30	0.42939	0.44	0.131	6.0409e-26
mt-Co2	1.90669e-98	0.429218	1	1	2.66994e-94
Supt4a	4.12928e-27	0.428968	0.692	0.537	5.78224e-23
Klhl24	9.02034e-35	0.426555	0.429	0.09	1.26312e-30
Cirbp	8.20865e-26	0.425564	0.452	0.177	1.14946e-21
Cerk	9.92522e-41	0.425519	0.393	0.031	1.38983e-36
Tpt1	3.93605e-97	0.42522	1	1	5.51165e-93
Slc12a3	7.52862e-41	0.424064	0.361	0.008	1.05423e-36
mt-Nd5	5.06969e-34	0.420656	0.876	0.751	7.09909e-30
Sri	4.34108e-27	0.420372	0.506	0.224	6.07881e-23
Scand1	6.18065e-23	0.419162	0.611	0.432	8.65477e-19
Txnip	1.78237e-32	0.417045	0.341	0.033	2.49585e-28
Syf2	6.61854e-28	0.415685	0.522	0.231	9.26794e-24
Hsp90b1	2.75035e-22	0.415659	0.687	0.56	3.85132e-18
Atp6v1g1	1.05213e-25	0.413601	0.518	0.254	1.47329e-21
Myl6	4.17628e-39	0.41048	0.912	0.82	5.84804e-35
Dusp2	2.35138e-24	0.410308	0.442	0.167	3.29264e-20
Arpc3	2.23449e-45	0.405554	0.928	0.882	3.12896e-41
Wasf2	7.26504e-25	0.392918	0.44	0.165	1.01732e-20
Atp6v0e	1.89686e-24	0.392845	0.571	0.342	2.65617e-20
Sh3glb1	2.62465e-25	0.392514	0.502	0.229	3.6753e-21
Emp3	3.4105e-28	0.391625	0.364	0.072	4.77573e-24
Ogt	5.78905e-28	0.390992	0.397	0.103	8.1064e-24
Rab21	5.26535e-32	0.389344	0.409	0.09	7.37306e-28
Spns3	7.41459e-36	0.386058	0.375	0.041	1.03827e-31
Slc38a2	2.03648e-17	0.384098	0.46	0.26	2.85169e-13
Arhgap45	6.04468e-29	0.3797	0.376	0.08	8.46437e-25
Cd38	5.72254e-36	0.379673	0.319	0.003	8.01327e-32
Rnase6	5.48302e-32	0.37899	0.294	0.005	7.67787e-28
Gnb2	4.30735e-21	0.37422	0.568	0.368	6.03158e-17
Akap13	6.06338e-20	0.373737	0.419	0.185	8.49056e-16
Ostf1	1.37909e-23	0.36799	0.449	0.18	1.93113e-19
Clint1	2.09407e-25	0.36645	0.406	0.129	2.93232e-21
Clta	3.92922e-26	0.362924	0.815	0.774	5.50209e-22
Atox1	6.6375e-19	0.361371	0.603	0.465	9.29448e-15
Calm1	2.88232e-28	0.352639	0.974	0.979	4.03611e-24
H2afv	1.17882e-28	0.35086	0.859	0.566	1.6507e-24
Ccm2	1.04467e-29	0.34955	0.354	0.057	1.46285e-25
Nol7	3.63883e-25	0.34947	0.829	0.769	5.09545e-21
Plekha2	7.39386e-27	0.34847	0.354	0.075	1.03536e-22
Pim1	4.70423e-24	0.348306	0.309	0.057	6.58734e-20
Uqcrh	1.50641e-32	0.347811	0.959	0.964	2.10942e-28
Gabarapl2	5.91449e-21	0.347495	0.41	0.167	8.28205e-17
Pdcd4	1.25086e-23	0.345377	0.368	0.103	1.75158e-19
Jchain	2.2517e-23	0.345217	0.356	0.095	3.15306e-19
Samhd1	1.61296e-32	0.344698	0.306	0.01	2.25863e-28
Cd69	4.55092e-15	0.341846	0.31	0.113	6.37266e-11
Jun	1.59485e-23	0.338259	0.285	0.041	2.23327e-19
Psenen	9.14382e-17	0.337632	0.478	0.275	1.28041e-12
Sat1	1.56756e-23	0.336972	0.331	0.077	2.19506e-19
Foxn3	5.34056e-28	0.336779	0.349	0.062	7.47839e-24
Nipbl	9.28925e-18	0.335482	0.388	0.17	1.30077e-13
Atp6v1f	1.57949e-15	0.331703	0.612	0.491	2.21177e-11
Bloc1s2	7.18528e-18	0.331541	0.416	0.19	1.00615e-13
Cdkn2d	1.17942e-24	0.32951	0.329	0.067	1.65154e-20
Dbnl	1.09095e-17	0.326749	0.417	0.198	1.52766e-13
Csk	9.47829e-16	0.326195	0.465	0.278	1.32725e-11
Vamp8	8.46753e-14	0.322531	0.472	0.306	1.18571e-09
Ube2b	8.76547e-17	0.322381	0.469	0.265	1.22743e-12
H2-Q6	9.47443e-25	0.317347	0.315	0.054	1.3267e-20
Tnfrsf13c	9.52318e-24	0.316418	0.301	0.051	1.33353e-19
Sf3b1	2.1499e-12	0.315396	0.584	0.491	3.0105e-08
Mob4	1.72677e-19	0.314886	0.366	0.131	2.41799e-15
Rrm2b	2.37139e-28	0.312888	0.307	0.031	3.32065e-24
Tmem50a	1.57294e-17	0.312581	0.38	0.162	2.20258e-13
Cmtm7	1.03923e-18	0.310749	0.786	0.733	1.45523e-14
Mxd4	1.31049e-27	0.309015	0.281	0.018	1.83508e-23
Klhl6	2.15626e-13	0.308756	0.488	0.324	3.01941e-09
Nsa2	2.7843e-19	0.30772	0.928	0.923	3.89886e-15
Gm37065	4.34905e-15	0.306329	0.411	0.211	6.08997e-11
Paip2	1.07857e-15	0.306276	0.69	0.632	1.51032e-11
Elof1	1.72362e-11	0.305759	0.702	0.679	2.41359e-07
Msn	2.3385e-15	0.305565	0.397	0.195	3.2746e-11
Il12a	7.60207e-23	0.305182	0.298	0.054	1.06452e-18
Cd53	2.85438e-18	0.30337	0.382	0.154	3.99698e-14
Snn	5.1385e-19	0.303223	0.376	0.141	7.19544e-15
Aldh2	3.79297e-15	0.303214	0.431	0.229	5.3113e-11
Calm2	1.17933e-19	0.300737	0.892	0.74	1.65142e-15
H2-Ab1	1.28354e-12	0.29814	0.252	0.087	1.79735e-08
Sys1	9.20136e-16	0.295436	0.403	0.203	1.28847e-11
Ndufa6	1.95546e-11	0.293138	0.606	0.542	2.73822e-07
Sp100	5.66149e-25	0.292486	0.277	0.028	7.92778e-21
Pou2af1	8.14597e-15	0.290494	0.395	0.198	1.14068e-10
Arhgap17	3.78763e-19	0.290344	0.352	0.118	5.30381e-15
AC149090.1	2.08809e-19	0.289637	0.308	0.082	2.92395e-15
Hes6	1.60407e-09	0.288445	0.522	0.416	2.24618e-05
Cd19	3.48737e-15	0.285809	0.359	0.162	4.88336e-11
Oaz1	4.35452e-32	0.28497	0.999	1	6.09764e-28
Kmt2e	3.67136e-15	0.283005	0.35	0.152	5.141e-11
Ddah2	1.94654e-21	0.28237	0.257	0.033	2.72574e-17
Mtss1	3.93235e-21	0.281854	0.335	0.09	5.50647e-17
Actg1	5.38353e-14	0.278326	0.958	0.925	7.53856e-10
Rbm5	7.90036e-17	0.27629	0.325	0.116	1.10629e-12
Bnip3l	2.68514e-19	0.274992	0.313	0.087	3.76001e-15
Sema4b	5.45227e-26	0.274222	0.26	0.013	7.63482e-22
Il16	4.24578e-21	0.27246	0.303	0.067	5.94537e-17
Myb	1.49817e-10	0.27219	0.585	0.46	2.09789e-06
Serinc5	7.56548e-26	0.271234	0.254	0.01	1.05939e-21
Tmem59	2.95698e-16	0.270051	0.349	0.141	4.14065e-12
Slc1a5	4.16612e-12	0.269476	0.398	0.224	5.83381e-08
Cdkn1b	1.91872e-21	0.269396	0.26	0.036	2.68678e-17
Mpc2	7.75225e-08	0.267627	0.436	0.337	0.00108555
Dync1i2	1.82135e-12	0.266468	0.429	0.26	2.55044e-08
Ppp1r10	7.12172e-18	0.265488	0.284	0.075	9.97255e-14
Klf13	3.09167e-15	0.265228	0.306	0.111	4.32926e-11
Tcf12	1.85564e-19	0.264217	0.306	0.08	2.59845e-15
Tmem108	5.96382e-10	0.263126	0.344	0.195	8.35114e-06
Rcsd1	2.44783e-15	0.260463	0.311	0.113	3.4277e-11
Smdt1	8.52966e-11	0.260362	0.691	0.717	1.19441e-06
Srsf5	2.78202e-09	0.257474	0.565	0.478	3.89566e-05
Tmem234	8.56157e-09	0.25735	0.468	0.357	0.000119888
Camk2d	1.5012e-13	0.25628	0.325	0.139	2.10213e-09
Tcf4	2.53978e-14	0.255076	0.285	0.098	3.55645e-10
Zfand6	8.42595e-18	0.254867	0.315	0.098	1.17989e-13
Gimap1	1.16049e-12	0.252218	0.336	0.157	1.62503e-08
Txndc11	1.62854e-18	0.252175	0.262	0.054	2.28045e-14
Rhoa	1.64507e-12	0.25211	0.741	0.72	2.30359e-08
Cbfa2t3	3.83915e-21	0.251498	0.242	0.026	5.37596e-17
H2-T23	3.04922e-18	0.250416	0.263	0.057	4.26982e-14
Bcap29	1.37941e-46	-0.250548	0.05	0.326	1.93159e-42
Etfa	9.69023e-33	-0.250594	0.126	0.406	1.35692e-28
Ssbp4	4.70557e-42	-0.250887	0.076	0.368	6.58922e-38
Rps16	4.19877e-76	-0.251046	0.999	1	5.87953e-72
Eif4e2	1.42391e-33	-0.251189	0.282	0.661	1.9939e-29
Aatf	4.72359e-48	-0.251422	0.048	0.329	6.61445e-44
Znhit1	4.40799e-36	-0.251492	0.109	0.398	6.17251e-32
Nelfe	4.63528e-43	-0.251782	0.058	0.332	6.49078e-39
Nfu1	2.39305e-33	-0.251916	0.15	0.45	3.35099e-29
Thop1	1.51153e-45	-0.25219	0.053	0.332	2.1166e-41
Rpl29	9.72247e-48	-0.25243	0.998	1	1.36144e-43
Mrps9	2.10206e-32	-0.252744	0.192	0.509	2.94351e-28
Pinx1	1.01188e-47	-0.252755	0.051	0.334	1.41694e-43
Mtch2	2.05372e-35	-0.253111	0.146	0.458	2.87582e-31
Atp5h	2.9495e-32	-0.253668	0.912	0.997	4.13018e-28
Mrpl50	2.09482e-39	-0.253858	0.084	0.368	2.93338e-35
Bclaf1	1.54215e-28	-0.253877	0.254	0.584	2.15948e-24
Mrps12	2.06538e-34	-0.254029	0.197	0.535	2.89215e-30
Commd1	1.58845e-31	-0.254071	0.21	0.535	2.22431e-27
Wdr75	6.40252e-51	-0.254328	0.037	0.314	8.96545e-47
Dars	1.22864e-43	-0.254683	0.07	0.36	1.72046e-39
Hikeshi	1.32829e-35	-0.254709	0.162	0.486	1.86e-31
Sapcd2	3.15987e-46	-0.254913	0.03	0.278	4.42477e-42
Gtf2h5	4.08509e-27	-0.254973	0.357	0.704	5.72035e-23
Prmt7	1.65101e-44	-0.25509	0.057	0.334	2.31191e-40
Mmp14	3.5152e-19	-0.255419	0.075	0.244	4.92233e-15
Vps29	2.76145e-34	-0.255619	0.179	0.506	3.86686e-30
Suclg2	1.08274e-50	-0.255652	0.029	0.293	1.51616e-46
3110082I17Rik	9.71873e-60	-0.256095	0.013	0.278	1.36091e-55
Mrpl3	3.13027e-39	-0.256246	0.092	0.38	4.38331e-35
Eif4ebp1	3.56104e-28	-0.256597	0.239	0.542	4.98653e-24
Impdh1	6.61371e-41	-0.256937	0.09	0.388	9.26118e-37
Emc6	5.71701e-28	-0.2573	0.32	0.656	8.00552e-24
Nt5c2	5.67724e-40	-0.257508	0.084	0.37	7.94984e-36
Polr3h	5.14431e-51	-0.257693	0.053	0.355	7.20358e-47
Ndufb7	3.3687e-25	-0.2578	0.589	0.928	4.7172e-21
Sept11	3.82325e-38	-0.258171	0.096	0.386	5.3537e-34
Fignl1	3.2465e-68	-0.258965	0.011	0.303	4.54608e-64
Caprin1	1.29772e-31	-0.259024	0.168	0.468	1.81719e-27
Bax	2.69371e-24	-0.259213	0.376	0.694	3.77201e-20
Psme3	2.37326e-46	-0.259396	0.062	0.355	3.32328e-42
Hist1h2an	8.50927e-49	-0.26016	0.014	0.239	1.19155e-44
Dazap1	2.5645e-33	-0.260945	0.307	0.686	3.59107e-29
Chchd2	3.76663e-40	-0.261103	0.984	1	5.27442e-36
Bcl11a	2.16773e-31	-0.261877	0.119	0.393	3.03548e-27
Tufm	1.17507e-45	-0.261981	0.061	0.347	1.64545e-41
Cox6b1	5.00119e-36	-0.262017	0.899	0.997	7.00317e-32
Adrm1	1.86485e-32	-0.262297	0.181	0.488	2.61135e-28
Rad51ap1	3.03426e-53	-0.262318	0.028	0.298	4.24887e-49
Hilpda	3.62392e-51	-0.262518	0.042	0.329	5.07457e-47
Lck	5.16187e-61	-0.262527	0.02	0.306	7.22817e-57
Cdc34	7.18716e-35	-0.262732	0.137	0.434	1.00642e-30
Pam16	8.63416e-35	-0.262749	0.206	0.54	1.20904e-30
Kpna2	5.37548e-38	-0.26313	0.039	0.262	7.52729e-34
Las1l	1.2836e-42	-0.263213	0.084	0.383	1.79743e-38
Psph	3.36426e-42	-0.263417	0.078	0.368	4.71097e-38
Ndufa9	3.11579e-34	-0.263472	0.171	0.486	4.36304e-30
Ipo7	1.07452e-55	-0.263613	0.031	0.319	1.50465e-51
Tpx2	1.59271e-38	-0.263661	0.044	0.278	2.23027e-34
Psmg3	2.15429e-36	-0.264088	0.13	0.434	3.01665e-32
Haus1	1.29214e-55	-0.264144	0.04	0.342	1.80939e-51
Skp1a	9.2146e-31	-0.264219	0.223	0.54	1.29032e-26
Casp8ap2	6.55539e-40	-0.264265	0.068	0.339	9.17951e-36
Ppie	2.77489e-41	-0.264376	0.108	0.424	3.88567e-37
Hist1h3c	5.81899e-45	-0.264633	0.031	0.275	8.14833e-41
Cul1	7.92101e-44	-0.264675	0.093	0.406	1.10918e-39
Sdad1	2.6791e-51	-0.264797	0.045	0.337	3.75154e-47
Exosc2	1.89513e-42	-0.264927	0.049	0.306	2.65375e-38
Prpf31	2.42376e-37	-0.265007	0.13	0.44	3.39399e-33
Noc4l	1.83894e-49	-0.265055	0.053	0.347	2.57507e-45
Psmg4	4.07886e-35	-0.265089	0.241	0.599	5.71163e-31
Npepl1	5.4373e-47	-0.265211	0.066	0.365	7.61385e-43
Zfp36l2	8.21266e-36	-0.26556	0.155	0.481	1.15002e-31
Sephs2	8.17843e-42	-0.265609	0.083	0.375	1.14523e-37
Lcp1	5.53799e-36	-0.265808	0.118	0.414	7.75485e-32
Smarcb1	3.78646e-35	-0.266002	0.173	0.496	5.30218e-31
Vegfb	2.86055e-59	-0.266149	0.029	0.326	4.00563e-55
Mrps22	2.20414e-52	-0.266179	0.051	0.357	3.08646e-48
Hras	1.79694e-40	-0.266342	0.093	0.388	2.51625e-36
Farsb	4.52135e-41	-0.266463	0.094	0.393	6.33124e-37
Ilf2	3.68005e-35	-0.26687	0.175	0.509	5.15318e-31
Incenp	1.45484e-32	-0.267296	0.085	0.334	2.03721e-28
Ppp5c	2.56642e-47	-0.267418	0.067	0.37	3.59376e-43
Wdr77	1.97428e-50	-0.267421	0.049	0.339	2.76459e-46
Dap3	4.75113e-41	-0.267647	0.107	0.419	6.65301e-37
Samsn1	1.42904e-36	-0.26767	0.047	0.278	2.00109e-32
Ube2s	2.37444e-12	-0.267696	0.509	0.704	3.32493e-08
Rpp30	1.83092e-47	-0.267901	0.072	0.38	2.56384e-43
Rad23a	6.8503e-45	-0.268003	0.095	0.416	9.59247e-41
Mrpl30	2.577e-31	-0.268664	0.394	0.787	3.60858e-27
Prelid1	5.48889e-28	-0.268834	0.386	0.743	7.68609e-24
Ccdc107	6.29227e-37	-0.26978	0.164	0.499	8.81107e-33
Nxt1	2.16481e-38	-0.270331	0.134	0.455	3.03138e-34
Prmt5	4.01647e-55	-0.270529	0.051	0.365	5.62426e-51
Pcbp2	2.29008e-27	-0.27071	0.391	0.743	3.20679e-23
Bud23	7.28237e-41	-0.270732	0.128	0.452	1.01975e-36
Pold3	8.87561e-55	-0.271116	0.05	0.365	1.24285e-50
Zfp428	3.88223e-54	-0.271691	0.038	0.329	5.43628e-50
Snx5	4.72455e-36	-0.271706	0.265	0.65	6.61579e-32
Aasdhppt	4.74448e-46	-0.271862	0.086	0.401	6.64369e-42
Pfkl	1.09496e-56	-0.271869	0.029	0.316	1.53328e-52
Vps36	6.20514e-37	-0.271948	0.187	0.532	8.68905e-33
Exosc3	3.43129e-37	-0.272396	0.182	0.527	4.80483e-33
Asf1b	4.85989e-56	-0.272573	0.038	0.337	6.8053e-52
Rpl7l1	8.10821e-37	-0.272727	0.189	0.54	1.13539e-32
Ankrd49	4.71557e-48	-0.27363	0.066	0.37	6.60322e-44
Mrpl51	3.06391e-35	-0.273747	0.263	0.645	4.2904e-31
Mak16	6.39015e-33	-0.273768	0.178	0.486	8.94813e-29
1110004E09Rik	2.29243e-54	-0.274358	0.05	0.36	3.2101e-50
Utp3	5.44453e-35	-0.274754	0.204	0.542	7.62397e-31
Eif4h	1.80492e-33	-0.274956	0.235	0.576	2.52742e-29
Ncbp2	4.02246e-40	-0.275564	0.134	0.46	5.63265e-36
Psmb4	9.75307e-30	-0.275977	0.473	0.866	1.36572e-25
Ltv1	2.33365e-48	-0.276093	0.066	0.37	3.26781e-44
Imp4	4.22735e-38	-0.276157	0.14	0.458	5.91956e-34
Rad23b	3.83708e-44	-0.276493	0.096	0.414	5.37307e-40
Abcf1	4.04442e-29	-0.276521	0.296	0.64	5.66339e-25
Parl	7.85191e-38	-0.276522	0.174	0.509	1.0995e-33
Rbm28	7.33415e-38	-0.276557	0.129	0.44	1.027e-33
Mrps14	9.74519e-28	-0.277417	0.46	0.817	1.36462e-23
Magohb	8.95557e-49	-0.277651	0.09	0.422	1.25405e-44
Bcat1	1.30414e-67	-0.277694	0.017	0.319	1.82619e-63
Rnaseh2c	1.68584e-30	-0.277868	0.305	0.666	2.36069e-26
Aurkb	1.83085e-46	-0.277917	0.057	0.344	2.56374e-42
Clpp	8.92464e-46	-0.277921	0.105	0.437	1.24972e-41
Ndufc1	1.72636e-25	-0.278087	0.561	0.9	2.41742e-21
Arpp19	1.46676e-26	-0.278189	0.504	0.856	2.0539e-22
Pfdn1	8.39619e-38	-0.278436	0.234	0.614	1.17572e-33
Mydgf	1.90285e-41	-0.278525	0.138	0.476	2.66456e-37
Ccdc86	4.54463e-54	-0.278615	0.048	0.352	6.36384e-50
Rdx	6.54978e-33	-0.278784	0.191	0.512	9.17166e-29
9130401M01Rik	1.55042e-63	-0.279235	0.027	0.334	2.17106e-59
Isy1	2.34035e-58	-0.279491	0.044	0.362	3.2772e-54
Rpl26	4.84066e-61	-0.279915	0.999	1	6.77838e-57
Ndufv3	1.71109e-33	-0.280199	0.315	0.702	2.39603e-29
Rad50	1.30261e-42	-0.280264	0.086	0.386	1.82405e-38
Bcas2	1.03152e-35	-0.280796	0.27	0.643	1.44443e-31
Aimp1	4.21564e-30	-0.280862	0.378	0.758	5.90316e-26
Rcl1	1.86614e-60	-0.281046	0.041	0.362	2.61316e-56
Psmc5	5.01284e-32	-0.28148	0.354	0.733	7.01948e-28
Abhd14a	2.88818e-66	-0.281519	0.017	0.314	4.04432e-62
Drg1	6.0031e-46	-0.28195	0.112	0.452	8.40614e-42
0610012G03Rik	4.82898e-38	-0.282642	0.176	0.517	6.76202e-34
Grwd1	2.81602e-63	-0.283308	0.03	0.344	3.94328e-59
Gpi1	3.1784e-33	-0.28338	0.289	0.653	4.45071e-29
Znhit6	1.58445e-47	-0.283552	0.07	0.373	2.2187e-43
Atp5c1	7.4592e-28	-0.283614	0.647	0.951	1.04451e-23
Sars	1.52825e-38	-0.283684	0.195	0.55	2.14001e-34
Alad	2.21036e-52	-0.283855	0.056	0.365	3.09517e-48
Pus1	2.05604e-62	-0.284576	0.039	0.362	2.87907e-58
Lyrm9	3.45876e-58	-0.284856	0.039	0.35	4.84329e-54
Me2	2.89738e-57	-0.286009	0.048	0.365	4.0572e-53
Bcl7c	1.9828e-44	-0.286946	0.129	0.478	2.77652e-40
Srsf9	1.18915e-30	-0.287024	0.365	0.73	1.66516e-26
Rpp14	7.24576e-59	-0.287674	0.044	0.362	1.01462e-54
Nedd4	3.45177e-64	-0.287766	0.027	0.337	4.83352e-60
Poldip2	3.1701e-52	-0.287842	0.066	0.386	4.43908e-48
Prdx3	8.29873e-42	-0.28837	0.135	0.468	1.16207e-37
Exosc4	3.96066e-42	-0.288385	0.124	0.45	5.54612e-38
Rex1bd	4.9508e-41	-0.288661	0.198	0.578	6.93261e-37
H2afj	6.04706e-25	-0.288736	0.636	0.938	8.4677e-21
2310039H08Rik	3.69767e-46	-0.288855	0.129	0.483	5.17785e-42
Eif6	1.53482e-32	-0.28952	0.297	0.648	2.14921e-28
Bex3	1.38004e-39	-0.289691	0.107	0.409	1.93246e-35
Rpa3	7.38951e-49	-0.289729	0.087	0.422	1.03475e-44
Anxa1	1.6972e-52	-0.290147	0.036	0.316	2.37659e-48
Ost4	7.9774e-32	-0.290347	0.449	0.823	1.11708e-27
Abcf2	2.67884e-48	-0.291684	0.088	0.414	3.75118e-44
Gfer	5.16586e-47	-0.292059	0.11	0.45	7.23375e-43
Serf1	3.26025e-54	-0.292073	0.054	0.37	4.56532e-50
Psmb3	6.36715e-27	-0.292149	0.64	0.923	8.91592e-23
Snrnp40	4.44292e-40	-0.292169	0.205	0.573	6.22142e-36
Kpnb1	3.42307e-52	-0.292306	0.062	0.378	4.79333e-48
Raly	5.28066e-33	-0.292338	0.4	0.81	7.39451e-29
Dtl	3.98032e-66	-0.292486	0.027	0.344	5.57365e-62
Eif3m	6.55007e-32	-0.293086	0.464	0.856	9.17207e-28
Sptssa	2.31944e-37	-0.293633	0.197	0.548	3.24791e-33
Psmd6	2.97548e-39	-0.293729	0.275	0.666	4.16657e-35
Hmbs	8.58054e-65	-0.293767	0.034	0.36	1.20153e-60
Rae1	2.81512e-44	-0.294143	0.139	0.486	3.94201e-40
Zmynd19	4.39933e-67	-0.294196	0.025	0.342	6.16038e-63
Mrps26	2.46091e-39	-0.294526	0.228	0.602	3.44602e-35
Rpl23	1.03836e-90	-0.294607	1	1	1.45402e-86
Gemin6	6.20267e-63	-0.294804	0.037	0.36	8.68559e-59
Tbca	6.51129e-36	-0.295467	0.348	0.758	9.11775e-32
BC003965	3.48111e-45	-0.295662	0.146	0.506	4.87459e-41
Baz1b	5.04392e-47	-0.295811	0.092	0.419	7.06301e-43
Mrps10	2.85658e-49	-0.296015	0.107	0.455	4.00008e-45
Acp1	3.24897e-43	-0.296672	0.158	0.519	4.54953e-39
Ide	1.58891e-58	-0.296857	0.045	0.362	2.22495e-54
Nup43	3.01126e-61	-0.296998	0.044	0.373	4.21666e-57
Pdia6	6.05493e-38	-0.297013	0.234	0.612	8.47872e-34
Cd3eap	2.70405e-62	-0.297317	0.032	0.344	3.78648e-58
Tmem256	2.33206e-31	-0.297661	0.398	0.774	3.26559e-27
1110004F10Rik	8.60368e-36	-0.29773	0.356	0.756	1.20477e-31
Tomm70a	1.50116e-50	-0.29797	0.091	0.429	2.10207e-46
Comtd1	7.54008e-71	-0.298687	0.02	0.342	1.05584e-66
2410015M20Rik	1.56916e-32	-0.298806	0.404	0.781	2.19729e-28
Txndc17	6.2853e-37	-0.298966	0.253	0.625	8.80131e-33
Yif1b	3.86008e-48	-0.298986	0.112	0.46	5.40526e-44
Mtap	9.32018e-63	-0.299297	0.034	0.352	1.30511e-58
Sdhd	8.39249e-42	-0.299361	0.18	0.54	1.1752e-37
Hist2h2ac	5.17576e-37	-0.299454	0.077	0.339	7.24761e-33
Snhg9	9.66104e-31	-0.300213	0.277	0.612	1.35284e-26
Thoc7	4.79115e-35	-0.300387	0.298	0.674	6.70904e-31
Knop1	6.2846e-38	-0.300596	0.221	0.586	8.80032e-34
Mbd3	8.07286e-42	-0.300748	0.234	0.622	1.13044e-37
Elob	8.21482e-44	-0.301177	0.876	0.987	1.15032e-39
Ccnh	3.82518e-45	-0.301368	0.133	0.481	5.35641e-41
Trip13	3.80285e-69	-0.302294	0.016	0.321	5.32513e-65
Tmem14c	2.56602e-34	-0.302518	0.429	0.825	3.5932e-30
Nudt21	4.01545e-35	-0.302544	0.29	0.658	5.62284e-31
Dnajc9	2.32861e-35	-0.302557	0.207	0.558	3.26075e-31
Mrpl55	5.13777e-50	-0.302785	0.104	0.452	7.19442e-46
Mrpl48	1.45786e-44	-0.302939	0.163	0.53	2.04144e-40
Nup37	1.26721e-62	-0.303265	0.043	0.375	1.77448e-58
Utp14a	1.39167e-50	-0.303444	0.087	0.427	1.94875e-46
Ap1s1	5.74076e-57	-0.303555	0.074	0.427	8.03878e-53
Rpl38	4.1834e-75	-0.30365	1	1	5.85801e-71
Eif1ad	2.38944e-45	-0.303652	0.166	0.537	3.34593e-41
Timm17a	4.64274e-45	-0.303913	0.152	0.514	6.50122e-41
Akr1b3	2.79082e-42	-0.30396	0.234	0.632	3.90799e-38
Fbxo5	1.11707e-48	-0.30407	0.063	0.365	1.56424e-44
Nme4	3.02977e-73	-0.304453	0.025	0.365	4.24258e-69
Uck2	1.8472e-72	-0.304511	0.027	0.368	2.58663e-68
Mrps17	1.33921e-37	-0.304517	0.251	0.617	1.87529e-33
Fen1	3.58151e-58	-0.304707	0.055	0.388	5.01519e-54
Qdpr	1.5275e-52	-0.304837	0.089	0.434	2.13896e-48
Tmpo	1.28156e-42	-0.306199	0.132	0.473	1.79457e-38
Txn2	9.81058e-39	-0.306232	0.268	0.65	1.37378e-34
Mcrip2	2.828e-77	-0.306657	0.006	0.319	3.96005e-73
Pdia3	7.21294e-39	-0.307078	0.161	0.496	1.01003e-34
Serpinb1a	7.76107e-29	-0.307344	0.17	0.46	1.08678e-24
Hnrnpc	2.06521e-34	-0.307607	0.365	0.753	2.89192e-30
Mphosph10	2.74743e-43	-0.30805	0.128	0.463	3.84723e-39
Polr2e	1.38501e-36	-0.308527	0.286	0.663	1.93943e-32
Ssrp1	2.07529e-34	-0.308999	0.276	0.638	2.90604e-30
Rpl22	2.73346e-68	-0.309072	0.999	1	3.82766e-64
Rnaseh2b	1.3645e-56	-0.309122	0.083	0.442	1.9107e-52
Acp6	8.13661e-62	-0.309429	0.038	0.357	1.13937e-57
Tcerg1	2.13211e-49	-0.309531	0.094	0.432	2.9856e-45
Snhg6	8.65546e-57	-0.309597	0.068	0.411	1.21202e-52
Sf3a3	1.73329e-47	-0.309992	0.167	0.553	2.42713e-43
Snrpa	3.52338e-40	-0.310055	0.244	0.614	4.93379e-36
Pin1	1.66243e-41	-0.310386	0.253	0.643	2.3279e-37
Wdr61	3.90253e-49	-0.310795	0.165	0.558	5.46471e-45
Rps11	5.17204e-91	-0.31085	1	1	7.24241e-87
Cox8a	2.18431e-47	-0.311168	0.988	0.997	3.05869e-43
Mrps24	1.50939e-36	-0.311793	0.399	0.805	2.1136e-32
Sept7	2.90423e-31	-0.312148	0.376	0.72	4.0668e-27
Larp1	3.72518e-60	-0.312509	0.051	0.383	5.21637e-56
Pum3	2.10717e-54	-0.312758	0.089	0.445	2.95067e-50
Atp5a1	3.9063e-33	-0.312829	0.671	0.933	5.47e-29
Carnmt1	1.90444e-61	-0.313461	0.055	0.398	2.66678e-57
Sumo2	8.27816e-42	-0.313644	0.885	0.992	1.15919e-37
Dtd1	7.68244e-72	-0.313976	0.034	0.388	1.07577e-67
Trmt112	7.77887e-30	-0.314352	0.5	0.843	1.08928e-25
Pbdc1	3.23506e-51	-0.314434	0.125	0.496	4.53005e-47
Psmb5	1.71671e-34	-0.314658	0.51	0.895	2.40391e-30
Pabpc4	4.41418e-72	-0.314821	0.038	0.396	6.18117e-68
Pdcd6	1.9868e-50	-0.315235	0.129	0.499	2.78212e-46
Cdca3	6.80895e-44	-0.316154	0.08	0.38	9.53458e-40
Ipo5	3.36171e-80	-0.31627	0.019	0.373	4.7074e-76
Rpl32	3.93285e-97	-0.316674	0.999	1	5.50717e-93
Prim1	6.87323e-68	-0.317646	0.041	0.391	9.62459e-64
Rpl35	3.88138e-71	-0.318205	0.999	1	5.4351e-67
Psmd2	1.80428e-51	-0.318368	0.155	0.553	2.52654e-47
Samm50	1.08095e-46	-0.319378	0.166	0.545	1.51366e-42
Hmgn5	1.74026e-43	-0.32019	0.152	0.509	2.43689e-39
Mri1	2.40774e-50	-0.320237	0.131	0.501	3.37155e-46
Smc6	6.82303e-47	-0.320663	0.133	0.496	9.55429e-43
Mlec	1.91117e-51	-0.32081	0.116	0.481	2.67622e-47
Endog	1.27175e-72	-0.32098	0.027	0.368	1.78083e-68
Cenph	8.66851e-69	-0.321224	0.039	0.388	1.21385e-64
Zfp771	6.05032e-49	-0.322584	0.127	0.486	8.47226e-45
Hspa14	7.77786e-55	-0.322823	0.135	0.537	1.08913e-50
Grpel1	3.41381e-43	-0.322848	0.28	0.692	4.78036e-39
Hist1h2bj	2.58213e-60	-0.32289	0.031	0.334	3.61576e-56
Dynll2	6.27135e-72	-0.324769	0.039	0.401	8.78177e-68
Rif1	2.12332e-63	-0.325028	0.058	0.414	2.97328e-59
Gsn	7.81335e-44	-0.325405	0.084	0.383	1.0941e-39
Slc3a2	4.38313e-60	-0.325961	0.067	0.419	6.13769e-56
Prdx4	1.96348e-53	-0.326246	0.146	0.55	2.74946e-49
Tmem238	2.55473e-64	-0.326669	0.051	0.401	3.57739e-60
Sod1	3.05527e-56	-0.326883	0.072	0.414	4.2783e-52
Rpn2	2.26969e-57	-0.327239	0.104	0.486	3.17824e-53
Psmd14	2.71466e-50	-0.327529	0.205	0.627	3.80133e-46
Cox6c	1.34363e-55	-0.327789	0.962	0.995	1.88149e-51
Cdc20	5.43824e-36	-0.327821	0.076	0.329	7.61517e-32
Pdcd11	6.58468e-56	-0.328031	0.1	0.47	9.22052e-52
Naa20	7.52796e-67	-0.328678	0.075	0.47	1.05414e-62
Cinp	8.79257e-71	-0.329259	0.048	0.416	1.23122e-66
Srp19	5.07433e-38	-0.329708	0.347	0.746	7.10558e-34
Map4k1	1.33642e-43	-0.329878	0.128	0.458	1.87138e-39
Bri3bp	2.57848e-75	-0.330013	0.024	0.37	3.61065e-71
Sod2	7.65681e-49	-0.3302	0.17	0.558	1.07218e-44
Utp11	5.65061e-49	-0.330292	0.174	0.571	7.91254e-45
Anapc5	1.45615e-45	-0.33089	0.245	0.671	2.03904e-41
Tex30	7.77396e-55	-0.331515	0.128	0.519	1.08859e-50
Dad1	1.73043e-37	-0.331573	0.463	0.853	2.42312e-33
Pole4	2.40894e-50	-0.332365	0.145	0.524	3.37324e-46
Mrpl41	1.2555e-51	-0.332432	0.167	0.566	1.75808e-47
Psmc1	1.19006e-39	-0.332508	0.303	0.702	1.66644e-35
Psmc3ip	5.04155e-74	-0.332742	0.036	0.398	7.05968e-70
Eif5	1.82633e-34	-0.333274	0.339	0.697	2.55742e-30
Eef1e1	7.39889e-53	-0.333825	0.111	0.473	1.03607e-48
Hmgb3	6.38958e-51	-0.334661	0.1	0.452	8.94733e-47
Mcts1	9.84821e-53	-0.334799	0.197	0.614	1.37905e-48
Ssbp1	5.19632e-39	-0.335039	0.319	0.702	7.27641e-35
Wapl	1.24571e-72	-0.335401	0.032	0.383	1.74437e-68
Htra2	3.23271e-71	-0.335415	0.048	0.419	4.52676e-67
Atad2	3.51097e-52	-0.335454	0.083	0.422	4.91642e-48
Larp7	5.83788e-51	-0.335552	0.174	0.584	8.17478e-47
Phpt1	2.05003e-58	-0.336289	0.124	0.524	2.87066e-54
Wdr46	1.45778e-64	-0.336289	0.067	0.437	2.04133e-60
Gmps	4.15768e-60	-0.337124	0.096	0.476	5.822e-56
Utp18	5.59687e-63	-0.337136	0.079	0.455	7.8373e-59
Mrpl13	2.4529e-50	-0.33994	0.205	0.617	3.43479e-46
Slc25a39	3.38397e-72	-0.340579	0.063	0.46	4.73857e-68
H2afx	1.78054e-13	-0.340614	0.282	0.476	2.49328e-09
Kmt5a	3.40468e-62	-0.341284	0.086	0.47	4.76758e-58
Abce1	1.10162e-62	-0.341352	0.081	0.458	1.5426e-58
Thyn1	3.37184e-75	-0.341529	0.046	0.429	4.72159e-71
Ube2l3	4.21918e-44	-0.341699	0.335	0.761	5.90812e-40
Cox5b	7.76291e-46	-0.342191	0.895	0.979	1.08704e-41
Got2	3.67382e-65	-0.342218	0.073	0.452	5.14444e-61
mt-Nd1	1.08378e-42	-0.342359	0.988	0.997	1.51762e-38
Oxct1	7.71901e-81	-0.342459	0.036	0.424	1.08089e-76
Ywhae	1.38395e-36	-0.343206	0.589	0.931	1.93795e-32
Ppat	7.24271e-84	-0.343393	0.028	0.414	1.0142e-79
Nusap1	3.28638e-27	-0.34348	0.103	0.332	4.60192e-23
Rpl10a	3.271e-79	-0.343698	1	1	4.58038e-75
Dph3	9.20079e-47	-0.343893	0.241	0.648	1.28839e-42
Ywhaq	2.3788e-42	-0.343994	0.399	0.83	3.33103e-38
Prpf19	5.73749e-55	-0.344282	0.127	0.512	8.03421e-51
Rad51	1.87188e-81	-0.344328	0.023	0.388	2.6212e-77
Chchd6	1.94124e-87	-0.344357	0.019	0.398	2.71831e-83
Eif3d	7.88454e-43	-0.345481	0.278	0.676	1.10407e-38
Hpf1	6.52182e-56	-0.345708	0.129	0.53	9.1325e-52
Sec61b	1.24548e-47	-0.347388	0.83	0.99	1.74404e-43
Sf3b5	1.43865e-43	-0.347801	0.433	0.874	2.01454e-39
Nip7	3.49455e-56	-0.348132	0.141	0.54	4.89341e-52
Clns1a	6.30022e-53	-0.34854	0.166	0.566	8.82219e-49
Rcc1	1.51179e-80	-0.34951	0.029	0.406	2.11696e-76
Ndufb8	3.28863e-39	-0.349802	0.493	0.884	4.60506e-35
Trap1	2.11921e-75	-0.350875	0.059	0.46	2.96753e-71
Dnph1	2.83787e-97	-0.351584	0.012	0.409	3.97387e-93
Nop14	6.83983e-72	-0.351713	0.055	0.44	9.57782e-68
Pole3	4.59355e-63	-0.351755	0.104	0.509	6.43234e-59
Snhg12	9.75677e-62	-0.351959	0.092	0.478	1.36624e-57
Hist1h4d	1.79563e-25	-0.352968	0.148	0.386	2.51442e-21
Mcm4	7.99549e-64	-0.353296	0.064	0.427	1.11961e-59
Ccnb2	1.38162e-49	-0.353652	0.079	0.401	1.93468e-45
Rrp1b	9.29197e-81	-0.354083	0.021	0.38	1.30116e-76
Gm8186	1.11642e-67	-0.354638	0.081	0.481	1.56332e-63
Psma5	1.55001e-43	-0.354829	0.384	0.797	2.17048e-39
Snrpb	7.24459e-40	-0.355241	0.631	0.951	1.01446e-35
Ube2n	2.99729e-52	-0.355501	0.272	0.728	4.19711e-48
Pabpc1	4.23534e-29	-0.356392	0.692	0.969	5.93075e-25
Psmd3	3.57851e-64	-0.35646	0.15	0.594	5.01099e-60
Ak6	3.7256e-65	-0.356857	0.095	0.496	5.21696e-61
Cenpm	5.12963e-68	-0.356908	0.052	0.416	7.18302e-64
Vdac2	1.83772e-43	-0.357319	0.425	0.843	2.57336e-39
Ftsj3	3.50113e-74	-0.357593	0.063	0.465	4.90264e-70
Hmgn1	2.60377e-32	-0.357617	0.525	0.856	3.64607e-28
Hirip3	5.75685e-67	-0.357666	0.053	0.416	8.06131e-63
Smc1a	1.18865e-38	-0.357691	0.221	0.578	1.66447e-34
Eny2	6.95302e-45	-0.358294	0.33	0.758	9.73631e-41
Immt	4.2464e-61	-0.358503	0.152	0.586	5.94623e-57
Fh1	9.65325e-52	-0.358728	0.172	0.568	1.35174e-47
Morf4l2	1.36347e-62	-0.358761	0.115	0.524	1.90927e-58
Pfdn6	5.87074e-47	-0.358913	0.338	0.771	8.22079e-43
Glrx5	7.05686e-54	-0.359212	0.208	0.638	9.88172e-50
Pfn1	5.84357e-60	-0.359475	0.986	0.997	8.18276e-56
Psmd1	3.6654e-63	-0.360581	0.1	0.501	5.13266e-59
Rpn1	3.57009e-68	-0.36067	0.068	0.455	4.9992e-64
Ccdc58	1.29832e-77	-0.360835	0.066	0.486	1.81804e-73
Anp32e	4.78086e-40	-0.361547	0.322	0.735	6.69464e-36
Ydjc	1.74144e-81	-0.362148	0.016	0.365	2.43854e-77
Btf3	4.48425e-65	-0.362718	0.973	1	6.2793e-61
Mrps5	3.94883e-59	-0.362957	0.152	0.578	5.52954e-55
Trmt6	1.08976e-71	-0.363046	0.073	0.481	1.52599e-67
Pomp	4.68602e-38	-0.363758	0.55	0.923	6.56183e-34
Mrpl19	3.25962e-61	-0.363821	0.105	0.499	4.56445e-57
Rps20	1.31353e-103	-0.365326	1	1	1.83933e-99
Mrpl20	1.01513e-44	-0.365427	0.449	0.877	1.42149e-40
Impa2	5.56203e-90	-0.366247	0.025	0.424	7.78851e-86
Fxn	5.23166e-73	-0.366882	0.078	0.496	7.3259e-69
Agpat5	1.1318e-87	-0.36776	0.032	0.437	1.58487e-83
Pgp	1.88555e-56	-0.36824	0.116	0.496	2.64033e-52
Naa15	4.04541e-56	-0.368465	0.169	0.589	5.66479e-52
Ass1	1.59298e-85	-0.368648	0.03	0.424	2.23065e-81
Wdr83os	5.7935e-51	-0.368993	0.275	0.712	8.11263e-47
Usp14	1.57914e-68	-0.369693	0.095	0.512	2.21126e-64
Aimp2	8.55006e-83	-0.369725	0.05	0.465	1.19726e-78
Mrpl28	9.15091e-54	-0.369765	0.223	0.661	1.2814e-49
Clspn	5.96488e-69	-0.369782	0.044	0.401	8.35263e-65
Mrps25	2.06732e-71	-0.370246	0.086	0.501	2.89486e-67
Ssr4	1.31778e-36	-0.370583	0.476	0.838	1.84528e-32
Srsf6	4.48454e-52	-0.370638	0.271	0.715	6.2797e-48
Cenpf	7.37338e-28	-0.372078	0.104	0.334	1.03249e-23
Rrm1	3.66115e-61	-0.372953	0.094	0.476	5.12671e-57
Cetn3	1.21473e-50	-0.373676	0.253	0.686	1.70099e-46
Gm47283	5.02202e-19	-0.373756	0.264	0.468	7.03233e-15
Smn1	7.23523e-64	-0.373852	0.13	0.555	1.01315e-59
Anapc15	3.23266e-73	-0.374153	0.084	0.509	4.52669e-69
2010107E04Rik	3.08299e-52	-0.374643	0.785	0.987	4.31711e-48
Ccnb1	1.11194e-45	-0.374739	0.084	0.388	1.55705e-41
Rap1a	4.83178e-42	-0.375145	0.363	0.763	6.76594e-38
Polr1d	6.75518e-43	-0.375644	0.569	0.943	9.45927e-39
Ube2m	3.17992e-45	-0.375644	0.368	0.787	4.45284e-41
Ubl4a	3.11368e-80	-0.375703	0.084	0.537	4.36009e-76
Brix1	1.25468e-52	-0.375836	0.225	0.653	1.75693e-48
Mrpl16	6.32839e-64	-0.375998	0.139	0.568	8.86165e-60
Smarca5	4.02433e-44	-0.376086	0.31	0.728	5.63527e-40
Trim28	3.58152e-66	-0.376479	0.142	0.586	5.01521e-62
Cox6a1	6.6869e-45	-0.376548	0.418	0.843	9.36367e-41
Emc8	2.37309e-62	-0.376604	0.137	0.558	3.32304e-58
Pold2	1.27096e-86	-0.376864	0.039	0.452	1.77972e-82
Cenpk	5.5046e-86	-0.377217	0.033	0.432	7.70809e-82
Ndufv1	4.35801e-60	-0.377776	0.177	0.614	6.10253e-56
Hspa5	2.23556e-43	-0.377778	0.271	0.671	3.13046e-39
Adk	4.6512e-94	-0.377961	0.031	0.458	6.51307e-90
Cd24a	1.45053e-28	-0.378108	0.929	0.946	2.03118e-24
Drap1	5.84137e-54	-0.378794	0.281	0.746	8.17966e-50
Cfdp1	9.22305e-59	-0.379095	0.194	0.635	1.2915e-54
Ppil1	8.58912e-72	-0.379998	0.109	0.555	1.20273e-67
Ccna2	1.04749e-66	-0.381334	0.066	0.442	1.4668e-62
Uba2	5.4188e-59	-0.381453	0.185	0.625	7.58795e-55
Cenps	7.68535e-70	-0.381582	0.076	0.478	1.07618e-65
Mthfd2	9.58959e-91	-0.382085	0.036	0.458	1.34283e-86
Dhfr	2.90941e-82	-0.382176	0.048	0.46	4.07405e-78
Smarcc1	1.15784e-68	-0.382445	0.12	0.56	1.62132e-64
Dnaja2	8.91026e-57	-0.382624	0.264	0.728	1.2477e-52
Rfc1	2.08276e-57	-0.382881	0.127	0.519	2.91649e-53
1110008F13Rik	1.17498e-57	-0.383158	0.307	0.792	1.64532e-53
Bola1	3.47391e-64	-0.383662	0.143	0.581	4.86452e-60
Snrpe	3.27471e-66	-0.384319	0.954	0.997	4.58557e-62
Gars	5.97318e-78	-0.384324	0.086	0.532	8.36424e-74
Mrpl11	1.11413e-62	-0.384508	0.182	0.638	1.56012e-58
Adh5	1.83331e-55	-0.384808	0.231	0.674	2.56718e-51
Lsm3	2.75828e-56	-0.385172	0.276	0.751	3.86241e-52
Gstp1	1.3618e-98	-0.387052	0.038	0.491	1.90693e-94
Psmd12	1.36605e-52	-0.387147	0.222	0.632	1.91288e-48
Idh3a	1.87552e-85	-0.38741	0.064	0.509	2.62629e-81
Phf5a	8.277e-52	-0.388361	0.396	0.859	1.15903e-47
Minos1	6.1818e-47	-0.388657	0.464	0.882	8.65637e-43
Smim4	5.25455e-56	-0.388932	0.185	0.599	7.35795e-52
Hnrnpa1	5.19119e-40	-0.389171	0.621	0.956	7.26922e-36
Eif3l	1.01244e-61	-0.389272	0.208	0.668	1.41773e-57
Syce2	4.12892e-85	-0.389704	0.036	0.437	5.78172e-81
Cox7c	1.44256e-60	-0.389824	0.935	0.997	2.02001e-56
Ccdc34	1.52399e-76	-0.389954	0.061	0.473	2.13404e-72
Eif1a	2.86265e-69	-0.391018	0.085	0.491	4.00857e-65
Smc2	9.13351e-59	-0.391991	0.096	0.473	1.27897e-54
Ppig	1.68081e-56	-0.392091	0.207	0.645	2.35364e-52
Smc4	8.59888e-43	-0.392562	0.171	0.527	1.2041e-38
Lap3	2.77755e-93	-0.392752	0.027	0.44	3.8894e-89
Rpl39	7.83299e-119	-0.394273	1	1	1.09685e-114
Hddc2	3.47441e-83	-0.394288	0.082	0.54	4.86522e-79
Mrpl35	1.77311e-66	-0.394529	0.18	0.653	2.48288e-62
Pno1	6.08457e-95	-0.394607	0.047	0.504	8.52022e-91
Ahsa1	1.41584e-62	-0.394684	0.189	0.643	1.9826e-58
Ndufv2	8.45365e-57	-0.395788	0.283	0.751	1.18376e-52
Rpl36	1.78763e-113	-0.39587	1	1	2.50322e-109
Psma3	1.58932e-47	-0.395917	0.552	0.946	2.22553e-43
Lsm12	2.11967e-60	-0.396321	0.221	0.679	2.96817e-56
Tk1	1.25587e-90	-0.396808	0.027	0.432	1.7586e-86
Cmc2	9.35748e-61	-0.397429	0.122	0.524	1.31033e-56
Hnrnpd	2.07565e-45	-0.397703	0.479	0.892	2.90653e-41
Chaf1b	8.21192e-96	-0.398164	0.033	0.468	1.14992e-91
Eif4a3	3.88903e-59	-0.398579	0.251	0.715	5.44581e-55
Tsfm	2.81092e-83	-0.398706	0.081	0.535	3.93613e-79
Rpl27	1.00735e-77	-0.398765	0.996	1	1.4106e-73
Cmss1	5.90582e-89	-0.398887	0.062	0.517	8.26991e-85
Etf1	9.58795e-73	-0.400115	0.113	0.558	1.3426e-68
Mogs	4.0817e-94	-0.40038	0.026	0.44	5.71561e-90
Tcof1	5.65713e-70	-0.40113	0.115	0.553	7.92168e-66
1500011K16Rik	1.08435e-85	-0.401149	0.062	0.504	1.51842e-81
Dcun1d5	2.38768e-51	-0.401486	0.349	0.812	3.34347e-47
Lef1	9.11654e-48	-0.401933	0.172	0.548	1.27659e-43
Nt5dc2	1.28484e-86	-0.402896	0.049	0.476	1.79915e-82
Atad3a	7.92108e-95	-0.403037	0.037	0.473	1.10919e-90
Rpl15	4.72517e-111	-0.403055	0.999	1	6.61666e-107
Rheb	5.26449e-70	-0.403102	0.17	0.65	7.37186e-66
Eif3g	3.1112e-58	-0.403375	0.265	0.725	4.35662e-54
Lrrc59	3.11738e-82	-0.404166	0.089	0.55	4.36527e-78
Rfc3	5.08084e-61	-0.404789	0.179	0.63	7.1147e-57
Sap18	3.75784e-69	-0.405047	0.223	0.735	5.26211e-65
Rfc2	1.27411e-66	-0.405079	0.161	0.625	1.78414e-62
Mrpl54	7.8711e-53	-0.405166	0.356	0.825	1.10219e-48
Mcm2	6.97669e-97	-0.406508	0.044	0.501	9.76945e-93
Nudt19	1.21927e-94	-0.406552	0.047	0.504	1.70735e-90
Mrps18b	1.54902e-80	-0.408147	0.096	0.558	2.16909e-76
Atpif1	1.8597e-40	-0.408227	0.56	0.933	2.60414e-36
Psma6	4.19426e-51	-0.408364	0.444	0.879	5.87322e-47
Ddx27	2.25637e-79	-0.408377	0.096	0.55	3.15959e-75
Naa38	1.52339e-67	-0.409992	0.227	0.725	2.13321e-63
Mrps34	2.2967e-69	-0.410175	0.152	0.614	3.21607e-65
Haus4	1.0547e-83	-0.411252	0.068	0.509	1.4769e-79
Rbpms	2.99207e-94	-0.411291	0.025	0.437	4.1898e-90
Atp5j	3.06402e-64	-0.411599	0.822	0.979	4.29054e-60
Rnps1	4.75225e-72	-0.41245	0.2	0.715	6.65458e-68
Fam111a	3.45498e-73	-0.412562	0.073	0.483	4.83801e-69
Aldoa	3.08455e-50	-0.412698	0.326	0.766	4.3193e-46
Psmb2	7.54217e-53	-0.413589	0.473	0.913	1.05613e-48
Atp5j2	3.83053e-72	-0.41569	0.93	0.995	5.36389e-68
Srsf3	1.21064e-61	-0.41631	0.869	0.99	1.69526e-57
Rpl6	3.0291e-118	-0.416839	0.999	1	4.24165e-114
Stip1	7.15384e-81	-0.419958	0.123	0.612	1.00175e-76
Dpy30	4.33066e-74	-0.421933	0.181	0.686	6.06422e-70
Timm50	1.37812e-81	-0.422903	0.136	0.635	1.92978e-77
Eif4g1	2.13981e-73	-0.423435	0.112	0.555	2.99638e-69
Rfc5	3.22676e-93	-0.423881	0.049	0.499	4.51843e-89
Eif3c	1.64918e-54	-0.42415	0.382	0.833	2.30934e-50
Rpl12	1.98721e-87	-0.424297	0.995	1	2.78269e-83
Ndufb3	5.98768e-55	-0.42437	0.437	0.882	8.38455e-51
Pnp	2.14788e-53	-0.425017	0.249	0.684	3.00768e-49
Ddx1	1.48398e-87	-0.42552	0.09	0.571	2.07801e-83
Calr	3.5358e-58	-0.42552	0.243	0.71	4.95118e-54
Cops3	2.82018e-82	-0.425579	0.124	0.614	3.9491e-78
Psat1	3.25204e-110	-0.425977	0.024	0.491	4.55384e-106
Mrpl21	1.73956e-68	-0.426637	0.219	0.707	2.4359e-64
Zc3h15	3.97614e-56	-0.426919	0.346	0.807	5.56778e-52
Ppm1g	2.44154e-71	-0.427033	0.175	0.663	3.41889e-67
Dnajc2	1.94819e-66	-0.427553	0.248	0.751	2.72806e-62
Exosc1	8.21689e-86	-0.428417	0.088	0.56	1.15061e-81
Psmg1	1.02576e-108	-0.428453	0.034	0.514	1.43638e-104
Rpl13	1.49646e-140	-0.428629	0.999	1	2.0955e-136
Hnrnpf	1.74631e-60	-0.429259	0.751	0.985	2.44535e-56
Swi5	1.3779e-52	-0.429871	0.429	0.877	1.92947e-48
Timm13	5.95926e-53	-0.430306	0.557	0.941	8.34475e-49
Gsto1	4.32441e-102	-0.430386	0.031	0.483	6.05547e-98
Ak2	8.39985e-71	-0.430541	0.199	0.694	1.17623e-66
Ndufs6	2.84682e-55	-0.43061	0.454	0.897	3.9864e-51
Cct2	3.85586e-59	-0.430997	0.466	0.928	5.39936e-55
Rpf2	7.05455e-96	-0.431218	0.084	0.591	9.87849e-92
Mrpl2	2.73858e-85	-0.432636	0.113	0.604	3.83484e-81
Sms	3.94145e-72	-0.434591	0.192	0.689	5.51922e-68
Gins2	3.97254e-104	-0.43533	0.046	0.53	5.56275e-100
Cdk1	7.74971e-50	-0.435334	0.101	0.437	1.08519e-45
Cdca8	6.71183e-68	-0.435946	0.094	0.506	9.39857e-64
Stoml2	1.02853e-84	-0.435988	0.117	0.612	1.44025e-80
Psmg2	1.02162e-92	-0.436331	0.071	0.545	1.43058e-88
Ndufaf2	1.32697e-99	-0.436785	0.054	0.535	1.85816e-95
Cisd1	4.2024e-67	-0.437024	0.207	0.681	5.88463e-63
Fxyd5	5.49414e-73	-0.437128	0.083	0.499	7.69344e-69
Rps23	3.34241e-129	-0.437952	0.999	1	4.68038e-125
Txnl4a	1.89574e-77	-0.438502	0.14	0.625	2.6546e-73
Rps29	5.35455e-145	-0.438764	1	1	7.49797e-141
Shmt1	1.47009e-121	-0.438921	0.01	0.483	2.05857e-117
Nars	3.74506e-75	-0.438981	0.142	0.62	5.2442e-71
Rps19bp1	1.32658e-81	-0.439061	0.117	0.599	1.85761e-77
Rcc2	9.48209e-67	-0.439252	0.232	0.717	1.32778e-62
Rars	7.78729e-89	-0.439361	0.109	0.612	1.09045e-84
Dbi	2.21848e-56	-0.439648	0.423	0.892	3.10653e-52
Ndufb4	2.93081e-62	-0.439839	0.393	0.879	4.10401e-58
Mrpl18	1.37025e-59	-0.440203	0.402	0.877	1.91876e-55
Cdk2ap1	2.32621e-90	-0.440358	0.107	0.622	3.25739e-86
Dnajc19	8.71263e-74	-0.442939	0.213	0.73	1.22003e-69
Mrpl36	3.88062e-60	-0.443232	0.282	0.74	5.43403e-56
2810004N23Rik	1.57085e-83	-0.44368	0.133	0.643	2.19966e-79
Emg1	5.22476e-57	-0.444203	0.397	0.856	7.31623e-53
Isyna1	1.32943e-102	-0.444457	0.039	0.506	1.86159e-98
Orc6	2.09693e-104	-0.444948	0.051	0.542	2.93632e-100
Gtf3a	5.29798e-77	-0.445195	0.16	0.648	7.41876e-73
Mrpl15	2.341e-70	-0.446024	0.226	0.73	3.27811e-66
Dnaja1	9.14814e-53	-0.44809	0.451	0.864	1.28101e-48
Tma16	8.66601e-99	-0.448618	0.043	0.504	1.2135e-94
Nop16	7.92826e-89	-0.448713	0.079	0.55	1.11019e-84
Spc24	9.70329e-81	-0.448975	0.101	0.566	1.35875e-76
Eif4e	1.46841e-81	-0.449617	0.16	0.671	2.05622e-77
Cenpx	9.11085e-66	-0.450541	0.285	0.787	1.27579e-61
Ung	4.03794e-109	-0.450724	0.006	0.429	5.65433e-105
Hnrnpa3	3.48925e-38	-0.451186	0.546	0.889	4.886e-34
Cbx5	5.03269e-92	-0.451582	0.06	0.519	7.04727e-88
Slbp	6.11542e-58	-0.452977	0.21	0.648	8.56342e-54
Usp1	4.6155e-87	-0.453326	0.08	0.548	6.46309e-83
Gpatch4	4.85463e-109	-0.453588	0.048	0.553	6.79794e-105
Gm26917	7.11633e-34	-0.454139	0.321	0.653	9.96499e-30
Hnrnpu	1.18924e-47	-0.454396	0.472	0.884	1.6653e-43
Mrps28	6.04978e-77	-0.454737	0.184	0.686	8.47151e-73
Dnmt1	2.89144e-84	-0.456226	0.073	0.522	4.04888e-80
Nme2	3.87146e-110	-0.456679	0.053	0.566	5.4212e-106
Wdr18	1.77875e-80	-0.457179	0.107	0.566	2.49079e-76
Slc25a4	5.19937e-56	-0.458462	0.326	0.761	7.28068e-52
Rps21	6.1089e-135	-0.458759	0.999	1	8.55429e-131
Uchl3	9.69828e-75	-0.458891	0.212	0.725	1.35805e-70
Uhrf1	9.45636e-94	-0.459804	0.074	0.558	1.32417e-89
Ccne2	7.29676e-76	-0.4614	0.034	0.396	1.02177e-71
Timm10	8.49572e-94	-0.4615	0.089	0.591	1.18966e-89
Atp5o.1	1.33709e-60	-0.461741	0.553	0.949	1.87233e-56
Sae1	7.36474e-80	-0.461875	0.2	0.738	1.03128e-75
Usp50	7.96339e-92	-0.462652	0.108	0.62	1.11511e-87
Cyc1	2.38247e-66	-0.463892	0.309	0.799	3.33617e-62
Slc29a1	3.00293e-117	-0.465151	0.034	0.54	4.205e-113
Rangrf	8.4458e-117	-0.46621	0.018	0.494	1.18267e-112
Lmnb1	7.48953e-71	-0.466894	0.187	0.674	1.04876e-66
Polr2l	4.4901e-92	-0.467402	0.128	0.65	6.28748e-88
Mki67	2.17343e-38	-0.467741	0.153	0.463	3.04345e-34
Usmg5	3.13881e-68	-0.467926	0.736	0.979	4.39528e-64
Rps27a	3.25482e-156	-0.468034	1	1	4.55772e-152
Umps	1.94885e-104	-0.470254	0.051	0.54	2.72897e-100
Ppih	3.3112e-96	-0.471042	0.115	0.643	4.63668e-92
Supt16	1.09218e-69	-0.471439	0.206	0.694	1.52938e-65
Chchd1	6.16222e-71	-0.472966	0.344	0.853	8.62896e-67
Pdcd5	9.05012e-66	-0.474402	0.371	0.866	1.26729e-61
Strap	2.86455e-83	-0.474537	0.183	0.704	4.01122e-79
Tmem97	4.68787e-114	-0.474697	0.031	0.522	6.56442e-110
Psip1	3.99816e-90	-0.475214	0.112	0.627	5.59863e-86
Ndufs7	1.51819e-68	-0.476534	0.386	0.877	2.12593e-64
Ndufaf4	8.1651e-117	-0.477459	0.042	0.563	1.14336e-112
Naa50	6.58878e-98	-0.4777	0.137	0.694	9.22627e-94
Rrs1	3.69957e-101	-0.478935	0.073	0.578	5.18051e-97
Hspa4	1.75972e-79	-0.480175	0.14	0.625	2.46413e-75
Ssb	1.61879e-62	-0.480604	0.467	0.931	2.2668e-58
Sdf2l1	2.85268e-105	-0.482103	0.054	0.55	3.9946e-101
Rsl24d1	3.9233e-70	-0.482826	0.222	0.689	5.4938e-66
Car2	2.09248e-89	-0.48329	0.039	0.463	2.9301e-85
Rpl36al	2.19049e-87	-0.483741	0.935	0.997	3.06734e-83
Ndufa10	4.10178e-85	-0.484246	0.186	0.715	5.74372e-81
Mpp6	1.95919e-111	-0.486491	0.056	0.578	2.74345e-107
Wdr12	2.05125e-97	-0.4885	0.073	0.566	2.87236e-93
Rrp15	9.026e-113	-0.489348	0.07	0.617	1.26391e-108
Ndufb6	6.80877e-81	-0.489733	0.231	0.766	9.53433e-77
Cct7	1.16673e-66	-0.490353	0.35	0.833	1.63378e-62
Psma4	2.24057e-74	-0.490439	0.388	0.913	3.13747e-70
Guk1	6.95234e-109	-0.491651	0.075	0.609	9.73537e-105
Txnl1	1.61805e-78	-0.494252	0.274	0.807	2.26576e-74
Fmc1	8.00746e-93	-0.495445	0.133	0.674	1.12128e-88
Eloc	9.67722e-89	-0.496306	0.264	0.846	1.3551e-84
Zfp593	1.17009e-104	-0.497574	0.101	0.65	1.63848e-100
Ifrd2	9.25211e-126	-0.497729	0.022	0.532	1.29557e-121
Mdh2	1.95142e-67	-0.498696	0.398	0.864	2.73257e-63
Ruvbl2	1.09076e-101	-0.499225	0.09	0.612	1.52739e-97
Nudt5	8.27927e-109	-0.500195	0.108	0.676	1.15935e-104
1190007I07Rik	1.20812e-110	-0.50049	0.082	0.63	1.69173e-106
Cbx3	2.48783e-58	-0.500563	0.473	0.92	3.48371e-54
Exosc7	5.04045e-102	-0.500994	0.14	0.715	7.05814e-98
Eif3b	2.07071e-97	-0.501094	0.14	0.689	2.89961e-93
Rpl3	1.70417e-119	-0.501648	0.998	1	2.38635e-115
Gart	1.87799e-129	-0.501713	0.039	0.591	2.62975e-125
Rwdd1	1.33976e-84	-0.503131	0.245	0.794	1.87607e-80
Tuba4a	7.64994e-115	-0.504821	0.048	0.566	1.07122e-110
Chchd4	1.4008e-113	-0.504821	0.043	0.553	1.96154e-109
Gtpbp4	1.3162e-87	-0.504859	0.175	0.71	1.84308e-83
Atp5k	1.96555e-87	-0.506065	0.781	1	2.75236e-83
Exosc5	3.15787e-81	-0.506591	0.21	0.735	4.42196e-77
Ppan	3.92032e-89	-0.507799	0.125	0.627	5.48962e-85
Eif5b	6.88477e-71	-0.507917	0.309	0.823	9.64075e-67
Cnbp	4.59143e-65	-0.509732	0.505	0.936	6.42938e-61
Pcbp1	2.28905e-79	-0.510667	0.306	0.859	3.20535e-75
Rexo2	7.36716e-109	-0.512576	0.099	0.661	1.03162e-104
Ruvbl1	2.04431e-101	-0.514952	0.151	0.717	2.86265e-97
Vpreb2	4.84408e-75	-0.515011	0.08	0.501	6.78317e-71
Shmt2	2.03375e-140	-0.515656	0.035	0.617	2.84785e-136
Syncrip	4.02186e-94	-0.516023	0.149	0.694	5.63181e-90
Noc2l	3.6446e-109	-0.519719	0.093	0.645	5.10354e-105
Srpk1	1.20777e-107	-0.520504	0.115	0.679	1.69124e-103
Sfxn1	1.77424e-113	-0.522453	0.097	0.671	2.48446e-109
Rplp0	8.56583e-132	-0.522594	0.999	1	1.19947e-127
Rpa2	4.11029e-99	-0.5227	0.1	0.627	5.75564e-95
Polr2h	3.92324e-117	-0.523052	0.09	0.666	5.49372e-113
Ola1	5.2129e-99	-0.523065	0.191	0.771	7.29963e-95
Etfb	3.35543e-88	-0.5234	0.244	0.81	4.6986e-84
Cct4	3.16994e-78	-0.523746	0.354	0.879	4.43887e-74
Birc5	2.75596e-59	-0.524086	0.216	0.65	3.85918e-55
Uchl5	8.62734e-112	-0.525672	0.102	0.676	1.20809e-107
Rbmxl1	1.65828e-91	-0.525677	0.22	0.792	2.32209e-87
Mat2a	2.93066e-83	-0.527029	0.191	0.725	4.10381e-79
Romo1	5.97188e-73	-0.528366	0.488	0.936	8.36242e-69
Mrps15	2.89865e-108	-0.53147	0.128	0.71	4.05898e-104
Cox7b	1.97799e-77	-0.532091	0.664	0.972	2.76978e-73
Eprs	3.39006e-112	-0.532819	0.08	0.63	4.74709e-108
Psme2	4.73744e-80	-0.534559	0.297	0.833	6.63383e-76
Denr	1.14596e-91	-0.534797	0.195	0.763	1.60469e-87
Nudcd2	2.13563e-120	-0.537344	0.075	0.645	2.99053e-116
Lsm5	6.14391e-78	-0.537365	0.283	0.812	8.60331e-74
Nsun2	2.61975e-122	-0.538418	0.076	0.656	3.66844e-118
Atp5b	3.57297e-76	-0.541774	0.655	0.982	5.00323e-72
Rps12	8.64634e-135	-0.542274	0.999	1	1.21075e-130
Slirp	3.54784e-102	-0.543461	0.189	0.774	4.96804e-98
Gm10076	7.25245e-94	-0.543567	0.212	0.776	1.01556e-89
Higd1a	5.37041e-94	-0.545715	0.259	0.841	7.52019e-90
Llph	9.15569e-74	-0.546893	0.433	0.905	1.28207e-69
Ddx39b	1.00214e-77	-0.54836	0.466	0.946	1.4033e-73
Pop5	1.83833e-111	-0.54962	0.138	0.733	2.57422e-107
Banf1	7.74483e-90	-0.550275	0.263	0.835	1.08451e-85
Mrpl17	7.34289e-106	-0.550999	0.154	0.738	1.02822e-101
1810022K09Rik	1.62864e-82	-0.551601	0.405	0.918	2.28059e-78
Eif3a	2.23505e-75	-0.553709	0.293	0.81	3.12974e-71
Hat1	2.23902e-118	-0.553866	0.082	0.65	3.1353e-114
Gadd45gip1	2.91473e-96	-0.554724	0.225	0.794	4.08149e-92
Atic	7.30524e-137	-0.556102	0.045	0.63	1.02295e-132
Tomm7	4.29393e-83	-0.556209	0.637	0.979	6.01279e-79
Mettl1	3.07078e-154	-0.558715	0.023	0.625	4.30001e-150
Timm9	5.23709e-127	-0.559264	0.083	0.681	7.33349e-123
Tyms	6.15405e-96	-0.560609	0.075	0.56	8.61752e-92
Snrpa1	3.89389e-93	-0.560658	0.247	0.815	5.45261e-89
Canx	3.56285e-109	-0.562079	0.139	0.735	4.98907e-105
Myc	1.95808e-123	-0.562694	0.012	0.494	2.7419e-119
Ndufb2	1.40836e-85	-0.563923	0.371	0.91	1.97213e-81
Ddx39	1.27911e-88	-0.564387	0.342	0.884	1.79114e-84
Uqcrb	3.02815e-82	-0.565328	0.563	0.972	4.24031e-78
Bola3	1.94348e-114	-0.565943	0.15	0.756	2.72146e-110
Nifk	2.58349e-92	-0.566495	0.154	0.681	3.61766e-88
Ndufc2	4.43158e-88	-0.56785	0.427	0.959	6.20554e-84
G3bp1	4.26854e-102	-0.568139	0.219	0.83	5.97724e-98
Rplp2	1.99119e-155	-0.569493	1	1	2.78827e-151
Tagln2	1.43233e-81	-0.570456	0.31	0.861	2.00569e-77
Mdh1	1.79371e-68	-0.571603	0.439	0.9	2.51173e-64
Rbbp7	1.3842e-118	-0.572555	0.139	0.766	1.93829e-114
Glrx3	6.17608e-84	-0.57314	0.315	0.853	8.64836e-80
Fam136a	1.45514e-123	-0.573361	0.059	0.614	2.03764e-119
Rpl4	1.85471e-105	-0.574822	0.905	0.997	2.59715e-101
Ebna1bp2	5.50263e-118	-0.575584	0.158	0.787	7.70534e-114
Hnrnpdl	2.16425e-80	-0.577534	0.351	0.874	3.0306e-76
Mybbp1a	9.37044e-131	-0.578188	0.059	0.643	1.31214e-126
Mrpl23	2.60747e-90	-0.57885	0.321	0.882	3.65124e-86
Uqcr10	1.77991e-91	-0.579193	0.694	0.982	2.49241e-87
Gspt1	3.20435e-112	-0.581035	0.141	0.733	4.48705e-108
AC160336.1	5.63936e-41	-0.584212	0.548	0.877	7.8968e-37
Mrps18a	3.32923e-99	-0.584985	0.2	0.771	4.66193e-95
Tcp1	2.86562e-102	-0.586309	0.246	0.848	4.01273e-98
Eif3i	2.15708e-86	-0.586559	0.401	0.933	3.02056e-82
Mcm5	1.96608e-132	-0.589725	0.088	0.71	2.7531e-128
Ndufa12	3.56865e-88	-0.590159	0.44	0.949	4.99718e-84
Srfbp1	1.74322e-129	-0.590468	0.03	0.566	2.44103e-125
Naa10	4.45428e-119	-0.591104	0.158	0.787	6.23733e-115
Ppa1	2.11771e-143	-0.591574	0.044	0.648	2.96543e-139
Ube2c	8.30613e-10	-0.592811	0.256	0.37	1.16311e-05
Dek	3.80082e-74	-0.592989	0.411	0.884	5.32229e-70
Rps18	1.00384e-157	-0.595634	0.999	1	1.40567e-153
Phb	1.49636e-138	-0.5958	0.084	0.715	2.09536e-134
Ddx18	5.46181e-113	-0.597015	0.163	0.771	7.64817e-109
Snrpf	1.88532e-97	-0.59707	0.773	0.997	2.64001e-93
Rps25	1.11813e-132	-0.597344	0.996	1	1.56572e-128
Rfc4	6.81419e-121	-0.598841	0.107	0.707	9.54191e-117
Exosc8	2.23042e-130	-0.599258	0.125	0.784	3.12326e-126
Tfdp1	8.85765e-148	-0.602334	0.068	0.712	1.24034e-143
Lsm4	2.36951e-83	-0.605952	0.432	0.92	3.31802e-79
Lsm6	2.65198e-100	-0.606928	0.337	0.923	3.71357e-96
Mcm3	2.19163e-131	-0.60897	0.092	0.712	3.06894e-127
Rrm2	5.12634e-98	-0.609082	0.089	0.596	7.17841e-94
Eif3j1	1.08091e-120	-0.609316	0.162	0.794	1.5136e-116
Paics	1.93048e-127	-0.609757	0.112	0.74	2.70325e-123
Vpreb1	2.32843e-70	-0.610664	0.612	0.959	3.2605e-66
Tomm20	4.31598e-89	-0.610788	0.451	0.938	6.04367e-85
Ppid	1.00062e-120	-0.611761	0.114	0.717	1.40116e-116
Pgk1	1.28411e-107	-0.614391	0.216	0.825	1.79814e-103
Rpl7a	1.15264e-124	-0.615305	0.977	1	1.61405e-120
Eno1	4.24796e-119	-0.61542	0.156	0.771	5.94842e-115
Atp5g2	5.85328e-114	-0.617041	0.853	0.992	8.19635e-110
Snu13	1.16722e-91	-0.622971	0.596	0.987	1.63446e-87
Ndufa5	7.97477e-103	-0.624268	0.35	0.936	1.11671e-98
Gmnn	4.64055e-121	-0.626659	0.145	0.776	6.49816e-117
Slc25a3	9.71445e-102	-0.627937	0.728	0.995	1.36031e-97
Tomm40	6.5039e-127	-0.629795	0.149	0.789	9.10741e-123
Sssca1	8.65517e-108	-0.632671	0.175	0.756	1.21198e-103
Vdac1	1.12027e-118	-0.632753	0.215	0.861	1.56872e-114
U2af1	4.05701e-91	-0.632795	0.433	0.933	5.68103e-87
Selenoh	6.45697e-89	-0.634069	0.326	0.861	9.0417e-85
Ptma	1.24112e-159	-0.636923	1	1	1.73794e-155
Hprt	9.51273e-130	-0.640269	0.136	0.781	1.33207e-125
Cks2	2.99912e-52	-0.640744	0.237	0.614	4.19966e-48
Ndufa4	3.10752e-122	-0.643149	0.904	0.997	4.35147e-118
Fam162a	9.05284e-149	-0.643821	0.101	0.781	1.26767e-144
Odc1	2.41115e-140	-0.644783	0.062	0.674	3.37633e-136
Uqcc2	2.31119e-114	-0.646618	0.28	0.91	3.23636e-110
Bfsp2	1.31622e-55	-0.64696	0.342	0.728	1.8431e-51
Tipin	5.14967e-135	-0.647758	0.123	0.784	7.21109e-131
Fkbp1a	2.54123e-108	-0.647898	0.241	0.853	3.55849e-104
Galk1	7.18015e-133	-0.647983	0.129	0.776	1.00544e-128
Top2a	3.23049e-60	-0.653115	0.21	0.627	4.52366e-56
Metap2	6.06292e-104	-0.654124	0.377	0.943	8.4899e-100
Pcna	6.87226e-126	-0.655554	0.109	0.72	9.62323e-122
Alyref	4.25524e-114	-0.661858	0.27	0.897	5.95861e-110
Txn1	4.67246e-99	-0.662586	0.581	0.972	6.54285e-95
Gcsh	7.03841e-177	-0.662596	0.037	0.725	9.85589e-173
Cenpw	8.23756e-131	-0.669888	0.106	0.738	1.15351e-126
Wdr43	2.71409e-121	-0.671644	0.141	0.758	3.80055e-117
Rpl5	5.55294e-130	-0.674394	0.939	1	7.77578e-126
Eif2s1	1.1837e-124	-0.674402	0.217	0.859	1.65754e-120
Cdk6	6.40804e-147	-0.674677	0.084	0.738	8.97317e-143
Ifitm2	1.15054e-112	-0.679799	0.127	0.702	1.6111e-108
Eif1ax	4.80238e-120	-0.680098	0.248	0.874	6.72477e-116
Psmd7	7.52523e-108	-0.683205	0.271	0.869	1.05376e-103
Rpl31	7.55289e-135	-0.683723	0.951	0.995	1.05763e-130
Cct5	4.81085e-106	-0.684075	0.404	0.949	6.73664e-102
Prdx1	3.80449e-111	-0.685609	0.683	0.992	5.32742e-107
Rpsa	1.09724e-169	-0.686412	0.999	1	1.53646e-165
Nucks1	5.80264e-94	-0.686491	0.307	0.861	8.12544e-90
Hells	2.79314e-143	-0.687115	0.062	0.681	3.91123e-139
Mrto4	4.70305e-144	-0.695994	0.139	0.812	6.58568e-140
Snrpd2	2.99642e-120	-0.699712	0.674	0.995	4.19589e-116
Taf1d	8.02539e-116	-0.700207	0.242	0.866	1.12379e-111
Eef1b2	5.6067e-147	-0.704838	0.971	0.997	7.85106e-143
Fabp5	2.09727e-143	-0.706142	0.08	0.717	2.93681e-139
Hmgn2	5.14724e-94	-0.7082	0.427	0.915	7.20768e-90
Pgam1	1.01899e-121	-0.70901	0.253	0.877	1.42689e-117
Hspa9	8.6376e-158	-0.709221	0.097	0.789	1.20952e-153
Uqcrq	3.83139e-122	-0.709845	0.684	0.995	5.36509e-118
Mrpl52	1.14079e-101	-0.71039	0.427	0.923	1.59745e-97
Rpl22l1	4.51834e-100	-0.711224	0.951	0.987	6.32704e-96
Rplp1	2.7117e-171	-0.713519	1	1	3.79719e-167
Magoh	6.36231e-122	-0.714777	0.307	0.923	8.90915e-118
Cox5a	1.02614e-126	-0.72068	0.8	0.987	1.4369e-122
Nolc1	3.757e-151	-0.721275	0.074	0.73	5.26093e-147
Prmt1	2.67688e-120	-0.721848	0.287	0.897	3.74844e-116
Park7	3.61486e-107	-0.722504	0.521	0.959	5.06189e-103
Erh	4.97126e-125	-0.728963	0.271	0.897	6.96126e-121
Nudc	1.15998e-120	-0.729143	0.319	0.923	1.62432e-116
Gar1	1.21882e-165	-0.729666	0.089	0.792	1.70672e-161
Hmgb1	2.27453e-117	-0.731897	0.998	0.997	3.18502e-113
Cks1b	1.99349e-134	-0.732388	0.152	0.817	2.79148e-130
Lsm7	2.01566e-131	-0.735957	0.298	0.943	2.82253e-127
Psma7	9.32183e-122	-0.740613	0.584	0.985	1.30534e-117
Atp5g3	4.9185e-120	-0.742451	0.424	0.969	6.88737e-116
Rps8	8.10363e-183	-0.745174	1	1	1.13475e-178
Eef1d	4.12e-113	-0.745701	0.571	0.974	5.76924e-109
Srsf2	1.76743e-119	-0.747971	0.428	0.977	2.47493e-115
Ppp1r14b	3.38977e-110	-0.748674	0.545	0.985	4.7467e-106
Hnrnpab	5.93702e-120	-0.74927	0.357	0.946	8.31361e-116
Ramp1	7.41746e-150	-0.749751	0.135	0.833	1.03867e-145
Hdgf	1.85166e-135	-0.756142	0.22	0.895	2.59288e-131
Mcm6	9.70617e-161	-0.758432	0.086	0.781	1.35915e-156
Polr2f	1.36921e-129	-0.758864	0.257	0.889	1.9173e-125
Mrpl42	1.56898e-157	-0.759379	0.17	0.902	2.19704e-153
Rps15	1.58838e-146	-0.76304	0.957	1	2.2242e-142
Tkt	8.76051e-123	-0.765597	0.291	0.91	1.22673e-118
Nop56	5.67e-131	-0.768835	0.192	0.835	7.9397e-127
Snrpg	5.29904e-145	-0.774945	0.857	1	7.42025e-141
Bzw2	7.62456e-163	-0.775285	0.135	0.853	1.06767e-158
Srsf7	5.31271e-117	-0.775581	0.373	0.949	7.43939e-113
Dkc1	4.54244e-167	-0.775941	0.118	0.848	6.36078e-163
Lsm2	4.40798e-142	-0.78151	0.212	0.882	6.17249e-138
Dtymk	9.15478e-143	-0.781953	0.221	0.902	1.28194e-138
Cct8	3.0758e-129	-0.787911	0.385	0.969	4.30704e-125
Pdap1	2.22089e-119	-0.788674	0.385	0.951	3.10992e-115
Rpl36a	5.49296e-165	-0.791346	0.992	1	7.6918e-161
Cdca7	3.27252e-186	-0.794521	0.067	0.815	4.58251e-182
Uqcr11	1.14717e-134	-0.796478	0.614	0.987	1.60638e-130
Tubb4b	1.03866e-81	-0.798951	0.421	0.853	1.45444e-77
Cct3	8.66051e-144	-0.804474	0.284	0.943	1.21273e-139
Rps6	4.204e-164	-0.806484	0.977	1	5.88686e-160
Ppia	2.81608e-171	-0.807705	0.999	1	3.94336e-167
Rsl1d1	2.36949e-153	-0.808612	0.151	0.846	3.318e-149
Cdk4	3.25148e-146	-0.808716	0.292	0.967	4.55305e-142
Pkm	6.77397e-127	-0.812122	0.299	0.92	9.48559e-123
Eif2s2	3.7981e-125	-0.816944	0.608	1	5.31848e-121
Snrpd3	6.53445e-135	-0.817885	0.445	0.985	9.15018e-131
Mcm7	4.6519e-142	-0.821094	0.209	0.887	6.51405e-138
Mt1	3.0833e-95	-0.82493	0.012	0.398	4.31755e-91
Cdv3	1.79023e-134	-0.828543	0.242	0.907	2.50685e-130
St13	2.0104e-150	-0.833164	0.257	0.946	2.81516e-146
Lig1	1.46021e-155	-0.837283	0.11	0.794	2.04473e-151
Tomm5	1.14338e-122	-0.838503	0.379	0.938	1.60108e-118
Ndufab1	1.66742e-138	-0.841894	0.349	0.959	2.33489e-134
Pebp1	1.70581e-139	-0.842325	0.389	0.969	2.38864e-135
Phgdh	2.07547e-135	-0.851221	0.231	0.882	2.90628e-131
Rpl41	2.89495e-179	-0.853076	1	1	4.0538e-175
H2afz	7.31181e-120	-0.853654	0.99	0.987	1.02387e-115
Fkbp4	9.42592e-164	-0.860768	0.178	0.902	1.31991e-159
Timm8a1	1.57188e-203	-0.863237	0.066	0.853	2.2011e-199
Tpi1	4.87627e-166	-0.864647	0.179	0.9	6.82825e-162
Nasp	7.23144e-152	-0.865589	0.169	0.851	1.01262e-147
Npm3	3.29261e-186	-0.868956	0.129	0.907	4.61065e-182
Igll1	7.18471e-123	-0.872882	0.414	0.974	1.00607e-118
Tubb5	8.79003e-112	-0.875768	0.801	0.972	1.23087e-107
Hist1h1b	5.31333e-46	-0.880104	0.216	0.53	7.44026e-42
Fkbp3	3.39992e-148	-0.881786	0.305	0.951	4.76091e-144
Phb2	3.09304e-143	-0.883431	0.349	0.964	4.33119e-139
Ddx21	1.84966e-143	-0.885919	0.257	0.915	2.59008e-139
Rps27l	3.46873e-149	-0.889951	0.617	1	4.85727e-145
Eef1g	1.25548e-137	-0.889998	0.509	0.985	1.75805e-133
Rpl23a	1.06219e-155	-0.890041	0.87	0.997	1.48738e-151
Prdx6	2.14541e-172	-0.893549	0.142	0.879	3.00422e-168
Apex1	1.8086e-201	-0.908366	0.102	0.9	2.53258e-197
Mrpl12	7.26306e-161	-0.914857	0.244	0.938	1.01705e-156
Hint1	9.01143e-154	-0.921273	0.733	0.995	1.26187e-149
Hspa8	3.40205e-146	-0.929285	0.901	1	4.76389e-142
Cycs	4.03137e-148	-0.930902	0.405	0.977	5.64512e-144
Cacybp	1.27215e-162	-0.931507	0.226	0.933	1.78139e-158
Hist1h2ae	1.81819e-27	-0.940004	0.343	0.53	2.54601e-23
Rps17	2.78658e-171	-0.940106	0.968	1	3.90205e-167
Bola2	6.09356e-151	-0.944639	0.305	0.946	8.53281e-147
Hmgb2	1.59999e-98	-0.944745	0.982	0.979	2.24046e-94
Serbp1	2.67743e-158	-0.962774	0.853	1	3.7492e-154
Fbl	1.51739e-177	-0.963117	0.208	0.943	2.1248e-173
Aprt	8.40764e-185	-0.967223	0.131	0.887	1.17732e-180
Impdh2	1.46192e-195	-0.9735	0.123	0.902	2.04712e-191
Eif4a1	8.61854e-155	-0.985861	0.534	0.987	1.20685e-150
Crip1	2.07323e-140	-0.997626	0.987	0.99	2.90315e-136
Gnl3	2.33138e-207	-1.00078	0.069	0.853	3.26464e-203
Srm	3.53304e-208	-1.00423	0.057	0.843	4.94731e-204
Slc25a5	4.86702e-164	-1.00969	0.658	0.995	6.81528e-160
Snrpd1	1.40116e-163	-1.01145	0.445	0.985	1.96205e-159
Ybx1	2.546e-171	-1.01878	0.843	0.997	3.56517e-167
Ptges3	2.04857e-188	-1.02187	0.16	0.925	2.86861e-184
Nop10	1.468e-164	-1.0372	0.467	0.997	2.05564e-160
Nop58	3.27962e-203	-1.03723	0.14	0.941	4.59246e-199
Stmn1	1.13468e-140	-1.05162	0.869	0.977	1.5889e-136
Ybx3	2.57773e-219	-1.06834	0.093	0.92	3.60959e-215
Siva1	1.35256e-198	-1.07485	0.147	0.938	1.89399e-194
Pclaf	1.25306e-109	-1.08277	0.345	0.83	1.75466e-105
Ccnd2	2.22664e-156	-1.0946	0.087	0.748	3.11796e-152
Lyar	9.68398e-207	-1.11225	0.132	0.933	1.35605e-202
Nhp2	8.50238e-186	-1.1346	0.273	0.977	1.19059e-181
Atp5g1	3.3906e-170	-1.1404	0.545	0.997	4.74785e-166
Rpl14	3.00307e-186	-1.15029	0.982	1	4.2052e-182
Rps2	1.8834e-183	-1.16157	0.997	1	2.63732e-179
Gapdh	1.53829e-168	-1.16534	0.811	0.99	2.15406e-164
Dctpp1	1.70335e-212	-1.16628	0.139	0.943	2.3852e-208
Eif5a	2.80632e-177	-1.18053	0.893	1	3.92968e-173
Nap1l1	7.19566e-179	-1.20189	0.299	0.967	1.00761e-174
Hsp90ab1	2.0594e-183	-1.22356	0.985	1	2.88377e-179
Set	7.04131e-171	-1.23866	0.525	0.992	9.85995e-167
Hist1h2ap	8.3156e-67	-1.2392	0.163	0.542	1.16443e-62
Anp32b	6.76397e-182	-1.25152	0.498	0.995	9.47159e-178
Nrgn	1.60238e-174	-1.27192	0.07	0.763	2.24382e-170
Pa2g4	1.96952e-201	-1.29346	0.26	0.987	2.75791e-197
Tuba1b	4.66976e-167	-1.30745	0.52	0.982	6.53906e-163
Hsp90aa1	9.07246e-169	-1.32714	0.466	0.979	1.27042e-164
C1qbp	1.59059e-215	-1.33654	0.215	0.987	2.2273e-211
Nme1	1.12062e-193	-1.34647	0.444	0.997	1.5692e-189
Ran	1.00143e-181	-1.34735	0.714	0.997	1.40231e-177
Hspe1	4.70021e-184	-1.36164	0.619	1	6.58171e-180
Ranbp1	1.18235e-189	-1.37406	0.447	0.997	1.65565e-185
Dut	7.08452e-193	-1.41099	0.264	0.961	9.92045e-189
Hspd1	5.14903e-212	-1.48842	0.231	0.99	7.21018e-208
Ldha	3.4814e-200	-1.53174	0.328	0.992	4.87501e-196
Npm1	5.17963e-187	-1.61449	0.964	1	7.25303e-183
Ncl	2.77406e-181	-1.64357	0.606	1	3.88452e-177
Mif	1.62261e-190	-1.65145	0.657	1	2.27214e-186

## Sheet: Kappa Pre B vs Pre-pro B
symbol	p_val	avg_logFC	pct.1	pct.2	p_val_adj
Ebf1	2.03465e-160	2.48752	1	0.28	2.84913e-156
Vpreb3	3.84472e-161	2.3877	0.999	0.274	5.38376e-157
Cd79a	9.82536e-159	2.10739	1	0.28	1.37584e-154
Cd79b	1.88508e-159	1.9087	1	0.321	2.63968e-155
Chchd10	3.45973e-144	1.51162	0.991	0.302	4.84465e-140
Igkc	8.90046e-141	1.4975	1	0.836	1.24633e-136
Ighm	2.70364e-137	1.26817	1	0.802	3.78591e-133
Dnajc7	2.46647e-111	1.22369	0.989	0.708	3.4538e-107
Btg1	4.6222e-117	1.20766	0.978	0.563	6.47247e-113
Jund	1.22708e-92	1.12748	0.903	0.437	1.71828e-88
Gm30211	8.23763e-57	1.12148	0.579	0.057	1.15351e-52
Arl5c	1.47161e-95	1.10639	0.86	0.292	2.06069e-91
Pafah1b3	7.69225e-120	1.08496	0.988	0.686	1.07715e-115
Coq7	7.5802e-54	0.97021	0.609	0.132	1.06145e-49
Mzb1	6.68097e-92	0.948768	0.914	0.336	9.35537e-88
Cd24a	2.34004e-95	0.939148	0.929	0.381	3.27675e-91
Fcrla	2.73008e-70	0.901553	0.777	0.28	3.82294e-66
Cnp	4.06741e-80	0.884712	0.896	0.535	5.6956e-76
Iglc1	6.29218e-43	0.854994	0.698	0.324	8.81094e-39
Tifa	7.97652e-66	0.810552	0.766	0.302	1.11695e-61
Cd37	1.83096e-77	0.80543	0.917	0.563	2.56389e-73
Dok3	7.662e-68	0.801561	0.68	0.123	1.07291e-63
H3f3a	2.24104e-133	0.794109	1	1	3.13814e-129
Sec63	6.56426e-57	0.793183	0.695	0.239	9.19194e-53
Fam53b	1.08058e-63	0.790461	0.682	0.135	1.51314e-59
Bcl7a	1.73369e-58	0.765081	0.631	0.107	2.42768e-54
Akap12	9.19819e-56	0.727964	0.564	0.05	1.28802e-51
Myl4	1.86932e-44	0.718047	0.602	0.145	2.61761e-40
Rhoh	6.556e-51	0.705667	0.732	0.343	9.18037e-47
Lrmp	7.0065e-48	0.685223	0.642	0.214	9.81121e-44
Elof1	9.46483e-46	0.680279	0.702	0.336	1.32536e-41
Fam129c	9.04211e-51	0.671268	0.59	0.107	1.26617e-46
Bach2	2.22504e-44	0.662634	0.599	0.173	3.11573e-40
Cecr2	1.15486e-49	0.644349	0.564	0.088	1.61715e-45
Nfkbia	6.68585e-35	0.62851	0.634	0.302	9.3622e-31
Smarca4	1.81531e-41	0.626356	0.654	0.277	2.54198e-37
Siglecg	5.94228e-41	0.605214	0.665	0.289	8.32098e-37
Cd72	1.30617e-36	0.596198	0.645	0.308	1.82903e-32
Tcf3	1.61889e-41	0.596129	0.581	0.173	2.26693e-37
Tmsb10	7.55543e-70	0.585201	1	0.997	1.05799e-65
Xrcc6	2.37174e-37	0.583039	0.668	0.308	3.32115e-33
Vpreb1	2.94625e-27	0.572235	0.612	0.302	4.12563e-23
Blvrb	4.83998e-31	0.56982	0.658	0.377	6.77742e-27
Ptprcap	1.19958e-53	0.557809	0.982	0.808	1.67977e-49
Ypel3	4.74158e-38	0.554398	0.79	0.497	6.63963e-34
Limd2	1.43793e-26	0.537115	0.67	0.453	2.01354e-22
Foxp1	5.31095e-30	0.499468	0.761	0.557	7.43692e-26
Atp1b1	2.56805e-30	0.486927	0.84	0.648	3.59604e-26
4930523C07Rik	1.33045e-28	0.484995	0.503	0.179	1.86302e-24
Pkig	1.68061e-33	0.482819	0.786	0.594	2.35336e-29
Iglc3	7.45863e-20	0.477346	0.538	0.245	1.04443e-15
C1galt1	2.4675e-31	0.470412	0.522	0.164	3.45524e-27
Slamf7	3.99132e-27	0.444457	0.393	0.075	5.58905e-23
Ralgps2	1.13068e-26	0.443703	0.444	0.126	1.58329e-22
Slamf6	1.18938e-22	0.436221	0.562	0.299	1.66549e-18
Gm37065	1.0776e-28	0.433421	0.411	0.079	1.50896e-24
Arpc5l	6.47234e-25	0.428082	0.734	0.588	9.06322e-21
Cd2	8.00665e-30	0.424392	0.369	0.038	1.12117e-25
Lmo4	1.42397e-19	0.42019	0.742	0.582	1.99398e-15
Cplx2	8.57728e-28	0.418906	0.402	0.075	1.20108e-23
Dusp2	1.03925e-20	0.416584	0.442	0.17	1.45527e-16
Tmem131l	6.59029e-24	0.416538	0.44	0.145	9.22839e-20
Mgst1	3.52451e-32	0.407802	0.405	0.05	4.93538e-28
Ptp4a3	2.43253e-22	0.406783	0.733	0.579	3.40628e-18
Gm42418	9.27566e-42	0.405188	0.981	0.824	1.29887e-37
Iglc2	1.46613e-13	0.40323	0.309	0.107	2.05302e-09
Map1lc3b	2.00757e-21	0.397006	0.695	0.506	2.8112e-17
Calm1	7.65326e-28	0.395532	0.974	0.858	1.07169e-23
Igha	2.95774e-24	0.393624	0.768	0.607	4.14173e-20
Slc1a5	6.97931e-23	0.390236	0.398	0.113	9.77312e-19
Sox4	5.32417e-14	0.387268	0.675	0.516	7.45544e-10
Pou2af1	6.36403e-23	0.382984	0.395	0.11	8.91155e-19
Cox7a2l	2.70511e-23	0.382224	0.794	0.701	3.78796e-19
Igll1	2.78174e-11	0.381629	0.414	0.239	3.89526e-07
Btg2	7.7065e-17	0.377183	0.569	0.34	1.07914e-12
Slc12a3	2.58794e-26	0.373715	0.361	0.053	3.62389e-22
Klf2	1.73176e-15	0.370739	0.666	0.5	2.42498e-11
Slfn2	1.12235e-13	0.367784	0.388	0.176	1.57163e-09
Pax5	5.51533e-21	0.356264	0.348	0.082	7.72311e-17
Myb	7.29271e-16	0.354809	0.585	0.371	1.0212e-11
Klhl6	4.15506e-16	0.353405	0.488	0.27	5.81833e-12
Srp14	2.89828e-17	0.352391	0.736	0.686	4.05846e-13
Rgs2	5.87753e-17	0.351513	0.474	0.233	8.23031e-13
Nol7	1.61305e-21	0.350628	0.829	0.723	2.25876e-17
Supt4a	2.18063e-16	0.347681	0.692	0.582	3.05354e-12
Ifi209	8.08624e-18	0.34726	0.487	0.239	1.13232e-13
H3f3b	8.17489e-36	0.340163	1	0.997	1.14473e-31
Cd19	1.78693e-20	0.34003	0.359	0.094	2.50224e-16
Paip2	4.20541e-17	0.338079	0.69	0.572	5.88883e-13
Malat1	1.68871e-29	0.33568	1	1	2.3647e-25
Uchl1	5.37977e-19	0.333969	0.309	0.066	7.53329e-15
Blnk	7.70121e-13	0.330836	0.579	0.425	1.0784e-08
Pold4	1.70507e-12	0.328329	0.521	0.355	2.38761e-08
Snx2	3.4197e-15	0.324633	0.429	0.211	4.7886e-11
Syk	5.2838e-11	0.318898	0.505	0.352	7.39891e-07
Zeb2	4.06375e-12	0.316749	0.647	0.509	5.69047e-08
Ddx5	3.86827e-18	0.311249	0.921	0.855	5.41674e-14
Cd38	1.52501e-18	0.306562	0.319	0.075	2.13547e-14
Ucp2	1.83741e-17	0.302402	0.94	0.811	2.57293e-13
Rag1	3.79352e-18	0.30175	0.391	0.132	5.31206e-14
Tmem108	2.2383e-14	0.297987	0.344	0.126	3.13429e-10
Camk2d	1.19087e-14	0.290699	0.325	0.113	1.66757e-10
Csrp2	2.16508e-13	0.290132	0.346	0.145	3.03176e-09
mt-Cytb	8.74721e-35	0.289261	1	1	1.22487e-30
Klhl24	1.817e-12	0.283015	0.429	0.23	2.54434e-08
Rbm39	2.61032e-15	0.277363	0.865	0.818	3.65522e-11
Snn	7.29433e-13	0.273407	0.376	0.173	1.02143e-08
Spib	1.78023e-08	0.273114	0.526	0.387	0.000249285
Nedd8	1.34476e-14	0.272368	0.803	0.789	1.88307e-10
Cytip	2.77359e-09	0.270951	0.498	0.352	3.88386e-05
Cerk	7.6821e-13	0.26731	0.393	0.189	1.07573e-08
Asf1a	4.82812e-11	0.266905	0.354	0.176	6.76081e-07
mt-Nd4	2.48157e-29	0.261149	1	1	3.47494e-25
Plekha2	6.88937e-13	0.257887	0.354	0.151	9.64718e-09
Tpt1	8.15073e-35	0.254221	1	1	1.14135e-30
Zfpm1	8.74509e-16	0.253863	0.275	0.063	1.22458e-11
H2-D1	4.40759e-15	0.252682	0.989	0.94	6.17195e-11
Rrm2b	9.17088e-15	0.25025	0.307	0.094	1.2842e-10
Spcs3	4.59288e-39	-0.250423	0.053	0.318	6.4314e-35
Cenpk	1.20301e-37	-0.250431	0.033	0.258	1.68457e-33
Kctd14	1.42719e-55	-0.250439	0.004	0.233	1.99849e-51
Rpl22l1	7.43803e-15	-0.250707	0.951	0.956	1.04155e-10
Notch1	9.99166e-41	-0.250716	0.045	0.305	1.39913e-36
Rab14	9.90106e-23	-0.251253	0.264	0.566	1.38645e-18
Pomp	4.56472e-16	-0.251584	0.55	0.83	6.39197e-12
Anapc11	1.49564e-26	-0.252022	0.123	0.381	2.09435e-22
Oxct1	3.23035e-44	-0.252195	0.036	0.296	4.52346e-40
Tfdp1	9.79882e-35	-0.252415	0.068	0.327	1.37213e-30
Tspan13	5.12291e-16	-0.252475	0.388	0.648	7.17361e-12
Dctn6	3.64627e-22	-0.252668	0.175	0.431	5.10587e-18
Vamp3	1.99474e-34	-0.25325	0.073	0.336	2.79324e-30
Atp13a2	2.33892e-22	-0.253525	0.216	0.487	3.27519e-18
Tbc1d8	5.62301e-65	-0.253791	0.003	0.264	7.8739e-61
Znhit1	2.6002e-30	-0.253921	0.109	0.384	3.64106e-26
Twf2	7.13508e-31	-0.253946	0.112	0.39	9.99125e-27
Arf5	3.92093e-19	-0.254048	0.489	0.799	5.49048e-15
Ostc	1.78527e-20	-0.254201	0.326	0.638	2.49991e-16
Cd180	3.13024e-36	-0.254424	0.063	0.324	4.38328e-32
Akr1a1	6.45888e-19	-0.254863	0.372	0.654	9.04437e-15
Arhgdia	1.21938e-21	-0.255109	0.372	0.711	1.7075e-17
S100a13	6.79718e-23	-0.255224	0.309	0.619	9.51809e-19
Sigmar1	1.06982e-61	-0.255268	0.011	0.286	1.49806e-57
Them6	8.39257e-27	-0.255403	0.091	0.327	1.17521e-22
Tubb2a	6.01204e-48	-0.255506	0.022	0.27	8.41866e-44
Anxa6	1.20542e-37	-0.255584	0.06	0.324	1.68795e-33
Rplp0	2.06082e-33	-0.255767	0.999	1	2.88576e-29
Rps28	2.09304e-36	-0.255839	1	1	2.93089e-32
Rhog	5.22244e-26	-0.255856	0.151	0.421	7.31299e-22
Rab10	2.21529e-28	-0.256092	0.148	0.437	3.10207e-24
Lsm2	7.43942e-20	-0.256116	0.212	0.469	1.04174e-15
Hells	4.61498e-26	-0.256404	0.062	0.267	6.46236e-22
Eml4	1.67871e-29	-0.256763	0.122	0.403	2.3507e-25
Smc1a	1.53503e-16	-0.256858	0.221	0.456	2.1495e-12
Itm2c	2.04978e-52	-0.257036	0.016	0.267	2.87031e-48
Atraid	2.28096e-30	-0.257147	0.143	0.443	3.19403e-26
Def6	1.98342e-46	-0.257152	0.04	0.318	2.77738e-42
Cdk1	5.01297e-18	-0.257372	0.101	0.292	7.01966e-14
Dmac1	3.49271e-26	-0.257426	0.179	0.469	4.89084e-22
Cnpy2	1.07312e-22	-0.257428	0.202	0.475	1.50269e-18
Alg5	2.08516e-35	-0.257806	0.1	0.396	2.91985e-31
Atpif1	2.11689e-13	-0.258109	0.56	0.824	2.96428e-09
Fuca2	2.5325e-41	-0.258426	0.062	0.346	3.54625e-37
Pdcd6	4.86762e-31	-0.258645	0.129	0.421	6.81613e-27
Pigp	1.98412e-40	-0.259774	0.066	0.352	2.77836e-36
Cdca7	1.29731e-29	-0.260015	0.067	0.299	1.81663e-25
Ppig	1.44105e-23	-0.260127	0.207	0.494	2.0179e-19
Tmed9	3.19626e-21	-0.260492	0.458	0.786	4.47572e-17
Me2	3.34981e-39	-0.261165	0.048	0.302	4.69074e-35
Fbl	5.33455e-20	-0.261367	0.208	0.462	7.46996e-16
Klk1	2.51638e-29	-0.261396	0	0.113	3.52369e-25
Rfc5	9.62268e-40	-0.261405	0.049	0.308	1.34746e-35
Rpl3	9.66231e-29	-0.26258	0.998	1	1.35301e-24
Kif23	9.24155e-37	-0.262772	0.029	0.245	1.29409e-32
Fam173a	8.20985e-26	-0.263609	0.217	0.519	1.14962e-21
Cyfip1	4.33354e-51	-0.263756	0.024	0.289	6.06825e-47
Ran	3.87246e-08	-0.263969	0.714	0.805	0.00054226
Slc35c2	4.71668e-43	-0.264573	0.051	0.327	6.60477e-39
Cmc1	1.64058e-35	-0.265147	0.085	0.365	2.2973e-31
Emc10	1.73037e-24	-0.265336	0.209	0.497	2.42304e-20
Pkp3	3.85093e-37	-0.265775	0.066	0.333	5.39246e-33
Dnajc9	1.27691e-21	-0.266236	0.207	0.484	1.78805e-17
Rer1	7.70277e-25	-0.26641	0.237	0.541	1.07862e-20
Fh1	6.94992e-26	-0.266639	0.172	0.456	9.73197e-22
Lmnb1	2.29065e-11	-0.266796	0.187	0.355	3.2076e-07
Rell1	1.34482e-29	-0.266813	0.096	0.352	1.88316e-25
Rpl39	9.35798e-39	-0.266995	1	1	1.3104e-34
Set	4.84384e-13	-0.267012	0.525	0.77	6.78283e-09
Fam69a	4.20915e-50	-0.267434	0.034	0.314	5.89407e-46
Usp1	5.20801e-33	-0.267873	0.08	0.343	7.29278e-29
Phactr2	8.38869e-67	-0.267936	0.006	0.283	1.17467e-62
Anp32e	2.86592e-15	-0.268408	0.322	0.579	4.01315e-11
Tuba4a	3.04645e-42	-0.268611	0.048	0.318	4.26594e-38
Tmbim6	9.63859e-22	-0.268725	0.315	0.613	1.34969e-17
Tln1	4.1516e-20	-0.269448	0.264	0.535	5.81348e-16
Rsu1	4.23291e-44	-0.269553	0.056	0.346	5.92735e-40
Rfc2	4.63769e-27	-0.270135	0.161	0.45	6.49416e-23
1110008F13Rik	2.82424e-24	-0.270192	0.307	0.632	3.95478e-20
Hsp90aa1	2.45805e-12	-0.270232	0.466	0.695	3.44201e-08
Srsf9	1.00099e-23	-0.270693	0.365	0.704	1.40168e-19
Cenpm	2.65693e-34	-0.270754	0.052	0.289	3.7205e-30
Fbxo5	9.48068e-23	-0.271331	0.063	0.252	1.32758e-18
Id2	4.82808e-14	-0.272387	0.019	0.113	6.76076e-10
Mrps15	3.4975e-36	-0.272596	0.128	0.453	4.89755e-32
Cmtm7	1.9153e-10	-0.272623	0.786	0.893	2.682e-06
Smim4	1.54418e-24	-0.272896	0.185	0.459	2.16232e-20
Ech1	4.52826e-21	-0.272987	0.312	0.591	6.34093e-17
Calhm2	1.66876e-60	-0.273288	0.018	0.308	2.33676e-56
Cdk2ap1	3.92193e-36	-0.273515	0.107	0.415	5.49187e-32
Hspe1	8.59196e-15	-0.273759	0.619	0.849	1.20313e-10
Tmem219	3.16973e-40	-0.274112	0.085	0.39	4.43857e-36
Ly6e	1.71661e-18	-0.274648	0.924	0.962	2.40376e-14
Spn	2.60207e-44	-0.274764	0.062	0.362	3.64368e-40
Tpx2	2.52328e-24	-0.274927	0.044	0.22	3.53336e-20
Ifnar1	1.65712e-37	-0.274944	0.075	0.355	2.32047e-33
Atp5g1	3.19295e-16	-0.275003	0.545	0.821	4.47109e-12
Tmco1	9.66395e-27	-0.275043	0.238	0.569	1.35324e-22
Ccdc88a	7.09975e-45	-0.275099	0.035	0.296	9.94179e-41
Tm6sf1	6.31004e-42	-0.275277	0.041	0.299	8.83595e-38
Sms	7.1614e-23	-0.275452	0.192	0.462	1.00281e-18
Rasa4	1.66886e-55	-0.27563	0.029	0.324	2.33691e-51
Agtrap	2.9963e-58	-0.275811	0.023	0.314	4.19572e-54
Mlec	1.65565e-36	-0.275937	0.116	0.431	2.31841e-32
Msmo1	3.91783e-39	-0.276865	0.039	0.28	5.48613e-35
Rps2	3.58318e-22	-0.277019	0.997	1	5.01753e-18
Map4k4	1.40575e-32	-0.277228	0.118	0.409	1.96847e-28
Ppdpf	1.15198e-17	-0.277271	0.352	0.604	1.61312e-13
Tax1bp1	1.54319e-16	-0.277285	0.413	0.679	2.16093e-12
Ywhae	2.17836e-19	-0.277655	0.589	0.884	3.05036e-15
Lefty1	1.12995e-56	-0.27783	0.003	0.233	1.58227e-52
Skap2	2.57576e-26	-0.278224	0.202	0.5	3.60684e-22
Hnrnpab	3.94635e-20	-0.278929	0.357	0.66	5.52608e-16
Mpp6	1.08777e-44	-0.279582	0.056	0.349	1.52321e-40
Rpl36al	9.45076e-25	-0.279603	0.935	0.981	1.32339e-20
Cd53	6.79269e-22	-0.279953	0.382	0.695	9.51181e-18
Cbx5	2.37162e-40	-0.280089	0.06	0.336	3.32098e-36
Cd200	3.17275e-49	-0.280363	0.007	0.223	4.4428e-45
Mpnd	2.08574e-38	-0.281813	0.081	0.371	2.92066e-34
Lsm7	7.44296e-28	-0.282365	0.298	0.654	1.04224e-23
Pip4k2a	2.08043e-55	-0.282551	0.028	0.321	2.91323e-51
Hsd17b12	9.90508e-49	-0.282896	0.051	0.355	1.38701e-44
Surf4	1.18974e-41	-0.282952	0.067	0.358	1.66599e-37
Chmp4b	1.25429e-22	-0.283277	0.307	0.604	1.75638e-18
Smc4	1.65947e-14	-0.283811	0.171	0.368	2.32375e-10
Bin2	4.03564e-55	-0.283957	0.031	0.327	5.65111e-51
Galnt1	1.38265e-51	-0.284232	0.041	0.34	1.93612e-47
Tap1	4.56544e-33	-0.284305	0.117	0.409	6.39299e-29
Rabgap1l	2.27967e-25	-0.285202	0.221	0.522	3.19222e-21
Ccdc34	3.70744e-26	-0.285411	0.061	0.267	5.19152e-22
Cbl	6.10317e-42	-0.285648	0.07	0.365	8.54627e-38
Cnpy3	2.71651e-36	-0.285784	0.091	0.377	3.80393e-32
Vrk1	2.3966e-28	-0.285825	0.137	0.412	3.35596e-24
Ptpn1	1.18117e-28	-0.286393	0.171	0.465	1.65399e-24
Gpr171	1.20382e-36	-0.286502	0.108	0.415	1.68571e-32
Rpn1	7.19212e-43	-0.286624	0.068	0.368	1.00711e-38
Gmnn	4.53432e-23	-0.287381	0.145	0.393	6.34941e-19
Selenoh	1.3786e-17	-0.28744	0.326	0.594	1.93046e-13
Hspa8	1.90496e-14	-0.288279	0.901	0.934	2.66752e-10
Galk1	8.50458e-35	-0.288435	0.129	0.443	1.1909e-30
Hdgf	1.33266e-22	-0.289103	0.22	0.5	1.86613e-18
Lockd	2.96053e-19	-0.289272	0.106	0.305	4.14563e-15
Spcs1	1.34305e-26	-0.289468	0.319	0.664	1.88067e-22
Gng2	1.52655e-33	-0.289537	0.145	0.459	2.13763e-29
Sh3bgrl3	1.37166e-20	-0.289797	0.94	0.978	1.92074e-16
Acadl	1.32592e-27	-0.289932	0.15	0.431	1.85669e-23
Lrrfip1	1.50847e-33	-0.290228	0.14	0.45	2.11231e-29
Sh3bgr	9.34926e-63	-0.290553	0.002	0.252	1.30918e-58
Pfn1	1.83818e-19	-0.290567	0.986	0.987	2.574e-15
Runx3	4.33605e-62	-0.290597	0.02	0.321	6.07177e-58
Sdcbp	1.83912e-29	-0.290611	0.228	0.553	2.57532e-25
Snrpd1	1.56963e-18	-0.291221	0.445	0.73	2.19795e-14
Cyb5a	1.02963e-29	-0.29146	0.201	0.519	1.44179e-25
Dbi	1.4068e-19	-0.291524	0.423	0.733	1.96994e-15
Pitpna	4.91772e-27	-0.291824	0.334	0.692	6.88628e-23
Rheb	2.82396e-36	-0.292019	0.17	0.522	3.9544e-32
Bri3bp	1.58076e-64	-0.292992	0.024	0.343	2.21353e-60
Cope	4.17909e-24	-0.293854	0.383	0.711	5.85198e-20
Tmem50a	8.37663e-27	-0.294412	0.38	0.745	1.17298e-22
Laptm4a	1.11002e-33	-0.294486	0.163	0.487	1.55436e-29
Ly6a	2.16491e-21	-0.295123	0.077	0.27	3.03152e-17
Nop10	8.07538e-19	-0.296477	0.467	0.767	1.1308e-14
Plekhm3	9.89862e-69	-0.297233	0.009	0.305	1.3861e-64
Sla2	1.41363e-74	-0.297571	0.002	0.296	1.9795e-70
Cfp	2.07018e-56	-0.298144	0.008	0.255	2.89888e-52
Psmb2	7.40526e-22	-0.298779	0.473	0.78	1.03696e-17
Il10rb	2.22425e-49	-0.298817	0.072	0.406	3.11462e-45
Mcm3	5.79495e-31	-0.298833	0.092	0.352	8.11466e-27
Irf7	7.03219e-54	-0.298853	0.024	0.299	9.84718e-50
Bmp2k	2.30302e-59	-0.298925	0.027	0.33	3.22492e-55
Rpsa	5.49412e-37	-0.299094	0.999	1	7.69342e-33
Gnai2	3.55675e-22	-0.2992	0.735	0.953	4.98052e-18
Tomm7	9.93176e-23	-0.299229	0.637	0.928	1.39074e-18
Orai3	5.86397e-52	-0.299271	0.045	0.352	8.21132e-48
Myl10	3.40437e-07	-0.299667	0.071	0.16	0.00476714
Alyref	4.25136e-20	-0.29971	0.27	0.538	5.95317e-16
Gm5617	8.76273e-57	-0.300613	0.05	0.384	1.22705e-52
Prr13	2.32311e-29	-0.301377	0.174	0.478	3.25306e-25
Erg28	1.33035e-40	-0.301428	0.101	0.421	1.86289e-36
Atp2b4	3.32294e-62	-0.301488	0.015	0.302	4.65312e-58
Wapl	1.75516e-61	-0.301724	0.032	0.355	2.45775e-57
Rps29	5.79949e-63	-0.302131	1	1	8.12102e-59
Polr2l	3.67567e-30	-0.30293	0.128	0.406	5.14704e-26
Rnaset2a	1.82415e-36	-0.303446	0.131	0.453	2.55435e-32
Ass1	1.28298e-50	-0.3035	0.03	0.305	1.79656e-46
Syce2	1.69718e-48	-0.303549	0.036	0.311	2.37656e-44
Clec10a	4.39145e-55	-0.304057	0	0.214	6.14935e-51
Pebp1	1.97909e-25	-0.304381	0.389	0.739	2.77132e-21
Fkbp3	2.92097e-29	-0.305313	0.305	0.679	4.09023e-25
Celf2	2.66583e-28	-0.305448	0.337	0.698	3.73297e-24
Cd164	4.62905e-49	-0.305643	0.064	0.387	6.48205e-45
Rfc1	5.58074e-38	-0.306291	0.127	0.456	7.81472e-34
Capg	1.48982e-33	-0.306576	0.122	0.418	2.08619e-29
Ndufv3	1.8862e-28	-0.306805	0.315	0.67	2.64124e-24
Fes	1.01959e-65	-0.307027	0.024	0.346	1.42773e-61
Etfb	8.16125e-28	-0.307445	0.244	0.572	1.14282e-23
P2ry14	5.09354e-65	-0.308242	0.003	0.264	7.13248e-61
Tmem256	8.45773e-26	-0.308614	0.398	0.748	1.18434e-21
Hoxa7	1.14827e-62	-0.308847	0.026	0.34	1.60793e-58
Ptpre	4.6287e-54	-0.309828	0.045	0.358	6.48157e-50
Exosc8	1.22681e-37	-0.310728	0.125	0.456	1.7179e-33
Itgb1	5.76609e-54	-0.310759	0.053	0.381	8.07426e-50
Tpm2	4.46688e-62	-0.311027	0.009	0.28	6.25497e-58
Abracl	1.42382e-23	-0.311416	0.468	0.799	1.99377e-19
Srpk2	1.7877e-42	-0.311779	0.099	0.425	2.50331e-38
Canx	7.645e-38	-0.312332	0.139	0.478	1.07053e-33
Coro2a	1.52356e-74	-0.312398	0.01	0.33	2.13344e-70
Rgs10	4.14132e-37	-0.312638	0.107	0.412	5.79909e-33
Tyms	3.85396e-24	-0.313411	0.075	0.283	5.3967e-20
Cdca3	1.09511e-23	-0.313426	0.08	0.289	1.53348e-19
Srsf2	6.23224e-19	-0.313893	0.428	0.704	8.72701e-15
Ssr1	3.79296e-42	-0.314673	0.118	0.459	5.31127e-38
Arpc1b	3.81731e-21	-0.315886	0.594	0.877	5.34538e-17
Eef1b2	1.46094e-28	-0.316774	0.971	0.984	2.04575e-24
Swi5	6.45473e-22	-0.31678	0.429	0.752	9.03856e-18
Tifab	2.16759e-52	-0.316893	0.031	0.314	3.03527e-48
Tmem173	1.33545e-44	-0.317197	0.084	0.406	1.87003e-40
Emc3	7.23539e-29	-0.31764	0.197	0.5	1.01317e-24
Atxn7l3b	8.13484e-25	-0.318079	0.321	0.635	1.13912e-20
Gapt	3.14083e-82	-0.319229	0.006	0.34	4.39811e-78
Uqcr11	5.58562e-23	-0.319494	0.614	0.896	7.82155e-19
Sema4d	2.78154e-68	-0.319585	0.025	0.358	3.895e-64
I830077J02Rik	7.22561e-82	-0.319674	0.007	0.346	1.0118e-77
Atp1a1	3.42156e-65	-0.319973	0.035	0.377	4.79121e-61
Hhex	8.40552e-40	-0.320655	0.123	0.456	1.17702e-35
St8sia4	3.36648e-26	-0.32123	0.279	0.588	4.71408e-22
Npc1	3.41832e-72	-0.322308	0.017	0.346	4.78667e-68
Tbxa2r	2.74162e-66	-0.322634	0.027	0.358	3.8391e-62
P4hb	7.67154e-56	-0.323786	0.051	0.381	1.07425e-51
Scpep1	1.24691e-52	-0.323999	0.071	0.415	1.74604e-48
Net1	5.76698e-61	-0.324369	0.037	0.365	8.0755e-57
Prdx6	6.23878e-39	-0.324429	0.142	0.484	8.73617e-35
Arhgap5	7.39652e-80	-0.324678	0.005	0.327	1.03574e-75
Lamp1	2.64453e-30	-0.325402	0.253	0.582	3.70314e-26
Hp1bp3	3.09058e-30	-0.325469	0.251	0.591	4.32775e-26
Hat1	2.82089e-41	-0.325963	0.082	0.384	3.95009e-37
Hint1	8.73942e-21	-0.326487	0.733	0.915	1.22378e-16
Cnn2	1.3835e-53	-0.326507	0.074	0.428	1.93732e-49
Impdh2	3.89324e-36	-0.326602	0.123	0.434	5.45171e-32
Agpat5	9.98344e-66	-0.32703	0.032	0.371	1.39798e-61
Mta3	1.61992e-36	-0.327351	0.124	0.437	2.26837e-32
Coro1a	4.34933e-26	-0.327442	0.948	0.981	6.09036e-22
Atp5g2	3.55961e-30	-0.327665	0.853	0.962	4.98452e-26
Milr1	2.56274e-56	-0.32821	0.073	0.437	3.58861e-52
Leprotl1	5.46216e-56	-0.328548	0.08	0.45	7.64866e-52
Tmem258	2.76017e-24	-0.328889	0.554	0.874	3.86506e-20
Hmgn1	8.02426e-19	-0.329737	0.525	0.805	1.12364e-14
Rpn2	7.47092e-41	-0.330114	0.104	0.425	1.04615e-36
Ctsd	2.81903e-50	-0.330177	0.084	0.431	3.94749e-46
Ccnd2	5.99452e-34	-0.330753	0.087	0.355	8.39413e-30
Mapkapk2	1.31483e-45	-0.330868	0.11	0.462	1.84116e-41
Rnd3	7.11258e-66	-0.331022	0.003	0.267	9.95975e-62
Ddrgk1	1.01625e-45	-0.331413	0.118	0.481	1.42306e-41
Sdf2l1	8.03286e-44	-0.331444	0.054	0.336	1.12484e-39
Zyx	2.24025e-71	-0.33163	0.018	0.349	3.13702e-67
Ppm1m	8.21975e-63	-0.332465	0.045	0.396	1.15101e-58
Bex3	2.04644e-41	-0.3328	0.107	0.434	2.86563e-37
Nenf	1.4232e-67	-0.336255	0.031	0.374	1.99291e-63
Tipin	4.08098e-35	-0.336532	0.123	0.431	5.7146e-31
Snx18	1.12651e-71	-0.336946	0.019	0.352	1.57745e-67
Tmem147	2.18717e-35	-0.337868	0.228	0.579	3.06269e-31
Gpi1	4.12783e-31	-0.338522	0.289	0.642	5.78021e-27
Rnf13	1.82627e-47	-0.338966	0.11	0.469	2.55733e-43
Rps11	1.5495e-58	-0.339511	1	1	2.16977e-54
Cd48	6.0101e-27	-0.339747	0.298	0.616	8.41595e-23
H13	4.89751e-30	-0.340579	0.282	0.613	6.85798e-26
Lmo2	2.88051e-67	-0.340603	0.03	0.371	4.03358e-63
Tnfaip8	1.45801e-30	-0.34068	0.333	0.698	2.04165e-26
Pltp	8.4931e-48	-0.340789	0.006	0.214	1.18929e-43
Itpr1	9.93352e-67	-0.343278	0.026	0.355	1.39099e-62
Ccnb2	4.28335e-17	-0.344256	0.079	0.245	5.99797e-13
Dnajc3	2.07998e-54	-0.344985	0.077	0.437	2.9126e-50
Psma7	7.74015e-24	-0.345186	0.584	0.858	1.08385e-19
Bzw1	1.39963e-25	-0.346025	0.423	0.767	1.95991e-21
Hexa	3.73584e-56	-0.346625	0.057	0.396	5.2313e-52
Smc6	7.19502e-43	-0.347088	0.133	0.494	1.00752e-38
Mbnl1	5.81067e-22	-0.34761	0.689	0.912	8.13669e-18
Lig1	1.32219e-24	-0.348575	0.11	0.343	1.85146e-20
Apbb1ip	6.52624e-40	-0.348954	0.174	0.535	9.1387e-36
Eid1	2.65873e-59	-0.34929	0.058	0.415	3.72301e-55
Rplp1	6.16044e-49	-0.349699	1	1	8.62647e-45
Magt1	2.47359e-61	-0.35	0.061	0.431	3.46377e-57
Paics	8.84285e-44	-0.35032	0.112	0.456	1.23826e-39
Gna15	3.32157e-79	-0.350976	0.017	0.374	4.6512e-75
Ifitm3	2.40753e-16	-0.351833	0.047	0.186	3.37126e-12
Asah1	1.7597e-56	-0.352222	0.064	0.415	2.4641e-52
Fgfr1op2	6.24468e-28	-0.353366	0.4	0.739	8.74442e-24
Nfkb1	6.27915e-41	-0.353909	0.137	0.481	8.7927e-37
Nap1l1	4.44898e-24	-0.354171	0.299	0.616	6.22991e-20
Taldo1	1.94941e-25	-0.354853	0.528	0.83	2.72975e-21
H2-DMb1	8.17736e-54	-0.355495	0.034	0.327	1.14508e-49
Ptprs	4.28556e-64	-0.356721	0.045	0.399	6.00107e-60
Stx7	2.31416e-40	-0.356855	0.184	0.55	3.24051e-36
Psme1	3.14614e-27	-0.357856	0.623	0.899	4.40554e-23
Bsg	1.30491e-36	-0.359918	0.285	0.673	1.82727e-32
Dad1	1.15788e-31	-0.360397	0.463	0.818	1.62138e-27
Crip1	1.89784e-16	-0.360981	0.987	0.956	2.65754e-12
Tex2	1.44914e-83	-0.361151	0.004	0.336	2.02923e-79
Cdk6	2.82347e-41	-0.362184	0.084	0.387	3.95371e-37
Rpl10	7.4976e-43	-0.362521	0.999	1	1.04989e-38
Laptm5	2.39286e-30	-0.362705	0.507	0.849	3.35073e-26
Sp140	3.16208e-60	-0.365118	0.073	0.453	4.42786e-56
Tmem59	4.68774e-34	-0.365736	0.349	0.714	6.56424e-30
Uvrag	1.59269e-53	-0.365861	0.085	0.447	2.23025e-49
Prc1	2.73871e-27	-0.366932	0.059	0.264	3.83502e-23
Cldnd1	1.80754e-54	-0.367372	0.059	0.393	2.5311e-50
Cd68	7.9383e-77	-0.368356	0.007	0.327	1.1116e-72
Ssr2	1.9794e-40	-0.36874	0.261	0.67	2.77175e-36
R3hdm4	7.76558e-36	-0.369772	0.211	0.56	1.08741e-31
Rps6ka1	9.92934e-74	-0.370437	0.025	0.377	1.39041e-69
Khk	1.63289e-68	-0.371007	0.021	0.346	2.28653e-64
Rpl14	2.83409e-37	-0.372953	0.982	0.997	3.96858e-33
Anxa5	4.14734e-69	-0.37326	0.031	0.381	5.80751e-65
Gapdh	4.71267e-22	-0.374804	0.811	0.931	6.59915e-18
Rnaset2b	8.86331e-48	-0.374913	0.114	0.472	1.24113e-43
Rnf130	1.06125e-63	-0.375198	0.085	0.491	1.48606e-59
Plek	3.92243e-88	-0.376096	0.015	0.396	5.49258e-84
Tecr	2.01533e-41	-0.377193	0.294	0.717	2.82207e-37
Psmb9	4.61268e-38	-0.378067	0.314	0.733	6.45914e-34
Trim30a	2.81389e-38	-0.378361	0.171	0.516	3.94029e-34
Fam174a	8.12096e-57	-0.38147	0.1	0.491	1.13718e-52
Plp2	2.33397e-69	-0.381915	0.047	0.425	3.26826e-65
Abhd17b	1.84266e-48	-0.384469	0.118	0.484	2.58028e-44
Dirc2	2.11661e-84	-0.385168	0.017	0.39	2.96389e-80
Ptprc	3.05245e-35	-0.38545	0.272	0.645	4.27434e-31
Ssbp2	1.29322e-70	-0.387395	0.057	0.456	1.81089e-66
Cdk4	1.08737e-30	-0.387972	0.292	0.619	1.52265e-26
Ppfia4	6.19018e-73	-0.389433	0.006	0.305	8.6681e-69
Ptges3	3.3881e-52	-0.390181	0.16	0.588	4.74436e-48
Mcm7	1.21921e-30	-0.390659	0.209	0.535	1.70727e-26
Igfbp4	5.97479e-48	-0.390746	0.03	0.292	8.3665e-44
Cox20	1.60624e-46	-0.391095	0.185	0.588	2.24922e-42
Mki67	2.00092e-13	-0.39169	0.153	0.324	2.80189e-09
Tmpo	1.32829e-31	-0.393755	0.132	0.421	1.86e-27
Ranbp1	8.46788e-23	-0.396211	0.447	0.739	1.18576e-18
Pacsin1	9.88651e-99	-0.396405	0.003	0.387	1.38441e-94
Cks2	4.80552e-08	-0.397107	0.237	0.362	0.000672917
Flt3	1.5133e-99	-0.398146	0.006	0.403	2.11908e-95
Tnfaip8l2	2.82422e-55	-0.400051	0.134	0.541	3.95475e-51
Saraf	3.37539e-84	-0.400355	0.033	0.443	4.72655e-80
Xbp1	3.26359e-56	-0.401001	0.107	0.497	4.57001e-52
Gm21762	9.9575e-60	-0.402449	0.001	0.236	1.39435e-55
Tmem176a	1.75056e-75	-0.404412	0.029	0.399	2.4513e-71
Gng12	5.80668e-81	-0.406574	0.029	0.418	8.1311e-77
Mpc1	5.42727e-51	-0.406672	0.208	0.642	7.59981e-47
Arpc2	7.05743e-36	-0.408794	0.575	0.915	9.88251e-32
H2-T23	9.77178e-39	-0.409491	0.263	0.638	1.36834e-34
Tfrc	1.98604e-55	-0.412435	0.107	0.494	2.78106e-51
Smc2	3.37259e-25	-0.412435	0.096	0.321	4.72264e-21
Cdca8	2.36624e-22	-0.412491	0.094	0.299	3.31344e-18
Fabp5	3.84501e-55	-0.413716	0.08	0.443	5.38417e-51
Spint2	1.27819e-81	-0.414986	0.042	0.459	1.78985e-77
Mtdh	7.04524e-37	-0.41581	0.423	0.818	9.86545e-33
Slc44a2	1.11772e-55	-0.416506	0.137	0.553	1.56515e-51
Dock10	3.29717e-71	-0.41769	0.072	0.491	4.61703e-67
Siva1	1.45632e-47	-0.420795	0.147	0.538	2.03929e-43
Mcm6	2.42518e-43	-0.421273	0.086	0.399	3.39598e-39
Hsp90b1	5.33521e-26	-0.42401	0.687	0.896	7.47089e-22
Eif4a1	3.69053e-32	-0.424847	0.534	0.865	5.16784e-28
Emb	8.84623e-92	-0.426113	0.017	0.415	1.23874e-87
Ptpn18	1.10663e-39	-0.426377	0.604	0.943	1.54961e-35
Gsn	6.78783e-60	-0.429769	0.084	0.469	9.50499e-56
Nptn	2.98379e-66	-0.429843	0.089	0.503	4.1782e-62
Fgr	4.86825e-108	-0.430933	0.006	0.431	6.81701e-104
Dut	2.99287e-21	-0.431883	0.264	0.531	4.19092e-17
Fyn	8.89348e-84	-0.43216	0.031	0.434	1.24535e-79
Tmem229b	3.66864e-76	-0.433886	0.067	0.497	5.1372e-72
Tubgcp5	5.87467e-82	-0.435046	0.055	0.494	8.2263e-78
Nusap1	3.80283e-18	-0.435747	0.103	0.283	5.32511e-14
Napsa	2.07796e-34	-0.437868	0.445	0.799	2.90976e-30
Prr5	3.85404e-95	-0.438431	0.038	0.494	5.39681e-91
Calr	2.79285e-39	-0.439836	0.243	0.629	3.91082e-35
Selenof	3.71331e-45	-0.439939	0.357	0.796	5.19975e-41
Tkt	2.83945e-42	-0.441737	0.291	0.701	3.97609e-38
Hspa5	8.46115e-47	-0.44225	0.271	0.714	1.18481e-42
Gm2a	6.16961e-48	-0.444131	0.194	0.591	8.6393e-44
Arl6ip5	2.24999e-60	-0.444399	0.142	0.575	3.15067e-56
Phgdh	1.53733e-44	-0.444425	0.231	0.635	2.15272e-40
Tmem176b	9.27576e-65	-0.444893	0.058	0.434	1.29888e-60
Mrpl33	1.72691e-37	-0.446297	0.38	0.761	2.41819e-33
Trappc5	4.44923e-53	-0.446917	0.174	0.588	6.23026e-49
Ncf1	6.65194e-103	-0.447143	0.028	0.491	9.31471e-99
Spc24	6.15056e-37	-0.447234	0.101	0.393	8.61263e-33
Gria3	1.6267e-104	-0.44758	0.01	0.437	2.27787e-100
Selenos	8.26173e-43	-0.448677	0.249	0.638	1.15689e-38
Ssr4	1.86893e-37	-0.453259	0.476	0.84	2.61706e-33
Hs3st1	5.92989e-110	-0.453637	0.001	0.418	8.30362e-106
S100a4	2.62804e-67	-0.454277	0.008	0.296	3.68005e-63
Fkbp2	9.31484e-51	-0.459226	0.195	0.616	1.30436e-46
Anxa2	1.067e-89	-0.461256	0.009	0.381	1.49412e-85
Npc2	4.88884e-38	-0.463469	0.632	0.909	6.84584e-34
Kmo	6.47189e-104	-0.463709	0.028	0.494	9.06258e-100
Nucks1	1.34516e-20	-0.465252	0.307	0.575	1.88363e-16
Prdx5	1.30335e-46	-0.466266	0.315	0.748	1.82508e-42
Tmed10	6.82503e-56	-0.467938	0.238	0.701	9.5571e-52
Hmgn2	6.80614e-18	-0.468824	0.427	0.67	9.53064e-14
Psmb8	7.15501e-46	-0.471603	0.664	0.953	1.00192e-41
Ybx3	2.50417e-76	-0.472947	0.093	0.557	3.50658e-72
Ptpn6	9.77314e-51	-0.474454	0.208	0.638	1.36853e-46
Gatad1	1.44057e-66	-0.477691	0.126	0.575	2.01723e-62
Ppib	4.90391e-46	-0.478097	0.455	0.871	6.86694e-42
Nrgn	1.21292e-40	-0.487763	0.07	0.352	1.69845e-36
Lcp1	2.93224e-76	-0.489427	0.118	0.607	4.10602e-72
Pkib	5.69052e-110	-0.490388	0.01	0.456	7.96844e-106
Hist1h4d	1.37705e-19	-0.49086	0.148	0.358	1.92828e-15
Irf2bp2	1.15081e-66	-0.491118	0.184	0.673	1.61147e-62
Ppia	1.95742e-68	-0.493765	0.999	1	2.74097e-64
Birc5	1.47858e-11	-0.499337	0.216	0.374	2.07045e-07
Cd300c	6.14267e-110	-0.499655	0.006	0.437	8.60158e-106
Tmed2	6.38142e-60	-0.50485	0.275	0.755	8.9359e-56
Gnas	3.27403e-40	-0.505424	0.702	0.931	4.58463e-36
Spcs2	7.48582e-44	-0.505797	0.442	0.843	1.04824e-39
Rpgrip1	5.67421e-63	-0.508425	0.156	0.61	7.94559e-59
Cenpf	2.24907e-14	-0.510732	0.104	0.261	3.14937e-10
Tpd52	4.20976e-76	-0.510766	0.14	0.638	5.89493e-72
Dctpp1	3.78567e-63	-0.510937	0.139	0.585	5.30108e-59
Psme2	1.93348e-55	-0.511096	0.297	0.758	2.70745e-51
Dek	8.92384e-33	-0.513744	0.411	0.755	1.24961e-28
Rrbp1	1.15395e-63	-0.514041	0.183	0.657	1.61588e-59
Pdia6	1.20891e-63	-0.514155	0.234	0.736	1.69283e-59
H2-Eb1	8.67791e-08	-0.521237	0.154	0.264	0.00121517
Syngr2	2.43559e-78	-0.524913	0.13	0.626	3.41056e-74
Rap1a	1.04584e-53	-0.52532	0.363	0.811	1.46448e-49
Iqgap2	1.22223e-128	-0.527812	0.015	0.535	1.71149e-124
Aes	3.10671e-54	-0.529991	0.379	0.843	4.35032e-50
Ddost	1.07915e-73	-0.530864	0.156	0.651	1.51113e-69
Fdps	8.35115e-76	-0.530991	0.076	0.509	1.16941e-71
Zfp36l2	3.98869e-64	-0.531728	0.155	0.613	5.58536e-60
Pdia3	6.71611e-81	-0.533261	0.161	0.695	9.40457e-77
Cks1b	2.27091e-40	-0.53403	0.152	0.491	3.17996e-36
Sec61g	1.02905e-48	-0.534398	0.904	0.965	1.44098e-44
Rgs18	3.26909e-132	-0.535108	0.017	0.557	4.57771e-128
Gltp	4.55501e-89	-0.543726	0.074	0.557	6.37838e-85
Lamtor4	1.96906e-61	-0.546443	0.343	0.818	2.75728e-57
Anp32b	7.41708e-40	-0.549793	0.498	0.833	1.03861e-35
Bcl7c	9.21227e-93	-0.552701	0.129	0.689	1.28999e-88
S100a11	2.69134e-47	-0.554849	0.436	0.827	3.76868e-43
Kctd12	1.4884e-86	-0.559976	0.095	0.588	2.08421e-82
Tspo	1.58124e-39	-0.56589	0.563	0.896	2.21421e-35
Lat2	8.16308e-128	-0.567307	0.039	0.61	1.14308e-123
Ctsz	4.36172e-61	-0.568431	0.292	0.755	6.10772e-57
Ifnar2	2.14463e-102	-0.57036	0.074	0.607	3.00313e-98
Serf2	1.29752e-71	-0.571736	0.87	0.997	1.81692e-67
Itgb7	1.84063e-138	-0.574444	0.009	0.547	2.57743e-134
Sptssa	1.7874e-86	-0.582937	0.197	0.758	2.50289e-82
Hist1h1b	5.25457e-12	-0.597426	0.216	0.381	7.35797e-08
Bcl2	2.85271e-102	-0.600774	0.017	0.45	3.99465e-98
Ly86	1.33694e-85	-0.604625	0.198	0.752	1.87212e-81
Sec61b	7.46184e-65	-0.605743	0.83	0.972	1.04488e-60
Ccr9	1.76354e-101	-0.606809	0.003	0.396	2.46948e-97
Cybb	2.02314e-98	-0.608672	0.041	0.513	2.83301e-94
Fth1	3.64431e-57	-0.613912	0.998	0.997	5.10312e-53
Dntt	8.00527e-20	-0.614249	0.232	0.472	1.12098e-15
Cd47	1.08207e-67	-0.614764	0.672	0.978	1.51522e-63
Ahnak	1.01495e-129	-0.617516	0.028	0.579	1.42123e-125
Krtcap2	1.254e-68	-0.630955	0.405	0.906	1.75597e-64
Reep5	2.03623e-71	-0.636451	0.332	0.821	2.85134e-67
Mef2c	4.10441e-65	-0.643606	0.363	0.858	5.74741e-61
Itm2b	1.04728e-69	-0.64468	0.764	0.987	1.46651e-65
Lair1	2.0166e-127	-0.649906	0.006	0.5	2.82384e-123
Manf	1.78291e-81	-0.652137	0.269	0.818	2.4966e-77
Tsc22d1	5.23719e-113	-0.655321	0.078	0.651	7.33364e-109
Mvb12a	5.34388e-87	-0.65698	0.208	0.755	7.48303e-83
Bex6	4.86301e-132	-0.658609	0.016	0.547	6.80967e-128
Jaml	1.76367e-151	-0.664783	0.017	0.616	2.46966e-147
Tuba1b	3.83409e-15	-0.682712	0.52	0.673	5.36888e-11
Lsp1	1.09491e-61	-0.68501	0.64	0.915	1.53321e-57
H2afx	6.92678e-11	-0.688689	0.282	0.456	9.69957e-07
Upb1	1.98163e-127	-0.702857	0.018	0.541	2.77488e-123
Ccnd1	5.78372e-136	-0.706062	0.007	0.531	8.09895e-132
Pclaf	9.81941e-12	-0.71077	0.345	0.497	1.37501e-07
Ms4a6c	7.53159e-90	-0.714992	0.013	0.393	1.05465e-85
Dap	3.51873e-98	-0.727629	0.179	0.752	4.92728e-94
Ly6d	1.01107e-22	-0.733588	0.98	0.918	1.4158e-18
H2-Aa	1.05933e-07	-0.737733	0.182	0.292	0.00148339
Samsn1	1.03474e-148	-0.738011	0.047	0.692	1.44895e-144
Ctss	2.52326e-83	-0.752442	0.246	0.777	3.53333e-79
Cd74	5.18521e-12	-0.768748	0.77	0.39	7.26085e-08
H2-DMa	3.60066e-143	-0.769531	0.07	0.733	5.042e-139
Pld4	3.87667e-120	-0.774871	0.076	0.66	5.4285e-116
Rpl31	1.15153e-94	-0.77636	0.951	0.997	1.61248e-90
Top2a	2.41702e-20	-0.782999	0.21	0.434	3.38455e-16
Vim	8.9284e-52	-0.794566	0.402	0.774	1.25024e-47
Bcl11a	7.42289e-127	-0.801574	0.119	0.77	1.03943e-122
Grn	6.19339e-123	-0.817382	0.115	0.736	8.6726e-119
Ly6c2	1.69041e-123	-0.825499	0.017	0.525	2.36709e-119
Slpi	5.90817e-111	-0.827714	0.034	0.528	8.27321e-107
Mpeg1	5.53623e-186	-0.839862	0.016	0.717	7.75238e-182
Smim5	8.70024e-167	-0.847428	0.015	0.654	1.21829e-162
Bmyc	4.57965e-189	-0.873024	0.034	0.777	6.41288e-185
Ptms	1.13248e-166	-0.873127	0.016	0.657	1.58581e-162
Tmed3	5.03653e-172	-0.876329	0.084	0.833	7.05265e-168
Nucb2	5.90662e-127	-0.889006	0.114	0.742	8.27104e-123
Alox5ap	1.51212e-200	-0.918619	0.028	0.796	2.11742e-196
Rexo2	5.39699e-138	-0.922001	0.099	0.758	7.55741e-134
Fyb	1.04062e-192	-0.925	0.012	0.726	1.45718e-188
Stmn1	7.00983e-12	-0.927061	0.869	0.824	9.81587e-08
Sell	4.17384e-150	-0.936209	0.14	0.855	5.84463e-146
Gpx1	4.02565e-104	-0.937221	0.601	0.984	5.63712e-100
Cyth4	7.61516e-202	-0.960582	0.03	0.805	1.06635e-197
Rnase6	3.01881e-87	-0.964526	0.294	0.808	4.22724e-83
Runx2	1.0755e-201	-0.972922	0.017	0.767	1.50602e-197
Selplg	1.24074e-132	-0.980152	0.229	0.887	1.7374e-128
Fxyd5	1.11083e-187	-0.998799	0.083	0.874	1.5555e-183
Klrd1	2.23842e-191	-1.00168	0.013	0.723	3.13446e-187
Emp3	5.23982e-114	-1.0235	0.364	0.947	7.33732e-110
Tagln2	8.90936e-136	-1.04912	0.31	0.962	1.24758e-131
H2afy	3.90453e-95	-1.06694	0.84	0.981	5.46751e-91
Cst3	1.05917e-86	-1.06942	0.649	0.953	1.48316e-82
Psap	2.15524e-87	-1.07579	0.468	0.884	3.01799e-83
Ctsh	1.53758e-176	-1.14065	0.057	0.783	2.15308e-172
Hist1h2ap	6.47079e-10	-1.14623	0.163	0.286	9.06105e-06
Ramp1	2.4476e-183	-1.18404	0.135	0.925	3.42737e-179
Clec12a	2.24585e-206	-1.1947	0.028	0.808	3.14487e-202
S100a6	9.7648e-188	-1.21489	0.032	0.764	1.36736e-183
Ctsb	9.02196e-158	-1.21953	0.175	0.884	1.26334e-153
Cd7	6.23826e-182	-1.22917	0.028	0.73	8.73543e-178
Ctsl	8.50315e-164	-1.34533	0.044	0.717	1.1907e-159
AC140186.1	5.03286e-193	-1.34924	0.024	0.755	7.04751e-189
Tcf4	2.39379e-133	-1.40496	0.285	0.89	3.35202e-129
Plac8	2.1026e-140	-1.45565	0.626	0.994	2.94427e-136
Siglech	4.87615e-221	-1.49055	0.019	0.824	6.82807e-217
Fcer1g	2.16116e-241	-1.74248	0.057	0.947	3.02628e-237
Lgals1	8.26992e-138	-1.93696	0.441	0.94	1.15804e-133
Irf8	3.83808e-166	-1.9441	0.284	0.943	5.37446e-162
Cox6a2	2.56059e-147	-2.29844	0.2	0.852	3.58559e-143
Tyrobp	9.67497e-165	-2.31734	0.223	0.909	1.35479e-160
Bst2	1.72377e-185	-2.36483	0.207	0.962	2.41379e-181

## Sheet: Kappa Pre B vs PreBCRi II G2 M 
symbol	p_val	avg_logFC	pct.1	pct.2	p_val_adj
Ly6d	2.32139e-50	0.93831	0.98	0.707	3.25065e-46
Btg1	4.76432e-75	0.903015	0.978	0.785	6.67148e-71
Iglc3	2.97671e-36	0.857446	0.538	0.093	4.16829e-32
Ebf1	1.97348e-96	0.81083	1	1	2.76346e-92
Cd52	4.51677e-49	0.786534	0.903	0.545	6.32483e-45
Igkc	8.91348e-64	0.755659	1	0.955	1.24815e-59
Iglc1	9.61506e-42	0.751728	0.698	0.244	1.3464e-37
Dnajc7	9.11638e-50	0.732422	0.989	0.817	1.27657e-45
Gm42418	1.12362e-54	0.696222	0.981	0.732	1.5734e-50
Atp1b1	1.32353e-39	0.664798	0.84	0.573	1.85333e-35
Cd79b	2.19078e-66	0.651633	1	0.935	3.06775e-62
Jund	1.9366e-31	0.629472	0.903	0.695	2.71182e-27
Cd79a	5.83143e-57	0.596869	1	0.996	8.16575e-53
Ighm	5.61849e-45	0.531214	1	0.992	7.86757e-41
Cd37	9.61556e-32	0.497095	0.917	0.78	1.34647e-27
Ypel3	8.75266e-24	0.474105	0.79	0.606	1.22564e-19
Iglc2	1.41088e-14	0.463334	0.309	0.073	1.97565e-10
Fth1	1.15103e-39	0.456962	0.998	1	1.61178e-35
Ly6e	2.75799e-24	0.435434	0.924	0.744	3.86201e-20
Igha	1.30272e-21	0.417343	0.768	0.593	1.8242e-17
Rpl12	5.72958e-29	0.390387	0.995	0.939	8.02313e-25
Slfn2	3.43789e-11	0.376217	0.388	0.179	4.81407e-07
Clec2d	4.95336e-13	0.37518	0.599	0.411	6.93619e-09
Vpreb1	1.60436e-08	0.371138	0.612	0.431	0.000224659
Lsp1	2.09715e-14	0.370833	0.64	0.431	2.93665e-10
Rpl36	6.44741e-46	0.356036	1	0.996	9.02831e-42
Npc2	4.80306e-12	0.354386	0.632	0.488	6.72572e-08
mt-Nd4	1.01361e-37	0.352801	1	1	1.41936e-33
mt-Nd2	4.80361e-19	0.333977	0.993	0.976	6.72649e-15
Srp14	5.32018e-13	0.333841	0.736	0.663	7.44985e-09
Cyba	3.29907e-09	0.317393	0.721	0.65	4.61969e-05
Rpl9	1.0358e-38	0.314388	0.999	1	1.45043e-34
Rps27	6.11722e-54	0.313096	1	1	8.56595e-50
Clk1	5.80205e-10	0.30917	0.532	0.358	8.12461e-06
Cd69	3.25727e-08	0.309131	0.31	0.142	0.000456115
Rpl11	6.66937e-37	0.301162	1	1	9.33912e-33
Sec63	1.1121e-07	0.300468	0.695	0.638	0.00155728
Scand1	1.54489e-08	0.297387	0.611	0.533	0.000216331
Klf2	2.34143e-08	0.29599	0.666	0.569	0.00032787
Rhoh	5.07849e-10	0.295412	0.732	0.654	7.11141e-06
Selenow	1.65842e-12	0.295233	0.779	0.679	2.32229e-08
Vpreb3	4.50131e-26	0.294483	0.999	1	6.30319e-22
Malat1	1.68662e-21	0.283976	1	1	2.36178e-17
Rpl18	2.85124e-28	0.283267	0.999	1	3.99259e-24
H3f3b	1.39793e-24	0.281359	1	1	1.95752e-20
Rpl7	7.81909e-29	0.278809	0.999	0.996	1.09491e-24
Rpl10	7.0787e-18	0.276934	0.999	0.992	9.9123e-14
Rpl17	5.29964e-21	0.275684	0.999	0.992	7.42109e-17
Txnip	8.14739e-08	0.274154	0.341	0.183	0.00114088
Limd2	8.0143e-08	0.270952	0.67	0.557	0.00112224
Rps13	2.04569e-35	0.270231	1	1	2.86458e-31
Rack1	7.57075e-19	0.268165	0.998	0.992	1.06013e-14
Rps9	4.06631e-36	0.26685	1	1	5.69405e-32
mt-Cytb	8.37673e-24	0.258308	1	1	1.17299e-19
Jchain	2.48732e-08	0.258301	0.356	0.187	0.0003483
Rpl27a	5.27878e-33	0.257824	1	1	7.39188e-29
Rps14	4.31611e-22	0.252202	0.999	1	6.04385e-18
Denr	2.20439e-19	-0.250281	0.195	0.48	3.0868e-15
G3bp2	2.11603e-21	-0.250587	0.18	0.463	2.96307e-17
Fmc1	2.02543e-24	-0.251181	0.133	0.419	2.83621e-20
Mrpl11	1.82319e-22	-0.251254	0.182	0.48	2.55302e-18
Vta1	1.55734e-26	-0.25127	0.149	0.455	2.18074e-22
Armc1	5.23501e-32	-0.251671	0.083	0.366	7.33059e-28
Nsmce2	9.30948e-26	-0.251937	0.166	0.484	1.30361e-21
Cfap36	1.62004e-32	-0.251944	0.085	0.378	2.26854e-28
Ak6	5.06568e-28	-0.253043	0.095	0.366	7.09346e-24
Mcm5	3.07462e-24	-0.253043	0.088	0.329	4.30539e-20
Epb41l2	1.25978e-33	-0.253048	0.047	0.293	1.76407e-29
Msrb1	2.03059e-22	-0.253174	0.189	0.484	2.84343e-18
Tmem138	6.50086e-42	-0.25327	0.039	0.313	9.10316e-38
Asf1b	3.45673e-41	-0.25327	0.038	0.305	4.84046e-37
Gpsm2	5.9436e-62	-0.253452	0.006	0.276	8.32282e-58
Cox6c	1.58364e-22	-0.253785	0.962	0.988	2.21757e-18
Strbp	4.47549e-16	-0.254363	0.298	0.577	6.26703e-12
Mpnd	1.72905e-32	-0.25446	0.081	0.366	2.42119e-28
Ramp1	1.25504e-15	-0.25454	0.135	0.346	1.75743e-11
Gtf2f1	7.62289e-29	-0.254612	0.122	0.423	1.06743e-24
Krcc1	9.07276e-30	-0.254723	0.107	0.402	1.27046e-25
Rbbp4	1.27858e-17	-0.254756	0.395	0.736	1.7904e-13
Psmb2	3.31633e-15	-0.254813	0.473	0.764	4.64386e-11
Etfa	3.20282e-27	-0.25485	0.126	0.419	4.48491e-23
Nasp	5.70828e-18	-0.255755	0.169	0.419	7.99331e-14
Hnrnph1	8.55777e-19	-0.256312	0.269	0.565	1.19834e-14
Bbip1	1.10105e-23	-0.256507	0.173	0.476	1.5418e-19
Gipc1	5.39193e-33	-0.258371	0.062	0.325	7.55032e-29
Sfpq	3.71071e-15	-0.258499	0.438	0.728	5.1961e-11
Cenpx	4.6234e-21	-0.258587	0.285	0.63	6.47415e-17
Gm42047	8.71467e-45	-0.258641	0.014	0.24	1.22031e-40
Cacybp	1.89351e-22	-0.258665	0.226	0.549	2.65149e-18
Hprt	1.55489e-28	-0.258888	0.136	0.451	2.17732e-24
Ppp2r5c	2.27589e-26	-0.259085	0.127	0.415	3.18693e-22
Anapc15	1.53342e-32	-0.259368	0.084	0.374	2.14724e-28
Rnf26	7.12422e-56	-0.259393	0.017	0.301	9.97605e-52
Rab14	1.99537e-22	-0.259466	0.264	0.602	2.79411e-18
Sit1	2.2945e-38	-0.259948	0.058	0.346	3.21299e-34
Gngt2	5.81746e-19	-0.25995	0.275	0.585	8.14618e-15
Tma7	3.60612e-16	-0.260305	0.783	0.972	5.04965e-12
Stag2	4.67419e-27	-0.260454	0.137	0.443	6.54527e-23
Ndufc1	1.7666e-14	-0.26095	0.561	0.866	2.47377e-10
Psip1	2.04159e-24	-0.261019	0.112	0.378	2.85884e-20
Atp5k	5.35747e-17	-0.261148	0.781	0.955	7.50206e-13
Mtpn	3.2455e-19	-0.261268	0.274	0.577	4.54468e-15
Npm3	2.1734e-28	-0.261381	0.129	0.439	3.04341e-24
Zeb2os	3.88654e-20	-0.261405	0.201	0.48	5.44233e-16
Rala	5.89789e-24	-0.261447	0.166	0.459	8.25881e-20
Prpf38a	6.47362e-29	-0.261971	0.127	0.431	9.06501e-25
Hnrnpc	1.84488e-17	-0.262522	0.365	0.675	2.58339e-13
Pih1d1	5.67302e-35	-0.262729	0.086	0.39	7.94394e-31
Map2k2	2.13844e-20	-0.262865	0.293	0.618	2.99446e-16
Mdh1	1.84097e-13	-0.263803	0.439	0.699	2.5779e-09
Cox8a	2.01452e-23	-0.264188	0.988	1	2.82093e-19
Trappc1	5.51895e-28	-0.264213	0.172	0.504	7.72819e-24
Hnrnpm	8.4125e-13	-0.264829	0.58	0.833	1.178e-08
6030408B16Rik	5.27685e-49	-0.264985	0.018	0.276	7.38917e-45
Pif1	6.23209e-63	-0.265001	0.007	0.285	8.7268e-59
Mrpl35	6.12549e-28	-0.265556	0.18	0.52	8.57753e-24
Rac1	4.72258e-23	-0.265962	0.243	0.581	6.61302e-19
Camk2d	6.38336e-22	-0.26623	0.325	0.683	8.93862e-18
Zfpm1	5.43822e-22	-0.266586	0.275	0.602	7.61513e-18
Brix1	2.25271e-25	-0.267299	0.225	0.569	3.15447e-21
S100a13	2.297e-20	-0.267854	0.309	0.63	3.21648e-16
Tcerg1	2.99146e-33	-0.268189	0.094	0.398	4.18895e-29
Anapc5	7.35213e-22	-0.26834	0.245	0.577	1.02952e-17
Ncl	1.02944e-12	-0.269233	0.606	0.846	1.44153e-08
Akirin2	1.73429e-26	-0.269341	0.155	0.463	2.42852e-22
A630001G21Rik	4.7613e-27	-0.269664	0.209	0.557	6.66725e-23
Ndufa2	1.23878e-15	-0.270315	0.746	0.923	1.73466e-11
Gtf2a2	3.94457e-20	-0.27037	0.328	0.663	5.52358e-16
Snx3	2.11916e-23	-0.270752	0.214	0.533	2.96745e-19
Spp1	3.84826e-60	-0.270831	0.005	0.26	5.38872e-56
Blk	2.05822e-24	-0.270861	0.253	0.598	2.88212e-20
Cenph	1.58705e-36	-0.271618	0.039	0.285	2.22235e-32
Zmat2	2.83658e-20	-0.272589	0.303	0.618	3.97206e-16
Zfp706	3.14769e-19	-0.272632	0.89	0.988	4.40771e-15
Babam1	1.63039e-31	-0.272987	0.125	0.447	2.28303e-27
Ndufb11	6.28427e-16	-0.273077	0.645	0.911	8.79986e-12
Tmed10	4.79161e-24	-0.273094	0.238	0.581	6.70969e-20
Gmfg	1.27794e-14	-0.273281	0.853	0.963	1.7895e-10
Bub1	3.56479e-55	-0.273429	0.017	0.297	4.99177e-51
Dnmt1	9.96439e-29	-0.273817	0.073	0.325	1.39531e-24
Ndufb7	8.54985e-18	-0.274622	0.589	0.907	1.19724e-13
Cnih1	7.30018e-36	-0.274967	0.084	0.39	1.02224e-31
Snrpa	1.26626e-22	-0.275043	0.244	0.561	1.77314e-18
Cox6b1	6.8207e-24	-0.275191	0.899	0.992	9.55103e-20
Snrnp25	1.14301e-37	-0.275272	0.083	0.398	1.60056e-33
Etfb	1.74907e-22	-0.275907	0.244	0.573	2.44922e-18
Cdca2	5.70528e-57	-0.276464	0.017	0.301	7.9891e-53
Cenpl	3.18126e-46	-0.276593	0.033	0.313	4.45472e-42
Ect2	3.65707e-69	-0.276723	0.007	0.309	5.121e-65
Nudt21	6.9831e-24	-0.276965	0.29	0.654	9.77843e-20
Minos1	3.2601e-18	-0.277032	0.464	0.805	4.56511e-14
Nubp1	1.34444e-27	-0.277431	0.153	0.463	1.88262e-23
Tagln2	8.89686e-18	-0.277668	0.31	0.63	1.24583e-13
Hist1h2bc	1.00396e-29	-0.277846	0.074	0.337	1.40585e-25
Gm37065	1.10649e-18	-0.278423	0.411	0.74	1.54942e-14
Mrpl51	9.38341e-22	-0.27859	0.263	0.593	1.31396e-17
Ndufb6	1.24738e-23	-0.278759	0.231	0.561	1.74671e-19
Immp1l	7.83312e-32	-0.278922	0.137	0.467	1.09687e-27
Fcho1	1.79652e-35	-0.279587	0.105	0.431	2.51567e-31
Msra	7.14213e-29	-0.279782	0.146	0.463	1.00011e-24
Ccar1	8.05008e-24	-0.279819	0.242	0.573	1.12725e-19
Ostc	1.4674e-20	-0.280037	0.326	0.667	2.0548e-16
Ncaph	2.44738e-52	-0.280146	0.028	0.325	3.42706e-48
Rex1bd	3.66721e-26	-0.281771	0.198	0.537	5.13519e-22
Rpa3	1.78205e-33	-0.281779	0.087	0.386	2.4954e-29
Ywhab	3.00795e-22	-0.281905	0.341	0.699	4.21204e-18
Naa38	5.52256e-23	-0.282293	0.227	0.545	7.73324e-19
Ube2n	3.48794e-22	-0.282595	0.272	0.606	4.88417e-18
Eif1	4.85515e-23	-0.282714	0.993	1	6.79867e-19
Anapc13	1.63907e-19	-0.283711	0.363	0.687	2.2952e-15
Mpp1	7.80737e-27	-0.283954	0.217	0.557	1.09327e-22
Apbb1ip	1.85996e-27	-0.284469	0.174	0.496	2.6045e-23
Tomm7	2.53268e-18	-0.284987	0.637	0.915	3.54651e-14
Slamf7	1.67948e-18	-0.286593	0.393	0.707	2.35177e-14
Tcp1	1.44894e-27	-0.287582	0.246	0.626	2.02895e-23
Eif4e	4.82308e-29	-0.288826	0.16	0.488	6.75377e-25
Cnot6l	5.3877e-28	-0.28942	0.178	0.512	7.5444e-24
Rnaseh2b	6.73572e-38	-0.291497	0.083	0.398	9.43203e-34
Lsm2	4.4593e-23	-0.291599	0.212	0.524	6.24435e-19
Gtf2h5	3.31811e-20	-0.291704	0.357	0.683	4.64635e-16
Commd1	2.18227e-24	-0.292602	0.21	0.528	3.05584e-20
Nmral1	6.53431e-27	-0.292706	0.181	0.504	9.15e-23
Mcm3	3.54497e-20	-0.292768	0.092	0.305	4.96402e-16
Ift22	7.1464e-25	-0.293336	0.238	0.565	1.00071e-20
Sumo2	7.52185e-24	-0.293464	0.885	0.98	1.05328e-19
Tex30	6.08642e-38	-0.294237	0.128	0.492	8.52281e-34
Ndufv2	5.77821e-23	-0.29442	0.283	0.626	8.09122e-19
Hnrnpd	9.00452e-19	-0.294529	0.479	0.817	1.2609e-14
Ccdc77	4.10119e-55	-0.294819	0.036	0.362	5.74289e-51
Hes1	2.10464e-30	-0.294915	0.084	0.358	2.94713e-26
H1fx	1.35695e-35	-0.295441	0.028	0.248	1.90014e-31
Hnrnpu	1.81306e-15	-0.295945	0.472	0.764	2.53883e-11
Arhgap19	2.46701e-71	-0.296669	0.007	0.317	3.45456e-67
Cby1	7.40057e-45	-0.297492	0.073	0.415	1.0363e-40
Bloc1s2	9.80038e-17	-0.298557	0.416	0.703	1.37235e-12
Hikeshi	1.65084e-35	-0.299963	0.162	0.537	2.31167e-31
Slirp	3.60337e-30	-0.30002	0.189	0.541	5.04581e-26
Snrpc	1.74537e-22	-0.300627	0.285	0.614	2.44404e-18
Celf2	2.76101e-21	-0.302491	0.337	0.667	3.86625e-17
Ndufs5	1.99893e-20	-0.303238	0.628	0.927	2.7991e-16
Triobp	1.71161e-38	-0.304415	0.088	0.411	2.39676e-34
Ddx39b	1.23977e-19	-0.304514	0.466	0.78	1.73605e-15
Mrps36	1.83464e-25	-0.304551	0.313	0.683	2.56905e-21
Cdca7	6.36477e-32	-0.304764	0.067	0.329	8.91259e-28
G3bp1	1.2403e-27	-0.306027	0.219	0.577	1.7368e-23
Rangap1	2.09131e-48	-0.306247	0.064	0.411	2.92847e-44
Alyref	1.06114e-27	-0.30655	0.27	0.65	1.48592e-23
Faap24	3.2474e-45	-0.306687	0.072	0.411	4.54733e-41
Sf3b6	1.16815e-21	-0.307046	0.519	0.878	1.63576e-17
Gapdh	5.36242e-08	-0.307737	0.811	0.89	0.0007509
Pcbp2	4.95585e-20	-0.307914	0.391	0.724	6.93968e-16
Hnrnpab	6.97032e-25	-0.308738	0.357	0.748	9.76054e-21
Smarcb1	1.12484e-33	-0.309029	0.173	0.541	1.57511e-29
Psma6	1.27753e-21	-0.309686	0.444	0.789	1.78892e-17
Bola3	8.27696e-34	-0.309806	0.15	0.5	1.15902e-29
Spop	5.42484e-31	-0.312411	0.179	0.528	7.5964e-27
Pbrm1	2.30026e-26	-0.313644	0.246	0.602	3.22105e-22
Cenpp	2.13293e-67	-0.313722	0.024	0.37	2.98674e-63
Ythdc1	9.74077e-27	-0.314657	0.276	0.642	1.364e-22
Cdkn2c	2.30619e-52	-0.314694	0.048	0.382	3.22936e-48
Clic1	3.39149e-30	-0.317154	0.972	0.996	4.7491e-26
Ube2a	1.61127e-21	-0.317908	0.424	0.772	2.25627e-17
Crip1	5.9251e-18	-0.318112	0.987	0.996	8.29692e-14
Spdl1	1.44243e-74	-0.31852	0.011	0.346	2.01984e-70
Atp5j	1.61953e-26	-0.319949	0.822	0.963	2.26783e-22
Ndufb9	1.38147e-20	-0.320478	0.573	0.87	1.93447e-16
Tubb2b	4.6534e-29	-0.321867	0.141	0.451	6.51615e-25
Sap30	1.17368e-46	-0.322351	0.086	0.451	1.6435e-42
Lsm8	5.65836e-31	-0.323352	0.283	0.691	7.9234e-27
Pgls	2.37971e-29	-0.323702	0.988	1	3.3323e-25
H2-Eb1	1.47381e-16	-0.324234	0.154	0.378	2.06377e-12
Ccdc18	1.93196e-71	-0.324351	0.011	0.333	2.70532e-67
Cdc42ep3	1.67648e-29	-0.324668	0.255	0.63	2.34757e-25
Mpc1	9.66287e-30	-0.32526	0.208	0.561	1.35309e-25
Sh3bgrl	3.88712e-26	-0.325355	0.252	0.593	5.44313e-22
Thoc7	2.57568e-24	-0.326043	0.298	0.65	3.60673e-20
Hells	1.31969e-29	-0.326247	0.062	0.301	1.84796e-25
Timm17b	2.91762e-30	-0.327995	0.208	0.569	4.08554e-26
Ubl5	1.00298e-25	-0.328173	0.921	0.992	1.40448e-21
Myef2	3.38459e-47	-0.328394	0.08	0.439	4.73945e-43
Sec11c	6.02863e-17	-0.328517	0.803	0.931	8.4419e-13
Ssna1	4.46153e-28	-0.329286	0.332	0.736	6.24747e-24
Ifi209	1.39463e-18	-0.329453	0.487	0.768	1.9529e-14
Lsm4	2.22252e-23	-0.329901	0.432	0.793	3.11219e-19
Vps36	2.89968e-36	-0.33104	0.187	0.581	4.06042e-32
Mis18a	1.13067e-59	-0.331189	0.042	0.398	1.58328e-55
Tfg	1.37458e-35	-0.331552	0.167	0.541	1.92482e-31
Uqcc2	2.12798e-33	-0.331836	0.28	0.707	2.97981e-29
Hmgn3	7.48023e-28	-0.332264	0.176	0.504	1.04746e-23
Hint1	4.81524e-22	-0.332518	0.733	0.935	6.74278e-18
Fam204a	1.90417e-31	-0.333048	0.246	0.634	2.66642e-27
Ncapg	2.93909e-66	-0.333222	0.028	0.382	4.11561e-62
1110008L16Rik	1.85724e-46	-0.335147	0.062	0.39	2.60069e-42
B930036N10Rik	1.9912e-13	-0.335817	0.306	0.533	2.78828e-09
Tnfaip8	2.14662e-22	-0.336229	0.333	0.667	3.00591e-18
Hist3h2ba	2.59503e-21	-0.336964	0.193	0.463	3.63382e-17
Elob	1.00318e-30	-0.338353	0.876	0.98	1.40475e-26
Ybx1	3.06291e-19	-0.33863	0.843	0.955	4.28899e-15
Brd8	4.2038e-34	-0.339652	0.232	0.63	5.88658e-30
Pold4	9.94212e-21	-0.339661	0.521	0.841	1.39219e-16
Cenpk	4.87075e-64	-0.339881	0.033	0.386	6.82051e-60
Atpif1	8.61287e-23	-0.341166	0.56	0.898	1.20606e-18
Ttc32	5.18124e-38	-0.341215	0.142	0.512	7.25529e-34
Eloc	9.96097e-35	-0.342069	0.264	0.683	1.39483e-30
Pabpc1	2.71245e-13	-0.342399	0.692	0.874	3.79825e-09
Tram1	1.18818e-23	-0.342709	0.398	0.748	1.6638e-19
Hnrnpa2b1	1.97397e-19	-0.343213	0.621	0.894	2.76416e-15
Rnaseh2c	3.17264e-31	-0.343272	0.305	0.715	4.44265e-27
Cenps	2.9219e-41	-0.343393	0.076	0.398	4.09154e-37
Sarnp	4.72118e-26	-0.344304	0.419	0.793	6.61107e-22
Mapre1	1.20885e-28	-0.344402	0.253	0.614	1.69275e-24
Cetn3	1.42589e-30	-0.345269	0.253	0.638	1.99668e-26
Kif4	1.8073e-82	-0.345767	0.018	0.407	2.53076e-78
Cep89	7.03673e-48	-0.345924	0.08	0.439	9.85353e-44
Sec61g	2.37183e-34	-0.346706	0.904	0.992	3.32127e-30
Csrp2	8.36395e-30	-0.347361	0.346	0.748	1.1712e-25
Atp5g2	7.41437e-22	-0.347367	0.853	0.955	1.03823e-17
Cenpn	8.92319e-72	-0.348026	0.025	0.39	1.24951e-67
Vbp1	3.00093e-34	-0.348249	0.306	0.736	4.20221e-30
Pbk	4.90747e-56	-0.348466	0.053	0.415	6.87193e-52
Med21	7.81052e-37	-0.349331	0.221	0.626	1.09371e-32
Ptgr1	1.55436e-41	-0.350427	0.169	0.581	2.17657e-37
Ywhae	3.55561e-22	-0.351205	0.589	0.911	4.97892e-18
Dnajc9	1.54569e-26	-0.351684	0.207	0.541	2.16443e-22
Ilf2	3.4691e-38	-0.351875	0.175	0.573	4.85778e-34
Kif20a	2.30202e-79	-0.352404	0.019	0.398	3.22352e-75
Pdap1	6.98367e-29	-0.355511	0.385	0.793	9.77923e-25
Psrc1	3.44319e-77	-0.356101	0.018	0.386	4.8215e-73
Elof1	1.32515e-19	-0.356508	0.702	0.907	1.85561e-15
Ndufa4	7.44712e-33	-0.357819	0.904	0.984	1.04282e-28
Ndufc2	6.04687e-27	-0.358099	0.427	0.813	8.46744e-23
Kif15	2.57309e-62	-0.358109	0.051	0.435	3.6031e-58
Cox6a1	1.04036e-24	-0.358333	0.418	0.776	1.45682e-20
Fundc2	6.63664e-33	-0.359279	0.259	0.671	9.29329e-29
Mrpl52	7.26805e-25	-0.359697	0.427	0.793	1.01774e-20
Cntrl	1.24432e-40	-0.360701	0.153	0.541	1.74241e-36
Mrps14	3.40067e-26	-0.361672	0.46	0.817	4.76195e-22
Sept7	6.36781e-27	-0.362545	0.376	0.74	8.91684e-23
Rnf7	1.45634e-26	-0.364116	0.451	0.801	2.03932e-22
Pcbd2	3.45821e-53	-0.364772	0.094	0.5	4.84254e-49
2610318N02Rik	1.54553e-72	-0.365605	0.028	0.402	2.1642e-68
Neil3	3.69085e-78	-0.366436	0.025	0.415	5.1683e-74
Lxn	1.01074e-48	-0.369653	0.084	0.455	1.41534e-44
Psmc1	9.1806e-38	-0.370023	0.303	0.768	1.28556e-33
Tmem256	7.64444e-27	-0.370783	0.398	0.764	1.07045e-22
Hjurp	1.44114e-49	-0.373205	0.095	0.48	2.01802e-45
Cwc15	2.03551e-30	-0.373243	0.397	0.809	2.85033e-26
Troap	2.98528e-99	-0.37341	0.005	0.407	4.18028e-95
Psmd14	7.16656e-41	-0.37664	0.205	0.63	1.00353e-36
Ndufb8	3.98363e-29	-0.378815	0.493	0.882	5.57827e-25
Larp7	2.21252e-42	-0.380202	0.174	0.598	3.0982e-38
Rfc4	1.20149e-42	-0.382541	0.107	0.467	1.68245e-38
Gas2l3	4.7973e-86	-0.383651	0.019	0.423	6.71765e-82
Cbx1	9.35785e-28	-0.385134	0.479	0.841	1.31038e-23
Cdc25c	4.92414e-91	-0.385435	0.012	0.411	6.89527e-87
Cenpc1	2.46365e-83	-0.385493	0.025	0.435	3.44985e-79
Ska2	1.83212e-82	-0.385493	0.028	0.443	2.56552e-78
Gsn	2.7382e-40	-0.385735	0.084	0.407	3.8343e-36
Lgals1	1.26974e-16	-0.386246	0.441	0.707	1.77802e-12
Dbi	4.44866e-28	-0.386438	0.423	0.805	6.22946e-24
Gmnn	3.07732e-36	-0.388302	0.145	0.5	4.30918e-32
Miip	5.19786e-51	-0.389071	0.129	0.553	7.27857e-47
Uhrf1	6.1389e-52	-0.389071	0.074	0.443	8.5963e-48
Top1	1.34269e-25	-0.390844	0.646	0.943	1.88016e-21
Ppih	1.70283e-55	-0.391513	0.115	0.549	2.38447e-51
Eif1b	5.7534e-35	-0.392095	0.345	0.772	8.05649e-31
Cit	1.92921e-85	-0.392691	0.012	0.39	2.70147e-81
Dap	1.55317e-43	-0.392824	0.179	0.602	2.17491e-39
Oat	5.36646e-47	-0.393047	0.129	0.533	7.51465e-43
Rrm2	8.13857e-36	-0.398875	0.089	0.394	1.13964e-31
Ndc80	2.55688e-77	-0.399625	0.037	0.451	3.58039e-73
Dut	4.61299e-16	-0.401876	0.264	0.5	6.45957e-12
Ubb	2.72485e-32	-0.402095	0.998	0.996	3.81561e-28
Snrpg	2.80184e-34	-0.404056	0.857	0.988	3.92342e-30
Nap1l1	3.39747e-23	-0.404585	0.299	0.638	4.75747e-19
C330027C09Rik	6.80373e-98	-0.405201	0.017	0.455	9.52726e-94
Depdc1a	1.59513e-95	-0.405288	0.011	0.423	2.23366e-91
Tax1bp1	1.12457e-27	-0.405663	0.413	0.776	1.57473e-23
Cox7a2	2.52996e-42	-0.406286	0.884	0.996	3.54271e-38
Rbmx	3.54114e-45	-0.406812	0.157	0.565	4.95865e-41
Ucp2	6.35397e-37	-0.407332	0.94	0.996	8.89746e-33
Ccnd3	4.61958e-12	-0.407569	0.599	0.748	6.4688e-08
Eny2	5.99482e-36	-0.412286	0.33	0.752	8.39455e-32
Psmb9	6.09189e-33	-0.412371	0.314	0.715	8.53047e-29
Ska1	7.91198e-97	-0.413169	0.017	0.451	1.10791e-92
Bub1b	1.54245e-92	-0.415389	0.028	0.484	2.15989e-88
Terf1	2.87184e-60	-0.416334	0.089	0.512	4.02144e-56
Frg1	4.85218e-30	-0.418103	0.438	0.817	6.79451e-26
Ncapd2	5.4733e-88	-0.419601	0.037	0.492	7.66426e-84
Rsph9	1.06413e-46	-0.421837	0.171	0.598	1.4901e-42
Ddah2	8.73884e-34	-0.422506	0.257	0.646	1.2237e-29
Swi5	2.43667e-31	-0.423289	0.429	0.809	3.41206e-27
Kif2c	1.8414e-113	-0.42913	0.011	0.488	2.57851e-109
Rsph1	2.04845e-36	-0.436417	0.216	0.614	2.86844e-32
Fam110a	1.28321e-86	-0.437736	0.046	0.516	1.79687e-82
Sms	4.74644e-48	-0.438385	0.192	0.642	6.64645e-44
Txn1	6.27225e-31	-0.441938	0.581	0.894	8.78304e-27
Med30	1.28966e-58	-0.448859	0.142	0.61	1.80591e-54
Banf1	3.74679e-40	-0.450799	0.263	0.683	5.24663e-36
Spc25	2.28564e-85	-0.451193	0.039	0.492	3.20058e-81
Snrpd1	8.07525e-33	-0.45224	0.445	0.813	1.13078e-28
Ctcf	1.08384e-38	-0.453206	0.416	0.85	1.5177e-34
Nuf2	3.62366e-108	-0.454454	0.018	0.5	5.07421e-104
Cmc2	2.74354e-57	-0.454707	0.122	0.569	3.84178e-53
Cdkn2d	2.46818e-35	-0.455226	0.329	0.736	3.4562e-31
Cyfip2	2.13486e-38	-0.456203	0.319	0.744	2.98944e-34
Lbr	1.58451e-48	-0.45748	0.205	0.659	2.21878e-44
Rbm3	1.73276e-53	-0.458734	0.991	1	2.42639e-49
Lig1	9.29159e-31	-0.459507	0.11	0.394	1.3011e-26
Nudcd2	5.20585e-83	-0.460939	0.075	0.581	7.28975e-79
Apobec3	2.23316e-36	-0.464625	0.519	0.923	3.1271e-32
Kifc1	4.54395e-108	-0.466333	0.017	0.492	6.36289e-104
Shcbp1	1.37504e-108	-0.46663	0.023	0.52	1.92547e-104
Exosc8	8.44065e-71	-0.469962	0.125	0.65	1.18194e-66
G2e3	1.13363e-104	-0.474065	0.024	0.508	1.58743e-100
Cbx5	6.06459e-86	-0.474791	0.06	0.553	8.49224e-82
Nek2	2.91396e-118	-0.476763	0.012	0.508	4.08042e-114
Nup37	4.73381e-101	-0.480463	0.043	0.561	6.62875e-97
Lsm3	2.43743e-52	-0.481598	0.276	0.789	3.41314e-48
Mcm7	5.36791e-29	-0.485338	0.209	0.537	7.51668e-25
1700097N02Rik	3.17365e-66	-0.487281	0.105	0.573	4.44406e-62
Pimreg	4.47583e-107	-0.488263	0.029	0.537	6.2675e-103
Fzr1	1.23616e-82	-0.489155	0.086	0.606	1.731e-78
Ddx39	4.82624e-48	-0.490365	0.342	0.829	6.75818e-44
Kif18a	3.04004e-127	-0.492256	0.013	0.545	4.25697e-123
Arntl	2.19867e-43	-0.498271	0.242	0.675	3.0788e-39
Mad2l1	8.90722e-112	-0.499459	0.036	0.577	1.24728e-107
Fkbp2	6.42661e-59	-0.502971	0.195	0.703	8.99918e-55
Ezh2	2.65268e-36	-0.508651	0.43	0.866	3.71454e-32
Hnrnpa3	1.05623e-38	-0.514881	0.546	0.919	1.47904e-34
Trim59	5.56065e-101	-0.517568	0.044	0.565	7.78657e-97
H2-Aa	2.28149e-33	-0.522862	0.182	0.533	3.19478e-29
Sgo2a	5.89497e-122	-0.52406	0.023	0.565	8.25473e-118
Anp32b	5.7204e-37	-0.524529	0.498	0.846	8.01028e-33
Dbf4	2.98877e-104	-0.526406	0.049	0.589	4.18518e-100
Cep55	5.66524e-145	-0.528715	0.01	0.593	7.93304e-141
Sapcd2	7.05306e-114	-0.529682	0.03	0.565	9.87639e-110
Rdm1	1.9079e-93	-0.534579	0.062	0.581	2.67163e-89
Cd24a	3.80037e-47	-0.550564	0.929	0.98	5.32166e-43
Lgals9	9.97797e-43	-0.551481	0.391	0.829	1.39721e-38
Lsm6	1.96672e-57	-0.553429	0.337	0.854	2.754e-53
Reep4	2.34997e-105	-0.557516	0.059	0.622	3.29067e-101
Hp1bp3	2.07715e-64	-0.558419	0.251	0.789	2.90863e-60
Calm3	1.22918e-49	-0.55994	0.429	0.902	1.72121e-45
Arhgap11a	8.22067e-110	-0.560511	0.056	0.63	1.15114e-105
Cenpw	1.60773e-90	-0.567369	0.106	0.687	2.2513e-86
Plk1	9.34019e-116	-0.568765	0.045	0.618	1.30791e-111
Cbx3	1.38611e-49	-0.576839	0.473	0.923	1.94096e-45
Nde1	1.07765e-106	-0.5802	0.082	0.683	1.50904e-102
Aurka	5.73651e-128	-0.58375	0.032	0.618	8.03284e-124
Srsf3	1.15424e-59	-0.586208	0.869	1	1.61628e-55
Ubald2	1.11584e-56	-0.586996	0.29	0.793	1.56251e-52
Rad21	1.28014e-91	-0.591274	0.118	0.707	1.79258e-87
Mis18bp1	6.80881e-126	-0.602543	0.028	0.598	9.53438e-122
Ckap2l	2.98483e-148	-0.608801	0.02	0.646	4.17966e-144
H2-Ab1	1.611e-40	-0.612093	0.252	0.679	2.25588e-36
Ckap5	6.19836e-115	-0.614795	0.058	0.65	8.67957e-111
Smc1a	4.15931e-55	-0.618753	0.221	0.687	5.82428e-51
Kif23	2.23961e-138	-0.625787	0.029	0.646	3.13613e-134
Cdc25b	1.72953e-98	-0.634539	0.125	0.744	2.42186e-94
Ccdc34	2.00993e-120	-0.641798	0.061	0.683	2.8145e-116
Aurkb	1.22571e-124	-0.642674	0.057	0.687	1.71636e-120
Ppia	8.05775e-100	-0.649472	0.999	1	1.12833e-95
Hmgn5	2.95097e-89	-0.651728	0.152	0.752	4.13225e-85
Emp3	3.03256e-58	-0.655458	0.364	0.858	4.2465e-54
Ckap2	3.38434e-182	-0.659839	0.012	0.724	4.73909e-178
Kmt5a	1.13739e-120	-0.664576	0.086	0.74	1.59268e-116
Spc24	9.96448e-102	-0.665663	0.101	0.703	1.39533e-97
Knl1	1.34563e-126	-0.66694	0.049	0.667	1.88428e-122
Ran	2.50246e-73	-0.674138	0.714	0.984	3.5042e-69
Nrgn	4.67179e-50	-0.680534	0.07	0.419	6.5419e-46
Cenpm	8.46498e-134	-0.680652	0.052	0.699	1.18535e-129
Dlgap5	1.04987e-161	-0.688283	0.025	0.707	1.47014e-157
Kif20b	1.53555e-155	-0.690353	0.036	0.724	2.15023e-151
Sgo1	5.46902e-173	-0.705091	0.028	0.756	7.65826e-169
Tacc3	1.51034e-152	-0.712025	0.05	0.756	2.11493e-148
Srsf7	1.77088e-72	-0.716065	0.373	0.931	2.47976e-68
Knstrn	3.90619e-162	-0.73413	0.045	0.772	5.46983e-158
Incenp	2.26213e-133	-0.734432	0.085	0.78	3.16765e-129
Dek	2.41169e-54	-0.734881	0.411	0.85	3.37709e-50
Racgap1	2.1877e-171	-0.744954	0.037	0.78	3.06344e-167
Kif11	2.6893e-158	-0.74627	0.042	0.756	3.76583e-154
Aspm	1.05549e-180	-0.74943	0.02	0.748	1.478e-176
Vim	2.69525e-57	-0.761471	0.402	0.858	3.77416e-53
Dynll1	6.16283e-72	-0.774925	0.749	0.992	8.62981e-68
Tmpo	2.63824e-107	-0.775638	0.132	0.776	3.69433e-103
Lsm5	8.94333e-91	-0.775856	0.283	0.902	1.25233e-86
Kpna2	8.22359e-154	-0.776742	0.039	0.72	1.15155e-149
Hmgb3	1.16715e-128	-0.784732	0.1	0.797	1.63436e-124
Kif22	1.14144e-171	-0.785757	0.042	0.797	1.59836e-167
Ifi27l2a	5.26167e-15	-0.823818	0.758	0.78	7.36791e-11
Ptma	7.39406e-127	-0.847943	1	1	1.03539e-122
Myl4	1.95507e-72	-0.850394	0.602	0.988	2.73768e-68
Jpt1	6.14856e-86	-0.885169	0.568	0.984	8.60982e-82
Smc2	2.33614e-148	-0.889698	0.096	0.846	3.2713e-144
Hdgf	4.36048e-119	-0.890739	0.22	0.923	6.10598e-115
Cenpe	9.96566e-181	-0.917411	0.036	0.797	1.39549e-176
Bub3	1.20408e-89	-0.918429	0.348	0.902	1.68607e-85
Calm2	1.54341e-107	-0.920604	0.892	1	2.16124e-103
Cdca3	2.58144e-178	-0.920774	0.08	0.911	3.61479e-174
Selenoh	6.66024e-104	-0.949625	0.326	0.939	9.32633e-100
Hmmr	3.5143e-194	-0.966113	0.053	0.886	4.92107e-190
Prc1	2.2905e-166	-0.978288	0.059	0.813	3.20739e-162
Anp32e	3.61998e-114	-0.979235	0.322	0.972	5.06906e-110
Smc4	2.45697e-138	-1.00398	0.171	0.931	3.44049e-134
Ccna2	4.84192e-190	-1.03057	0.066	0.898	6.78013e-186
Lmnb1	3.25386e-141	-1.04804	0.187	0.939	4.55637e-137
Tpx2	3.38626e-211	-1.07386	0.044	0.907	4.74177e-207
Pclaf	2.80205e-77	-1.09352	0.345	0.874	3.92371e-73
Tubb5	1.84027e-110	-1.10814	0.801	0.996	2.57693e-106
Cdk1	9.99797e-152	-1.11438	0.101	0.846	1.40002e-147
Tuba1b	3.75397e-91	-1.16573	0.52	0.935	5.25668e-87
Hmgb1	6.02017e-131	-1.17104	0.998	1	8.43005e-127
Stmn1	7.67738e-121	-1.18147	0.869	0.996	1.07506e-116
Lockd	8.83086e-184	-1.18806	0.106	0.947	1.23659e-179
Tuba1c	1.16472e-202	-1.23383	0.072	0.943	1.63096e-198
H2afz	1.18246e-132	-1.28514	0.99	1	1.6558e-128
Mki67	1.65986e-160	-1.33805	0.153	0.943	2.3243e-156
Cdca8	9.19758e-208	-1.34471	0.094	0.984	1.28794e-203
Ube2s	1.49547e-133	-1.35349	0.509	1	2.09411e-129
Ccnb1	9.80484e-215	-1.35689	0.084	0.988	1.37297e-210
Cks1b	4.4394e-184	-1.4017	0.152	0.988	6.2165e-180
Nusap1	1.56331e-189	-1.42736	0.103	0.943	2.1891e-185
Nucks1	1.8906e-150	-1.43264	0.307	0.996	2.6474e-146
H2afv	4.35029e-133	-1.4336	0.859	1	6.09171e-129
Cdkn3	6.68504e-220	-1.43497	0.077	0.984	9.36106e-216
Cdc20	1.34667e-216	-1.43754	0.076	0.976	1.88574e-212
Hmgn2	7.82627e-139	-1.47293	0.427	1	1.09591e-134
Top2a	2.00572e-163	-1.48837	0.21	0.984	2.80861e-159
Arl6ip1	8.00659e-133	-1.51079	0.587	1	1.12116e-128
Birc5	1.18087e-167	-1.52076	0.216	0.992	1.65358e-163
Cks2	1.11991e-166	-1.54232	0.237	0.996	1.56822e-162
Ccnb2	3.45377e-227	-1.62392	0.079	1	4.83631e-223
Cenpa	2.91177e-164	-1.70624	0.264	1	4.07736e-160
H2afx	1.0822e-115	-1.84213	0.282	0.911	1.51541e-111
Tubb4b	1.68937e-148	-1.84352	0.421	1	2.36562e-144
Cenpf	2.07726e-215	-1.97276	0.104	1	2.90879e-211
Hmgb2	4.65376e-134	-2.2443	0.982	1	6.51666e-130
Ube2c	6.33578e-169	-2.35199	0.256	1	8.872e-165

[truncated: 81 more sheets: Kappa Pre B vs High mitochondri, Kappa Pre B vs Plasma Cells, Kappa Pre B vs Cycling Immature, Immature B vs PreBCRi I, Immature B vs Mature B, Immature B vs Pro B VDJ, Immature B vs Lambda Pre B, Immature B vs Cycling Pro B, Immature B vs PreBCRi II S phas, Immature B vs PreBCRd, Immature B vs Pre-pro B, Immature B vs PreBCRi II G2 M p, Immature B vs High Mitochondria, Immature B vs Plasma Cells, Immature B vs Cycling Immature , PreBCRi I vs Mature B, PreBCRi I vs Pro B VDJ, PreBCRi I vs Lambda Pre B, PreBCRi I vs Cycling Pro B, PreBCRi I vs PreBCRi II S phase …]
