# Supplementary material for: Single-cell analysis identifies dynamic gene expression networks that govern B cell development and transformation
Source: Nat Commun. 2021 Nov 25;12:6843. doi: 10.1038/s41467-021-27232-5 (PMC8617197; doi:10.1038/s41467-021-27232-5)
Supplement: Supplementary file 6 — Supplementary Data 3 [file 41467_2021_27232_MOESM6_ESM.xlsx]

## Sheet: Prepro B 
Monocle Cluster Prepro B
No. of cells	335
Seurat Cluster assignment for these cells	No. of cells	Frequency
Prepro B	312	0.931343
Cycling Pro B	2	0.00597015
Pro B VDJ	0	0
PreBCRd	1	0.00298507
PreBCRi I	1	0.00298507
PreBCRi II S phase	1	0.00298507									
PreBCRi II G2/M phase	0	0
Kappa Pre B	1	0.00298507
Lambda Pre B	0	0
Immature B	1	0.00298507
Cycling Immature B	0	0
Mature B	3	0.00895522		
Plasma Cells	0	0
High mitochondrial B	13	0.038806
Sum	335	1

## Sheet: Cycling Pro B
Monocle Cluster Cycling Pro B
No. of cells	207
Seurat Cluster assignment for these cells	No. of cells	Frequency
Prepro B	4	0.0193237
Cycling Pro B	178	0.859903
Pro B VDJ	1	0.00483092
PreBCRd	7	0.0338164
PreBCRi I	8	0.0386473
PreBCRi II S phase	0	0
PreBCRi II G2/M phase	0	0
Kappa Pre B	0	0
Lambda Pre B	0	0
Immature B	0	0
Cycling Immature B	0	0
Mature B	1	0.00483092
Plasma Cells	0	0
High mitochondrial B	8	0.0386473
Sum	207	1

## Sheet: Pro B VDJ
Monocle Cluster Pro B VDJ
No. of cells	1075
Seurat Cluster assignment for these cells	No. of cells	Frequency
Prepro B	1	0.000930233
Cycling Pro B	274	0.254884
Pro B VDJ	691	0.642791
PreBCRd	1	0.000930233
PreBCRi I	24	0.0223256
PreBCRi II S phase	16	0.0148837
PreBCRi II G2/M phase	3	0.0027907
Kappa Pre B	35	0.0325581
Lambda Pre B	2	0.00186047
Immature B	4	0.00372093
Cycling Immature B	1	0.000930233
Mature B	4	0.00372093
Plasma Cells	0	0
High mitochondrial B	19	0.0176744
Sum	1075	1

## Sheet: PreBCRd
Monocle Cluster PreBCRd
No. of cells	545
Seurat Cluster assignment for these cells	No. of cells	Frequency
Prepro B	0	0
Cycling Pro B	11	0.0201835
Pro B VDJ	0	0
PreBCRd	374	0.686239
PreBCRi I	105	0.192661
PreBCRi II S phase	28	0.0513761
PreBCRi II G2/M phase	16	0.0293578
Kappa Pre B	1	0.00183486
Lambda Pre B	3	0.00550459
Immature B	2	0.00366972
Cycling Immature B	0	0
Mature B	1	0.00183486
Plasma Cells	0	0
High mitochondrial B	4	0.00733945
Sum	545	1

## Sheet: PreBCRi I
Monocle Cluster PreBCRi I
No. of cells	450
Seurat Cluster assignment for these cells	No. of cells	Frequency
Prepro B	0	0
Cycling Pro B	1	0.00222222
Pro B VDJ	0	0
PreBCRd	0	0
PreBCRi I	442	0.982222
PreBCRi II S phase	1	0.00222222
PreBCRi II G2/M phase	0	0
Kappa Pre B	0	0
Lambda Pre B	1	0.00222222
Immature B	0	0
Cycling Immature B	1	0.00222222
Mature B	1	0.00222222
Plasma Cells	0	0
High mitochondrial B	3	0.00666667
Sum	450	1

## Sheet: PreBCRi II
Monocle Cluster PreBCRi II
No. of cells	648
Seurat Cluster assignment for these cells	No. of cells	Frequency
Prepro B	0	0
Cycling Pro B	0	0
Pro B VDJ	0	0
PreBCRd	5	0.00771605
PreBCRi I	315	0.486111
PreBCRi II S phase	224	0.345679
PreBCRi II G2/M phase	93	0.143519
Kappa Pre B	2	0.00308642
Lambda Pre B	3	0.00462963
Immature B	3	0.00462963
Cycling Immature B	1	0.00154321
Mature B	1	0.00154321
Plasma Cells	0	0
High mitochondrial B	1	0.00154321
Sum	648	1

## Sheet: Kappa Pre B
Monocle Cluster Kappa Pre B
No. of cells	606
Seurat Cluster assignment for these cells	No. of cells	Frequency
Prepro B	0	0
Cycling Pro B	0	0
Pro B VDJ	1	0.00165017
PreBCRd	0	0
PreBCRi I	21	0.0346535
PreBCRi II S phase	110	0.181518
PreBCRi II G2/M phase	122	0.20132
Kappa Pre B	316	0.521452
Lambda Pre B	13	0.0214521
Immature B	23	0.0379538
Cycling Immature B	0	0
Mature B	0	0
Plasma Cells	0	0
High mitochondrial B	0	0
Sum	606	1

## Sheet: Lambda Pre B
Monocle Cluster Lambda Pre B
No. of cells	1245
Seurat Cluster assignment for these cells	No. of cells	Frequency
Prepro B	0	0
Cycling Pro B	0	0
Pro B VDJ	4	0.00321285
PreBCRd	0	0
PreBCRi I	22	0.0176707
PreBCRi II S phase	10	0.00803213
PreBCRi II G2/M phase	9	0.00722892
Kappa Pre B	714	0.573494
Lambda Pre B	424	0.340562
Immature B	57	0.0457831
Cycling Immature B	0	0
Mature B	0	0
Plasma Cells	0	0
High mitochondrial B	5	0.00401606
Sum	1245	1

## Sheet: Immature B I
Monocle Cluster Immature B I
No. of cells	600
Seurat Cluster assignment for these cells	No. of cells	Frequency
Prepro B	0	0
Cycling Pro B	0	0
Pro B VDJ	0	0
PreBCRd	0	0
PreBCRi I	1	0.00166667
PreBCRi II S phase	2	0.00333333
PreBCRi II G2/M phase	0	0
Kappa Pre B	8	0.0133333
Lambda Pre B	67	0.111667
Immature B	463	0.771667
Cycling Immature B	0	0
Mature B	8	0.0133333
Plasma Cells	0	0
High mitochondrial B	51	0.085
Sum	600	1

## Sheet: Immature B II
Monocle Cluster Immature B II
No. of cells	783
Seurat Cluster assignment for these cells	No. of cells	Frequency
Prepro B	1	0.00127714
Cycling Pro B	0	0
Pro B VDJ	0	0
PreBCRd	1	0.00127714
PreBCRi I	12	0.0153257
PreBCRi II S phase	2	0.00255428
PreBCRi II G2/M phase	3	0.00383142
Kappa Pre B	0	0
Lambda Pre B	6	0.00766284
Immature B	476	0.607918
Cycling Immature B	96	0.122605
Mature B	181	0.231162
Plasma Cells	0	0
High mitochondrial B	5	0.0063857
Sum	783	1

[truncated: 3 more sheets: Mature B, Plasma Cells, High mitochondrial B]
