# Supplementary material for: Single-cell analysis identifies dynamic gene expression networks that govern B cell development and transformation
Source: Nat Commun. 2021 Nov 25;12:6843. doi: 10.1038/s41467-021-27232-5 (PMC8617197; doi:10.1038/s41467-021-27232-5)
Supplement: Supplementary file 8 — Source data [file 41467_2021_27232_MOESM8_ESM.xlsx]

## Sheet: Fig. 2d
CD93+ vs CD93- pre pro B gene differential
	log2FC	p-value	neg log (p val)
Ebf1	2.09458	0.00071738	3.14425
Vpreb3	1.68766	0.0044549	2.35116
Vpreb1	1.62007	3.87e-08	7.41229
Cd24a	1.36121	1.7091e-12	11.7672
Chchd10	1.15585	3.1019e-06	5.50837

## Sheet: Fig. 2f
Vpreb1 expression value				Igll1 expression value
cell barcode	ident	Vpreb1		cell barcode	ident	Igll1
AAACCCAAGCAGATAT	Kappa Pre B	1.38629		AAACCCAAGCAGATAT	Kappa Pre B	0.693147
AAACCCAAGCTGACTT	Kappa Pre B	1.38629		AAACCCAAGCTGACTT	Kappa Pre B	1.09861
AAACCCAAGGTCCCGT	Cycling Pro B	2.89037		AAACCCAAGGTCCCGT	Cycling Pro B	2.56495
AAACCCAAGTAGAGTT	PreBCRi I	0.693147		AAACCCAAGTAGAGTT	PreBCRi I	0
AAACCCACAGCCCAGT	Immature B	0		AAACCCACAGCCCAGT	Immature B	0
AAACCCACAGCTTCGG	Kappa Pre B	0		AAACCCACAGCTTCGG	Kappa Pre B	0
AAACCCACAGTCGCTG	Immature B	0		AAACCCACAGTCGCTG	Immature B	0
AAACCCATCAGACATC	Lambda Pre B	0		AAACCCATCAGACATC	Lambda Pre B	1.09861
AAACCCATCCCTTGGT	Immature B	0		AAACCCATCCCTTGGT	Immature B	0
AAACCCATCGAGAAGC	PreBCRd	1.79176		AAACCCATCGAGAAGC	PreBCRd	2.07944
AAACCCATCGCATAGT	Immature B	1.09861		AAACCCATCGCATAGT	Immature B	0
AAACCCATCTCTGGTC	High Mitochondrial B	1.38629		AAACCCATCTCTGGTC	High Mitochondrial B	1.60944
AAACGAAAGCGCACAA	PreBCRi II S phase	0		AAACGAAAGCGCACAA	PreBCRi II S phase	0
AAACGAAAGTCTTCCC	PreBCRi II S phase	0.693147		AAACGAAAGTCTTCCC	PreBCRi II S phase	0
AAACGAACAGACCTGC	Immature B	0.693147		AAACGAACAGACCTGC	Immature B	0
AAACGAACATTGCAAC	Immature B	1.09861		AAACGAACATTGCAAC	Immature B	0
AAACGAAGTGACCGAA	Kappa Pre B	0		AAACGAAGTGACCGAA	Kappa Pre B	0
AAACGAAGTGCTTCAA	Immature B	0		AAACGAAGTGCTTCAA	Immature B	0
AAACGAATCTGGGTCG	Kappa Pre B	1.60944		AAACGAATCTGGGTCG	Kappa Pre B	0
AAACGAATCTTGGGCG	PreBCRd	1.38629		AAACGAATCTTGGGCG	PreBCRd	1.79176
AAACGCTAGGTAGATT	Immature B	0.693147		AAACGCTAGGTAGATT	Immature B	0
AAACGCTAGTCAGGGT	Kappa Pre B	0		AAACGCTAGTCAGGGT	Kappa Pre B	0
AAACGCTCAGACAAGC	Cycling Pro B	1.79176		AAACGCTCAGACAAGC	Cycling Pro B	1.60944
AAACGCTCAGCTTTCC	Pro B VDJ	3.4012		AAACGCTCAGCTTTCC	Pro B VDJ	2.83321
AAACGCTCATGCCGCA	Lambda Pre B	1.09861		AAACGCTCATGCCGCA	Lambda Pre B	0
AAACGCTCATGTGCCG	Immature B	1.09861		AAACGCTCATGTGCCG	Immature B	0.693147
AAACGCTGTAGGGAGG	PreBCRi II G2/M phase	1.09861		AAACGCTGTAGGGAGG	PreBCRi II G2/M phase	1.38629
AAACGCTGTGCCTACG	Immature B	1.09861		AAACGCTGTGCCTACG	Immature B	1.38629
AAACGCTGTGGATACG	Mature B	0		AAACGCTGTGGATACG	Mature B	0.693147
AAACGCTTCGTAGGGA	Prepro B	0		AAACGCTTCGTAGGGA	Prepro B	0
AAAGAACAGAATCGTA	Plasma Cells	0		AAAGAACAGAATCGTA	Plasma Cells	0
AAAGAACAGCGATCGA	Kappa Pre B	0		AAAGAACAGCGATCGA	Kappa Pre B	0
AAAGAACAGTCGGCCT	Pro B VDJ	3.43399		AAAGAACAGTCGGCCT	Pro B VDJ	2.3979
AAAGAACGTTCGTAAC	Mature B	0.693147		AAAGAACGTTCGTAAC	Mature B	0.693147
AAAGAACGTTTGCAGT	Pro B VDJ	2.83321		AAAGAACGTTTGCAGT	Pro B VDJ	2.30259
AAAGAACTCATGGCCG	Kappa Pre B	0		AAAGAACTCATGGCCG	Kappa Pre B	0
AAAGAACTCGAACCAT	Kappa Pre B	1.60944		AAAGAACTCGAACCAT	Kappa Pre B	0.693147
AAAGAACTCTCAACCC	Kappa Pre B	1.09861		AAAGAACTCTCAACCC	Kappa Pre B	0
AAAGAACTCTCCATAT	Mature B	1.38629		AAAGAACTCTCCATAT	Mature B	0
AAAGAACTCTCGCGTT	Cycling Pro B	1.09861		AAAGAACTCTCGCGTT	Cycling Pro B	1.09861
AAAGAACTCTGAGATC	Cycling Pro B	2.07944		AAAGAACTCTGAGATC	Cycling Pro B	1.38629
AAAGAACTCTGCATGA	Mature B	0		AAAGAACTCTGCATGA	Mature B	0
AAAGGATAGCCAGACA	Immature B	1.38629		AAAGGATAGCCAGACA	Immature B	0
AAAGGATAGCGTGTTT	PreBCRi II G2/M phase	0.693147		AAAGGATAGCGTGTTT	PreBCRi II G2/M phase	0
AAAGGATCATCAGCTA	Immature B	0.693147		AAAGGATCATCAGCTA	Immature B	0
AAAGGATGTCAGACTT	Kappa Pre B	2.63906		AAAGGATGTCAGACTT	Kappa Pre B	0.693147
AAAGGATGTTCTAACG	Pro B VDJ	2.99573		AAAGGATGTTCTAACG	Pro B VDJ	2.3979
AAAGGATGTTGTCAGT	Kappa Pre B	0.693147		AAAGGATGTTGTCAGT	Kappa Pre B	1.09861
AAAGGATTCTCATTTG	PreBCRi II S phase	1.94591		AAAGGATTCTCATTTG	PreBCRi II S phase	1.38629
AAAGGGCAGGCTTAGG	Mature B	1.60944		AAAGGGCAGGCTTAGG	Mature B	0
AAAGGGCAGTATGCAA	Mature B	1.09861		AAAGGGCAGTATGCAA	Mature B	0
AAAGGGCCATGTGCCG	Prepro B	0		AAAGGGCCATGTGCCG	Prepro B	0
AAAGGGCGTGCGGATA	PreBCRi II G2/M phase	0		AAAGGGCGTGCGGATA	PreBCRi II G2/M phase	0
AAAGGGCGTGGGCTTC	PreBCRi I	0		AAAGGGCGTGGGCTTC	PreBCRi I	0
AAAGGGCTCCTCAGAA	Kappa Pre B	0.693147		AAAGGGCTCCTCAGAA	Kappa Pre B	0.693147
AAAGGGCTCGACATAC	Kappa Pre B	0		AAAGGGCTCGACATAC	Kappa Pre B	0
AAAGGGCTCGCGTGCA	PreBCRi II G2/M phase	0		AAAGGGCTCGCGTGCA	PreBCRi II G2/M phase	0
AAAGGTAAGCATACTC	High Mitochondrial B	1.60944		AAAGGTAAGCATACTC	High Mitochondrial B	0
AAAGGTACACAGTCAT	Mature B	1.38629		AAAGGTACACAGTCAT	Mature B	0.693147
AAAGGTACAGAGGTTG	High Mitochondrial B	0.693147		AAAGGTACAGAGGTTG	High Mitochondrial B	1.09861
AAAGGTACATCGGAGA	Kappa Pre B	0		AAAGGTACATCGGAGA	Kappa Pre B	1.09861
AAAGGTATCCTGCCAT	Immature B	0.693147		AAAGGTATCCTGCCAT	Immature B	0
AAAGGTATCGGAATGG	Lambda Pre B	1.09861		AAAGGTATCGGAATGG	Lambda Pre B	1.09861
AAAGGTATCTGTTCAT	Pro B VDJ	3.43399		AAAGGTATCTGTTCAT	Pro B VDJ	2.07944
AAAGTCCCAAATGAAC	Prepro B	0		AAAGTCCCAAATGAAC	Prepro B	0
AAAGTCCGTATCCCAA	PreBCRi I	0		AAAGTCCGTATCCCAA	PreBCRi I	0
AAAGTCCGTGCTTCAA	PreBCRi I	0.693147		AAAGTCCGTGCTTCAA	PreBCRi I	0
AAAGTCCGTGTGCCTG	Immature B	0		AAAGTCCGTGTGCCTG	Immature B	0
AAAGTCCGTGTTGAGG	High Mitochondrial B	0.693147		AAAGTCCGTGTTGAGG	High Mitochondrial B	1.60944
AAAGTCCTCGTGTGAT	Kappa Pre B	0		AAAGTCCTCGTGTGAT	Kappa Pre B	1.09861
AAAGTCCTCTAGCCTC	PreBCRi I	0		AAAGTCCTCTAGCCTC	PreBCRi I	0
AAAGTGAAGTGCACCC	Lambda Pre B	0		AAAGTGAAGTGCACCC	Lambda Pre B	0
AAAGTGACACATAACC	PreBCRi II S phase	1.09861		AAAGTGACACATAACC	PreBCRi II S phase	0
AAAGTGACACGACAAG	PreBCRi II G2/M phase	0		AAAGTGACACGACAAG	PreBCRi II G2/M phase	0
AAAGTGACAGTTTGGT	PreBCRi II G2/M phase	1.60944		AAAGTGACAGTTTGGT	PreBCRi II G2/M phase	2.07944
AAAGTGACATGGGTTT	PreBCRi I	0		AAAGTGACATGGGTTT	PreBCRi I	0
AAAGTGACATTGTGCA	Mature B	1.09861		AAAGTGACATTGTGCA	Mature B	1.38629
AAATGGAAGAATTGTG	Cycling Pro B	3.09104		AAATGGAAGAATTGTG	Cycling Pro B	2.19722
AAATGGAAGATCCCGC	Lambda Pre B	0		AAATGGAAGATCCCGC	Lambda Pre B	1.38629
AAATGGAAGGCTCTAT	PreBCRi II S phase	1.09861		AAATGGAAGGCTCTAT	PreBCRi II S phase	0.693147
AAATGGAAGGTCACTT	Lambda Pre B	0		AAATGGAAGGTCACTT	Lambda Pre B	0
AAATGGAAGGTGGCTA	PreBCRi I	1.79176		AAATGGAAGGTGGCTA	PreBCRi I	0
AAATGGAGTATACAGA	PreBCRi II G2/M phase	0.693147		AAATGGAGTATACAGA	PreBCRi II G2/M phase	0
AAATGGAGTCTATGAC	Pro B VDJ	3.3322		AAATGGAGTCTATGAC	Pro B VDJ	2.3979
AAATGGATCGGCTGGT	Mature B	0		AAATGGATCGGCTGGT	Mature B	0
AACAAAGAGAGAATCT	Kappa Pre B	0		AACAAAGAGAGAATCT	Kappa Pre B	0
AACAAAGAGGGTATAT	Pro B VDJ	3.21888		AACAAAGAGGGTATAT	Pro B VDJ	0.693147
AACAAAGAGTGGGAAA	PreBCRi I	1.09861		AACAAAGAGTGGGAAA	PreBCRi I	1.09861
AACAAAGCAAGCGCTC	Cycling Pro B	2.77259		AACAAAGCAAGCGCTC	Cycling Pro B	1.79176
AACAAAGCACAGACGA	PreBCRi I	0.693147		AACAAAGCACAGACGA	PreBCRi I	1.09861
AACAAAGCACTTGGGC	PreBCRi II G2/M phase	2.07944		AACAAAGCACTTGGGC	PreBCRi II G2/M phase	1.38629
AACAAAGCATACCACA	Cycling Pro B	1.79176		AACAAAGCATACCACA	Cycling Pro B	1.60944
AACAAAGGTGCGAACA	Lambda Pre B	1.09861		AACAAAGGTGCGAACA	Lambda Pre B	1.09861
AACAAAGGTGTTTACG	Immature B	1.09861		AACAAAGGTGTTTACG	Immature B	0.693147
AACAAAGTCACTGAAC	High Mitochondrial B	1.09861		AACAAAGTCACTGAAC	High Mitochondrial B	1.79176
AACAACCAGCTACTAC	PreBCRi II S phase	1.09861		AACAACCAGCTACTAC	PreBCRi II S phase	1.60944
AACAACCCAGGCACTC	Immature B	0.693147		AACAACCCAGGCACTC	Immature B	0
AACAACCGTAACGCGA	PreBCRi I	0		AACAACCGTAACGCGA	PreBCRi I	0
AACAACCGTGAAAGTT	Lambda Pre B	0		AACAACCGTGAAAGTT	Lambda Pre B	0
AACAACCGTGCATACT	PreBCRi I	0.693147		AACAACCGTGCATACT	PreBCRi I	1.60944
AACAACCTCCGAGGCT	Plasma Cells	0		AACAACCTCCGAGGCT	Plasma Cells	0
AACAACCTCCGCAAAT	Pro B VDJ	2.99573		AACAACCTCCGCAAAT	Pro B VDJ	2.30259
AACAAGAAGATGAACT	Kappa Pre B	2.3979		AACAAGAAGATGAACT	Kappa Pre B	2.07944
AACAAGACAACCCTAA	Immature B	1.38629		AACAAGACAACCCTAA	Immature B	0.693147
AACAAGACAGGACTAG	Pro B VDJ	1.79176		AACAAGACAGGACTAG	Pro B VDJ	2.70805
AACAAGATCATGCATG	Prepro B	0		AACAAGATCATGCATG	Prepro B	0
AACAAGATCCATCTAT	Immature B	0		AACAAGATCCATCTAT	Immature B	0
AACAAGATCCGTGGGT	PreBCRi I	0		AACAAGATCCGTGGGT	PreBCRi I	0.693147
AACAAGATCGAGCTGC	Pro B VDJ	3.13549		AACAAGATCGAGCTGC	Pro B VDJ	2.89037
AACACACAGAATCCCT	Pro B VDJ	2.70805		AACACACAGAATCCCT	Pro B VDJ	1.60944
AACACACAGGTGCCAA	Lambda Pre B	0		AACACACAGGTGCCAA	Lambda Pre B	0.693147
AACACACAGTTCGGTT	PreBCRi II G2/M phase	0		AACACACAGTTCGGTT	PreBCRi II G2/M phase	0.693147
AACACACCATTCTCTA	Lambda Pre B	0		AACACACCATTCTCTA	Lambda Pre B	0
AACACACGTCCCGGTA	Mature B	0.693147		AACACACGTCCCGGTA	Mature B	0
AACACACTCGCAATTG	Immature B	0		AACACACTCGCAATTG	Immature B	0.693147
AACACACTCTCAGAAC	Mature B	0.693147		AACACACTCTCAGAAC	Mature B	0.693147
AACACACTCTGGAAGG	PreBCRd	1.09861		AACACACTCTGGAAGG	PreBCRd	1.79176
AACAGGGAGCCACCGT	Mature B	0		AACAGGGAGCCACCGT	Mature B	1.09861
AACAGGGCACAACCGC	PreBCRi II G2/M phase	0		AACAGGGCACAACCGC	PreBCRi II G2/M phase	0
AACAGGGCACATGACT	Immature B	0		AACAGGGCACATGACT	Immature B	0.693147
AACAGGGTCAACACGT	Cycling Immature B	0		AACAGGGTCAACACGT	Cycling Immature B	0
AACAGGGTCGCCTAGG	Lambda Pre B	0		AACAGGGTCGCCTAGG	Lambda Pre B	0
AACCAACAGAGCAACC	Kappa Pre B	0		AACCAACAGAGCAACC	Kappa Pre B	0
AACCAACAGCAGTACG	Mature B	0		AACCAACAGCAGTACG	Mature B	0.693147
AACCAACAGCTTCTAG	PreBCRi II S phase	0		AACCAACAGCTTCTAG	PreBCRi II S phase	0.693147
AACCAACCAAAGGTTA	Kappa Pre B	2.94444		AACCAACCAAAGGTTA	Kappa Pre B	1.60944
AACCAACGTACTCAAC	Kappa Pre B	1.38629		AACCAACGTACTCAAC	Kappa Pre B	1.09861
AACCAACGTATGTCAC	Kappa Pre B	0		AACCAACGTATGTCAC	Kappa Pre B	0
AACCAACTCCTGTTGC	High Mitochondrial B	1.09861		AACCAACTCCTGTTGC	High Mitochondrial B	0
AACCAACTCGCTACGG	Prepro B	0.693147		AACCAACTCGCTACGG	Prepro B	0.693147
AACCAACTCGGATTAC	Kappa Pre B	1.09861		AACCAACTCGGATTAC	Kappa Pre B	0
AACCAACTCTGGTTGA	Lambda Pre B	0		AACCAACTCTGGTTGA	Lambda Pre B	0
AACCACAAGACGGATC	Immature B	0		AACCACAAGACGGATC	Immature B	0
AACCACAAGATTGCGG	Lambda Pre B	1.09861		AACCACAAGATTGCGG	Lambda Pre B	0
AACCACACAATAACGA	Kappa Pre B	0		AACCACACAATAACGA	Kappa Pre B	0
AACCACAGTCTCGCGA	Cycling Immature B	0		AACCACAGTCTCGCGA	Cycling Immature B	0
AACCACAGTCTTCCGT	Mature B	0.693147		AACCACAGTCTTCCGT	Mature B	0
AACCACATCATAGGCT	Kappa Pre B	0.693147		AACCACATCATAGGCT	Kappa Pre B	0
AACCACATCATGCGGC	PreBCRi I	0		AACCACATCATGCGGC	PreBCRi I	0
AACCACATCGCAATGT	Lambda Pre B	0		AACCACATCGCAATGT	Lambda Pre B	0
AACCATGAGGACAAGA	Pro B VDJ	4.00733		AACCATGAGGACAAGA	Pro B VDJ	3.3673
AACCATGAGGAGGCAG	Mature B	1.60944		AACCATGAGGAGGCAG	Mature B	0
AACCATGAGGTAGTAT	Immature B	1.09861		AACCATGAGGTAGTAT	Immature B	0
AACCATGAGTCACTCA	PreBCRi II S phase	0.693147		AACCATGAGTCACTCA	PreBCRi II S phase	0.693147
AACCATGCAATAGTCC	PreBCRi II G2/M phase	0.693147		AACCATGCAATAGTCC	PreBCRi II G2/M phase	0
AACCATGCATACACCA	Cycling Pro B	1.94591		AACCATGCATACACCA	Cycling Pro B	1.79176
AACCATGGTAGATGTA	PreBCRi I	0		AACCATGGTAGATGTA	PreBCRi I	0
AACCATGGTATTTCCT	PreBCRd	1.09861		AACCATGGTATTTCCT	PreBCRd	1.09861
AACCATGGTCTATGAC	Plasma Cells	0		AACCATGGTCTATGAC	Plasma Cells	0
AACCATGGTGACACAG	PreBCRd	1.60944		AACCATGGTGACACAG	PreBCRd	1.38629
AACCATGGTTCGAACT	Mature B	1.09861		AACCATGGTTCGAACT	Mature B	0.693147
AACCATGTCCAAGAGG	PreBCRd	2.70805		AACCATGTCCAAGAGG	PreBCRd	1.60944
AACCATGTCGATCCCT	Kappa Pre B	0		AACCATGTCGATCCCT	Kappa Pre B	0
AACCCAAGTGGAGGTT	High Mitochondrial B	1.09861		AACCCAAGTGGAGGTT	High Mitochondrial B	1.09861
AACCCAATCACATCAG	PreBCRi I	0		AACCCAATCACATCAG	PreBCRi I	0
AACCCAATCGTCTCAC	Prepro B	0		AACCCAATCGTCTCAC	Prepro B	0.693147
AACCTGAAGGTCATCT	Pro B VDJ	3.17805		AACCTGAAGGTCATCT	Pro B VDJ	2.77259
AACCTGACAACAGCCC	Pro B VDJ	3.55535		AACCTGACAACAGCCC	Pro B VDJ	2.77259
AACCTGACAGCAGTTT	Immature B	1.09861		AACCTGACAGCAGTTT	Immature B	0
AACCTGAGTTGCCGCA	Kappa Pre B	0		AACCTGAGTTGCCGCA	Kappa Pre B	0
AACCTGATCAAACGTC	Mature B	0		AACCTGATCAAACGTC	Mature B	0
AACCTTTAGCACCCAC	PreBCRi I	2.30259		AACCTTTAGCACCCAC	PreBCRi I	1.38629
AACCTTTCAAAGCACG	Prepro B	0.693147		AACCTTTCAAAGCACG	Prepro B	0
AACCTTTCAAGCCCAC	Pro B VDJ	2.83321		AACCTTTCAAGCCCAC	Pro B VDJ	1.94591
AACCTTTCAAGTTCGT	PreBCRi II S phase	0.693147		AACCTTTCAAGTTCGT	PreBCRi II S phase	1.60944
AACCTTTCAAGTTGGG	PreBCRi I	0		AACCTTTCAAGTTGGG	PreBCRi I	0
AACCTTTCATATCTGG	High Mitochondrial B	1.79176		AACCTTTCATATCTGG	High Mitochondrial B	0.693147
AACCTTTCATCCGCGA	Mature B	0		AACCTTTCATCCGCGA	Mature B	0.693147
AACCTTTGTACCAATC	Pro B VDJ	3.17805		AACCTTTGTACCAATC	Pro B VDJ	2.48491
AACCTTTGTAGGCAAC	Lambda Pre B	1.09861		AACCTTTGTAGGCAAC	Lambda Pre B	1.09861
AACCTTTGTTACTCAG	Lambda Pre B	0		AACCTTTGTTACTCAG	Lambda Pre B	0.693147
AACCTTTGTTAGGAGC	PreBCRi I	1.09861		AACCTTTGTTAGGAGC	PreBCRi I	0
AACCTTTTCGACATCA	Lambda Pre B	0.693147		AACCTTTTCGACATCA	Lambda Pre B	0
AACCTTTTCGACGCTG	Immature B	1.09861		AACCTTTTCGACGCTG	Immature B	0
AACCTTTTCGATTTCT	Cycling Pro B	1.60944		AACCTTTTCGATTTCT	Cycling Pro B	1.60944
AACGAAAAGCTCGGCT	Immature B	0		AACGAAAAGCTCGGCT	Immature B	0.693147
AACGAAAAGGTAGATT	Mature B	0.693147		AACGAAAAGGTAGATT	Mature B	0
AACGAAACACCGTCGA	Kappa Pre B	0.693147		AACGAAACACCGTCGA	Kappa Pre B	0.693147
AACGAAATCCACTGGG	Kappa Pre B	0		AACGAAATCCACTGGG	Kappa Pre B	0
AACGAAATCGGAAGGT	Cycling Pro B	2.19722		AACGAAATCGGAAGGT	Cycling Pro B	1.79176
AACGGGACACACTTAG	Cycling Pro B	1.38629		AACGGGACACACTTAG	Cycling Pro B	2.07944
AACGGGAGTTGAATCC	PreBCRd	1.79176		AACGGGAGTTGAATCC	PreBCRd	1.60944
AACGGGATCAAGCCGC	Lambda Pre B	0		AACGGGATCAAGCCGC	Lambda Pre B	0
AACGGGATCAAGTGTC	PreBCRd	1.38629		AACGGGATCAAGTGTC	PreBCRd	1.38629
AACGGGATCCCTCATG	Prepro B	0		AACGGGATCCCTCATG	Prepro B	0.693147
AACGGGATCGTGGACC	PreBCRi I	0		AACGGGATCGTGGACC	PreBCRi I	0
AACGGGATCGTGTTCC	PreBCRi I	0		AACGGGATCGTGTTCC	PreBCRi I	0
AACGGGATCGTTCTCG	PreBCRi II S phase	1.38629		AACGGGATCGTTCTCG	PreBCRi II S phase	0
AACGGGATCTTGTTAC	Pro B VDJ	2.89037		AACGGGATCTTGTTAC	Pro B VDJ	1.79176
AACGTCAAGAATAGTC	PreBCRi II S phase	0.693147		AACGTCAAGAATAGTC	PreBCRi II S phase	0.693147
AACGTCAAGCGTCTGC	Lambda Pre B	0		AACGTCAAGCGTCTGC	Lambda Pre B	0
AACGTCAAGGATTTGA	Immature B	1.09861		AACGTCAAGGATTTGA	Immature B	0
AACGTCAAGGGCAGAG	Kappa Pre B	1.09861		AACGTCAAGGGCAGAG	Kappa Pre B	0
AACGTCAAGTGAGCCA	Prepro B	1.09861		AACGTCAAGTGAGCCA	Prepro B	0
AACGTCACAATCTGCA	Kappa Pre B	1.09861		AACGTCACAATCTGCA	Kappa Pre B	0
AACGTCACACCTGCTT	Kappa Pre B	1.09861		AACGTCACACCTGCTT	Kappa Pre B	0.693147
AACGTCACACGCTTAA	PreBCRi I	1.94591		AACGTCACACGCTTAA	PreBCRi I	0.693147
AACGTCATCGCCTAGG	Mature B	1.38629		AACGTCATCGCCTAGG	Mature B	0
AACGTCATCTTCACAT	Pro B VDJ	2.99573		AACGTCATCTTCACAT	Pro B VDJ	2.70805
AACTTCTAGGGTACGT	PreBCRi II S phase	0		AACTTCTAGGGTACGT	PreBCRi II S phase	0
AACTTCTCACTATCCC	Kappa Pre B	1.09861		AACTTCTCACTATCCC	Kappa Pre B	0
AACTTCTCATCCGATA	Kappa Pre B	0		AACTTCTCATCCGATA	Kappa Pre B	1.09861
AACTTCTGTAAGCAAT	PreBCRi II G2/M phase	2.99573		AACTTCTGTAAGCAAT	PreBCRi II G2/M phase	2.30259
AACTTCTTCAGCGCAC	Mature B	0		AACTTCTTCAGCGCAC	Mature B	0
AACTTCTTCGATGCAT	Mature B	0		AACTTCTTCGATGCAT	Mature B	1.09861
AACTTCTTCTCGCAGG	PreBCRd	1.09861		AACTTCTTCTCGCAGG	PreBCRd	1.79176
AAGAACACACCACTGG	Mature B	0		AAGAACACACCACTGG	Mature B	0
AAGAACAGTTGATGTC	PreBCRi II S phase	1.60944		AAGAACAGTTGATGTC	PreBCRi II S phase	0.693147
AAGAACATCATAGCAC	PreBCRi II S phase	1.09861		AAGAACATCATAGCAC	PreBCRi II S phase	1.79176
AAGAACATCCAAAGGG	Mature B	1.09861		AAGAACATCCAAAGGG	Mature B	0.693147
AAGAACATCCGTGCGA	Lambda Pre B	0		AAGAACATCCGTGCGA	Lambda Pre B	0
AAGAACATCCTTGGAA	Mature B	1.09861		AAGAACATCCTTGGAA	Mature B	0
AAGAACATCGTTGTAG	PreBCRd	0.693147		AAGAACATCGTTGTAG	PreBCRd	1.79176
AAGACAAAGGCGCTCT	Plasma Cells	0		AAGACAAAGGCGCTCT	Plasma Cells	0
AAGACAAGTGAATGAT	Cycling Pro B	3.21888		AAGACAAGTGAATGAT	Cycling Pro B	2.19722
AAGACAAGTGCTTATG	PreBCRi II S phase	0		AAGACAAGTGCTTATG	PreBCRi II S phase	0
AAGACAAGTGGACCTC	Lambda Pre B	0		AAGACAAGTGGACCTC	Lambda Pre B	0
AAGACAATCGTGGAAG	Plasma Cells	0		AAGACAATCGTGGAAG	Plasma Cells	0
AAGACAATCTGGTTGA	Prepro B	0.693147		AAGACAATCTGGTTGA	Prepro B	0.693147
AAGACTCAGTGGTTGG	Pro B VDJ	2.56495		AAGACTCAGTGGTTGG	Pro B VDJ	2.83321
AAGACTCAGTTTCAGC	PreBCRi I	2.19722		AAGACTCAGTTTCAGC	PreBCRi I	1.79176
AAGACTCCACAAGCTT	PreBCRd	1.38629		AAGACTCCACAAGCTT	PreBCRd	1.79176
AAGACTCCACTTCAAG	Prepro B	0		AAGACTCCACTTCAAG	Prepro B	0
AAGACTCCATTGACTG	Immature B	0.693147		AAGACTCCATTGACTG	Immature B	0.693147
AAGACTCTCACCATCC	Prepro B	0		AAGACTCTCACCATCC	Prepro B	0
AAGACTCTCATTGTGG	Cycling Pro B	2.89037		AAGACTCTCATTGTGG	Cycling Pro B	2.3979
AAGACTCTCCTTCACG	Lambda Pre B	0		AAGACTCTCCTTCACG	Lambda Pre B	1.09861
AAGACTCTCGTCCTTG	Kappa Pre B	0		AAGACTCTCGTCCTTG	Kappa Pre B	0.693147
AAGATAGAGTGTTCCA	Mature B	1.60944		AAGATAGAGTGTTCCA	Mature B	1.09861
AAGATAGCAGTATTCG	PreBCRi I	0		AAGATAGCAGTATTCG	PreBCRi I	1.09861
AAGATAGGTGGTCCCA	Cycling Pro B	2.63906		AAGATAGGTGGTCCCA	Cycling Pro B	2.07944
AAGATAGTCGATGGAG	High Mitochondrial B	1.09861		AAGATAGTCGATGGAG	High Mitochondrial B	0
AAGCATCAGCCTATCA	Kappa Pre B	0		AAGCATCAGCCTATCA	Kappa Pre B	0
AAGCATCCACGACGTC	Mature B	0.693147		AAGCATCCACGACGTC	Mature B	0.693147
AAGCATCCACGGTGTC	Immature B	0		AAGCATCCACGGTGTC	Immature B	0
AAGCATCGTATCAGCT	PreBCRi I	1.38629		AAGCATCGTATCAGCT	PreBCRi I	1.38629
AAGCATCGTGAGACGT	Lambda Pre B	0		AAGCATCGTGAGACGT	Lambda Pre B	1.09861
AAGCATCTCCCTGGTT	Kappa Pre B	0		AAGCATCTCCCTGGTT	Kappa Pre B	0
AAGCATCTCGATACGT	Cycling Pro B	2.48491		AAGCATCTCGATACGT	Cycling Pro B	2.3979
AAGCATCTCGCCAACG	Mature B	0		AAGCATCTCGCCAACG	Mature B	0
AAGCATCTCTACTTCA	Immature B	0		AAGCATCTCTACTTCA	Immature B	0
AAGCCATAGGCAGGGA	Immature B	0.693147		AAGCCATAGGCAGGGA	Immature B	1.09861
AAGCCATAGTTACGTC	Pro B VDJ	3.49651		AAGCCATAGTTACGTC	Pro B VDJ	2.19722
AAGCCATAGTTGGACG	Pro B VDJ	3.3322		AAGCCATAGTTGGACG	Pro B VDJ	2.83321
AAGCCATCAAATGCGG	Kappa Pre B	1.09861		AAGCCATCAAATGCGG	Kappa Pre B	1.09861
AAGCCATGTAGATCGG	Immature B	1.38629		AAGCCATGTAGATCGG	Immature B	0
AAGCCATGTTCCTAGA	Cycling Pro B	3.21888		AAGCCATGTTCCTAGA	Cycling Pro B	2.89037
AAGCCATTCTCCGTGT	Kappa Pre B	0		AAGCCATTCTCCGTGT	Kappa Pre B	0.693147
AAGCGAGCACCCAACG	PreBCRi I	0		AAGCGAGCACCCAACG	PreBCRi I	1.38629
AAGCGAGGTGGTTTAC	Mature B	0		AAGCGAGGTGGTTTAC	Mature B	1.38629
AAGCGAGGTTCGTACA	Immature B	1.09861		AAGCGAGGTTCGTACA	Immature B	0
AAGCGTTAGAGCAAGA	Prepro B	0		AAGCGTTAGAGCAAGA	Prepro B	0
AAGCGTTAGCGCTGAA	Mature B	0		AAGCGTTAGCGCTGAA	Mature B	0
AAGCGTTTCCACCTGT	Pro B VDJ	3.17805		AAGCGTTTCCACCTGT	Pro B VDJ	2.77259
AAGCGTTTCGCGGACT	PreBCRi I	0		AAGCGTTTCGCGGACT	PreBCRi I	0
AAGCGTTTCGGCATTA	PreBCRd	1.79176		AAGCGTTTCGGCATTA	PreBCRd	2.07944
AAGCGTTTCTAGACCA	PreBCRi I	0		AAGCGTTTCTAGACCA	PreBCRi I	0
AAGGAATAGAGCTTTC	PreBCRi I	0		AAGGAATAGAGCTTTC	PreBCRi I	0
AAGGAATAGGGAGGAC	High Mitochondrial B	1.79176		AAGGAATAGGGAGGAC	High Mitochondrial B	0
AAGGAATCAAAGCTCT	Cycling Pro B	3.13549		AAGGAATCAAAGCTCT	Cycling Pro B	2.07944
AAGGAATCAATACCCA	Immature B	0		AAGGAATCAATACCCA	Immature B	0
AAGGAATCACCCGTAG	PreBCRd	1.38629		AAGGAATCACCCGTAG	PreBCRd	1.09861
AAGGAATCATCCGGTG	PreBCRi I	1.38629		AAGGAATCATCCGGTG	PreBCRi I	1.38629
AAGGAATGTACCCACG	Mature B	0		AAGGAATGTACCCACG	Mature B	0.693147
AAGGAATGTACGTGTT	Cycling Pro B	1.94591		AAGGAATGTACGTGTT	Cycling Pro B	2.30259
AAGGAATGTAGTCGGA	PreBCRi I	1.38629		AAGGAATGTAGTCGGA	PreBCRi I	0
AAGGAATTCAAGTCGT	PreBCRi I	0		AAGGAATTCAAGTCGT	PreBCRi I	0.693147
AAGGAATTCACTAGCA	Plasma Cells	0		AAGGAATTCACTAGCA	Plasma Cells	0
AAGGAATTCCTACCGT	Mature B	0		AAGGAATTCCTACCGT	Mature B	0
AAGGAATTCTCGGTCT	Cycling Pro B	2.89037		AAGGAATTCTCGGTCT	Cycling Pro B	1.94591
AAGGTAAAGTACCCTA	Cycling Immature B	0		AAGGTAAAGTACCCTA	Cycling Immature B	0
AAGGTAACACCTGAAT	Cycling Immature B	0		AAGGTAACACCTGAAT	Cycling Immature B	0
AAGGTAACACTAGGCC	Lambda Pre B	0		AAGGTAACACTAGGCC	Lambda Pre B	0
AAGGTAACATCAGCTA	Immature B	0		AAGGTAACATCAGCTA	Immature B	0
AAGGTAAGTGCCTGAC	Immature B	0		AAGGTAAGTGCCTGAC	Immature B	0.693147
AAGGTAAGTGGTAATA	High Mitochondrial B	0.693147		AAGGTAAGTGGTAATA	High Mitochondrial B	0
AAGGTAAGTGGTCTAT	Immature B	1.09861		AAGGTAAGTGGTCTAT	Immature B	0
AAGGTAATCATACGGT	Kappa Pre B	2.07944		AAGGTAATCATACGGT	Kappa Pre B	1.38629
AAGTACCAGACATGCG	PreBCRd	1.60944		AAGTACCAGACATGCG	PreBCRd	1.79176
AAGTACCAGAGCCATG	Lambda Pre B	0.693147		AAGTACCAGAGCCATG	Lambda Pre B	0
AAGTACCAGAGCCCAA	PreBCRi I	0		AAGTACCAGAGCCCAA	PreBCRi I	0
AAGTACCAGCGCCATC	Cycling Pro B	2.83321		AAGTACCAGCGCCATC	Cycling Pro B	2.48491
AAGTACCCACATTCTT	Kappa Pre B	1.09861		AAGTACCCACATTCTT	Kappa Pre B	0
AAGTACCCAGGTTTAC	PreBCRi II S phase	0.693147		AAGTACCCAGGTTTAC	PreBCRi II S phase	0
AAGTCGTAGCCGTCGT	High Mitochondrial B	1.38629		AAGTCGTAGCCGTCGT	High Mitochondrial B	0
AAGTCGTAGTCGTCTA	Lambda Pre B	0.693147		AAGTCGTAGTCGTCTA	Lambda Pre B	0.693147
AAGTCGTCAATAGAGT	Immature B	1.09861		AAGTCGTCAATAGAGT	Immature B	0
AAGTCGTCAATGGCCC	Kappa Pre B	0.693147		AAGTCGTCAATGGCCC	Kappa Pre B	1.60944
AAGTCGTGTCACATTG	PreBCRi I	0		AAGTCGTGTCACATTG	PreBCRi I	1.09861
AAGTCGTGTCCGGCAT	Cycling Immature B	0		AAGTCGTGTCCGGCAT	Cycling Immature B	0
AAGTCGTGTGCCCTTT	Immature B	0		AAGTCGTGTGCCCTTT	Immature B	0
AAGTCGTGTGTGAGCA	PreBCRi I	0		AAGTCGTGTGTGAGCA	PreBCRi I	0.693147
AAGTCGTGTGTTACAC	Lambda Pre B	0		AAGTCGTGTGTTACAC	Lambda Pre B	0
AAGTGAAAGAGTGTGC	Mature B	0.693147		AAGTGAAAGAGTGTGC	Mature B	1.09861
AAGTGAAAGATTGATG	PreBCRi I	0		AAGTGAAAGATTGATG	PreBCRi I	0
AAGTGAAAGGCCTTCG	Immature B	1.09861		AAGTGAAAGGCCTTCG	Immature B	0
AAGTGAACACGTGAGA	Kappa Pre B	0		AAGTGAACACGTGAGA	Kappa Pre B	0
AAGTGAAGTGACATCT	Pro B VDJ	3.46574		AAGTGAAGTGACATCT	Pro B VDJ	2.48491
AAGTGAATCCATACAG	Lambda Pre B	0.693147		AAGTGAATCCATACAG	Lambda Pre B	0
AAGTTCGAGCGTCTGC	Immature B	0		AAGTTCGAGCGTCTGC	Immature B	0
AAGTTCGCAGGTCAAG	Mature B	1.38629		AAGTTCGCAGGTCAAG	Mature B	0
AAGTTCGCATAGATGA	PreBCRi I	0		AAGTTCGCATAGATGA	PreBCRi I	0.693147
AAGTTCGCATCACCAA	Plasma Cells	0		AAGTTCGCATCACCAA	Plasma Cells	0
AAGTTCGCATCAGTCA	Immature B	0		AAGTTCGCATCAGTCA	Immature B	1.09861
AAGTTCGCATCCGAGC	Cycling Pro B	1.60944		AAGTTCGCATCCGAGC	Cycling Pro B	0.693147
AAGTTCGGTCAGGAGT	PreBCRi I	0		AAGTTCGGTCAGGAGT	PreBCRi I	0
AAGTTCGGTCCAGTTA	Mature B	1.60944		AAGTTCGGTCCAGTTA	Mature B	0
AAGTTCGTCTTGGATG	High Mitochondrial B	1.38629		AAGTTCGTCTTGGATG	High Mitochondrial B	1.38629
AATAGAGAGGAAGTAG	PreBCRi I	0		AATAGAGAGGAAGTAG	PreBCRi I	0
AATAGAGAGTGGTTCT	Immature B	0		AATAGAGAGTGGTTCT	Immature B	0
AATAGAGGTCTAGATC	Lambda Pre B	1.38629		AATAGAGGTCTAGATC	Lambda Pre B	0
AATAGAGGTGGGTCAA	Immature B	1.09861		AATAGAGGTGGGTCAA	Immature B	1.38629
AATAGAGTCACCGGTG	Kappa Pre B	0		AATAGAGTCACCGGTG	Kappa Pre B	0.693147
AATAGAGTCGCCACTT	PreBCRi II S phase	0.693147		AATAGAGTCGCCACTT	PreBCRi II S phase	0
AATAGAGTCTTCCAGC	Cycling Pro B	1.79176		AATAGAGTCTTCCAGC	Cycling Pro B	1.94591
AATCACGAGACCCTTA	PreBCRi I	0.693147		AATCACGAGACCCTTA	PreBCRi I	1.38629
AATCACGAGACTGGGT	Kappa Pre B	1.38629		AATCACGAGACTGGGT	Kappa Pre B	0
AATCACGAGCGAAACC	PreBCRi I	0		AATCACGAGCGAAACC	PreBCRi I	0.693147
AATCACGAGGAATCGC	Mature B	0		AATCACGAGGAATCGC	Mature B	0
AATCACGCACTAACCA	Kappa Pre B	0.693147		AATCACGCACTAACCA	Kappa Pre B	0.693147
AATCACGCAGCGTATT	PreBCRi I	0.693147		AATCACGCAGCGTATT	PreBCRi I	0.693147
AATCACGCATCTTAGG	Mature B	0		AATCACGCATCTTAGG	Mature B	0.693147
AATCACGTCACCTGTC	Mature B	1.38629		AATCACGTCACCTGTC	Mature B	0
AATCACGTCTAGAGCT	PreBCRi I	1.09861		AATCACGTCTAGAGCT	PreBCRi I	0
AATCGACAGGGATCAC	Immature B	1.09861		AATCGACAGGGATCAC	Immature B	0
AATCGACCACCCTATC	PreBCRi I	0.693147		AATCGACCACCCTATC	PreBCRi I	0
AATCGACCAGAAGTGC	Prepro B	0.693147		AATCGACCAGAAGTGC	Prepro B	0.693147
AATCGACGTAACGGTG	PreBCRi I	0		AATCGACGTAACGGTG	PreBCRi I	0
AATCGACGTTTGATCG	PreBCRi II G2/M phase	0		AATCGACGTTTGATCG	PreBCRi II G2/M phase	1.38629
AATCGACTCAATCAGC	Lambda Pre B	0		AATCGACTCAATCAGC	Lambda Pre B	0
AATCGACTCCTCTAGC	PreBCRi I	0		AATCGACTCCTCTAGC	PreBCRi I	0
AATCGACTCTGGACCG	Kappa Pre B	2.07944		AATCGACTCTGGACCG	Kappa Pre B	2.07944
AATCGTGAGTGGGAAA	Immature B	0.693147		AATCGTGAGTGGGAAA	Immature B	0
AATCGTGCAGAGACTG	Mature B	0.693147		AATCGTGCAGAGACTG	Mature B	0
AATCGTGCAGCAGTCC	Cycling Pro B	2.63906		AATCGTGCAGCAGTCC	Cycling Pro B	2.56495
AATCGTGGTTGCCATA	PreBCRi II S phase	0.693147		AATCGTGGTTGCCATA	PreBCRi II S phase	1.38629
AATCGTGTCAAGGTGG	Prepro B	0		AATCGTGTCAAGGTGG	Prepro B	0
AATCGTGTCCATTCAT	PreBCRi I	0.693147		AATCGTGTCCATTCAT	PreBCRi I	1.09861
AATCGTGTCGTCAAAC	Kappa Pre B	0		AATCGTGTCGTCAAAC	Kappa Pre B	0
AATCGTGTCGTCCTCA	High Mitochondrial B	1.94591		AATCGTGTCGTCCTCA	High Mitochondrial B	1.60944
AATGAAGAGATCCCAT	Kappa Pre B	0		AATGAAGAGATCCCAT	Kappa Pre B	0
AATGAAGAGTAACAGT	High Mitochondrial B	0.693147		AATGAAGAGTAACAGT	High Mitochondrial B	1.60944
AATGAAGCACTGCGAC	Kappa Pre B	0.693147		AATGAAGCACTGCGAC	Kappa Pre B	1.09861
AATGAAGCATCTATCT	Pro B VDJ	3.17805		AATGAAGCATCTATCT	Pro B VDJ	2.30259
AATGAAGGTACGCTTA	PreBCRi I	0		AATGAAGGTACGCTTA	PreBCRi I	0
AATGAAGGTATCGAAA	Immature B	0		AATGAAGGTATCGAAA	Immature B	0
AATGAAGGTCGTACAT	Kappa Pre B	0		AATGAAGGTCGTACAT	Kappa Pre B	0.693147
AATGAAGGTTCCGGTG	Kappa Pre B	0.693147		AATGAAGGTTCCGGTG	Kappa Pre B	0
AATGAAGTCCGTAGTA	Kappa Pre B	0.693147		AATGAAGTCCGTAGTA	Kappa Pre B	0
AATGAAGTCGCATAGT	Lambda Pre B	0.693147		AATGAAGTCGCATAGT	Lambda Pre B	0
AATGAAGTCGCCCAGA	Immature B	1.09861		AATGAAGTCGCCCAGA	Immature B	0
AATGAAGTCGGTCGGT	Mature B	0		AATGAAGTCGGTCGGT	Mature B	0.693147
AATGAAGTCGTTCTCG	PreBCRd	2.07944		AATGAAGTCGTTCTCG	PreBCRd	1.60944
AATGACCGTCGTACTA	Cycling Pro B	2.30259		AATGACCGTCGTACTA	Cycling Pro B	2.07944
AATGACCGTCTTTCAT	Prepro B	2.56495		AATGACCGTCTTTCAT	Prepro B	1.94591
AATGACCGTGCCCTTT	Kappa Pre B	0		AATGACCGTGCCCTTT	Kappa Pre B	0
AATGACCTCCGTGACG	Pro B VDJ	3.13549		AATGACCTCCGTGACG	Pro B VDJ	2.70805
AATGACCTCGCCTTTG	Kappa Pre B	0		AATGACCTCGCCTTTG	Kappa Pre B	0
AATGACCTCGTTCGCT	PreBCRi I	0.693147		AATGACCTCGTTCGCT	PreBCRi I	0
AATGACCTCTACACAG	High Mitochondrial B	1.38629		AATGACCTCTACACAG	High Mitochondrial B	0
AATGACCTCTTGAGCA	High Mitochondrial B	1.79176		AATGACCTCTTGAGCA	High Mitochondrial B	0.693147
AATGCCAAGATCCTAC	Kappa Pre B	1.09861		AATGCCAAGATCCTAC	Kappa Pre B	0
AATGCCAAGCTCCCTT	Prepro B	0		AATGCCAAGCTCCCTT	Prepro B	0
AATGCCAAGGCTAACG	PreBCRi I	0		AATGCCAAGGCTAACG	PreBCRi I	1.09861
AATGCCAAGTCATGGG	Lambda Pre B	1.38629		AATGCCAAGTCATGGG	Lambda Pre B	1.09861
AATGCCAAGTCGCCCA	Lambda Pre B	0		AATGCCAAGTCGCCCA	Lambda Pre B	0
AATGCCACAACCGCCA	Lambda Pre B	1.09861		AATGCCACAACCGCCA	Lambda Pre B	0
AATGCCACAGCATTGT	Mature B	0		AATGCCACAGCATTGT	Mature B	0.693147
AATGCCACATACCATG	Immature B	0.693147		AATGCCACATACCATG	Immature B	0
AATGCCAGTATGAGCG	Lambda Pre B	0.693147		AATGCCAGTATGAGCG	Lambda Pre B	0
AATGCCAGTTATCTTC	PreBCRi I	0.693147		AATGCCAGTTATCTTC	PreBCRi I	0
AATGCCAGTTGCCATA	PreBCRd	1.60944		AATGCCAGTTGCCATA	PreBCRd	1.38629
AATGCCATCCAAGAGG	PreBCRi II S phase	0		AATGCCATCCAAGAGG	PreBCRi II S phase	0.693147
AATGCCATCCAGTGCG	Mature B	0		AATGCCATCCAGTGCG	Mature B	0
AATGGAAAGAAGAACG	Pro B VDJ	2.89037		AATGGAAAGAAGAACG	Pro B VDJ	1.94591
AATGGAAAGGATTTCC	Kappa Pre B	1.38629		AATGGAAAGGATTTCC	Kappa Pre B	0.693147
AATGGAAAGTTCCTGA	Immature B	0.693147		AATGGAAAGTTCCTGA	Immature B	0.693147
AATGGAACAGAACATA	PreBCRi II G2/M phase	0		AATGGAACAGAACATA	PreBCRi II G2/M phase	0
AATGGAACAGACATCT	PreBCRi I	0		AATGGAACAGACATCT	PreBCRi I	0
AATGGAACATTGTCGA	Mature B	1.38629		AATGGAACATTGTCGA	Mature B	0
AATGGAAGTAATGCGG	Pro B VDJ	3.58352		AATGGAAGTAATGCGG	Pro B VDJ	2.56495
AATGGAAGTAGCGCCT	Immature B	0		AATGGAAGTAGCGCCT	Immature B	0.693147
AATGGAAGTCATACCA	Lambda Pre B	1.09861		AATGGAAGTCATACCA	Lambda Pre B	0
AATGGAAGTCCGGTCA	Kappa Pre B	1.09861		AATGGAAGTCCGGTCA	Kappa Pre B	0
AATGGAAGTGATGTAA	Kappa Pre B	1.09861		AATGGAAGTGATGTAA	Kappa Pre B	0
AATGGAAGTGTCTAAC	PreBCRi I	0		AATGGAAGTGTCTAAC	PreBCRi I	0
AATGGAAGTTCCAGGC	Kappa Pre B	0		AATGGAAGTTCCAGGC	Kappa Pre B	0
AATGGAATCGAACCAT	Immature B	0		AATGGAATCGAACCAT	Immature B	0
AATGGAATCGACCACG	Mature B	0.693147		AATGGAATCGACCACG	Mature B	0
AATGGAATCGGCAGTC	Immature B	1.09861		AATGGAATCGGCAGTC	Immature B	0
AATGGCTAGTTGGGAC	Mature B	0		AATGGCTAGTTGGGAC	Mature B	0.693147
AATGGCTCAAAGAGTT	PreBCRi II G2/M phase	0.693147		AATGGCTCAAAGAGTT	PreBCRi II G2/M phase	0.693147
AATGGCTCACCATAAC	Kappa Pre B	1.94591		AATGGCTCACCATAAC	Kappa Pre B	1.60944
AATGGCTCAGCAGTGA	Mature B	0		AATGGCTCAGCAGTGA	Mature B	0.693147
AATGGCTCAGGTGTGA	PreBCRi I	0		AATGGCTCAGGTGTGA	PreBCRi I	0.693147
AATGGCTGTGACTATC	Immature B	0		AATGGCTGTGACTATC	Immature B	0
AATGGCTTCCTGTACC	PreBCRi I	0		AATGGCTTCCTGTACC	PreBCRi I	0.693147
AATGGCTTCTGGGATT	Kappa Pre B	1.09861		AATGGCTTCTGGGATT	Kappa Pre B	0
AATTCCTAGACCAAGC	Immature B	0		AATTCCTAGACCAAGC	Immature B	0
AATTCCTAGATAACAC	Immature B	1.09861		AATTCCTAGATAACAC	Immature B	1.09861
AATTCCTAGCGCATCC	Mature B	0		AATTCCTAGCGCATCC	Mature B	0
AATTCCTAGGACATCG	Kappa Pre B	0.693147		AATTCCTAGGACATCG	Kappa Pre B	0
AATTCCTCACATGAAA	Immature B	0		AATTCCTCACATGAAA	Immature B	0
AATTCCTCAGCGTGCT	PreBCRd	1.38629		AATTCCTCAGCGTGCT	PreBCRd	1.38629
AATTCCTCATTCAGGT	PreBCRd	1.38629		AATTCCTCATTCAGGT	PreBCRd	1.09861
AATTCCTGTTGGTGTT	PreBCRi II G2/M phase	1.79176		AATTCCTGTTGGTGTT	PreBCRi II G2/M phase	1.09861
AATTCCTTCGAGTCTA	Mature B	0		AATTCCTTCGAGTCTA	Mature B	0
AATTTCCAGGTCGTGA	PreBCRd	1.38629		AATTTCCAGGTCGTGA	PreBCRd	1.38629
AATTTCCCAATGTGGG	Lambda Pre B	1.09861		AATTTCCCAATGTGGG	Lambda Pre B	0
AATTTCCCAGGATCTT	Mature B	1.09861		AATTTCCCAGGATCTT	Mature B	1.09861
AATTTCCCATAATCGC	Mature B	0.693147		AATTTCCCATAATCGC	Mature B	0
AATTTCCCATTGTGCA	Lambda Pre B	1.09861		AATTTCCCATTGTGCA	Lambda Pre B	1.09861
AATTTCCGTGCCTACG	Immature B	1.09861		AATTTCCGTGCCTACG	Immature B	0
AATTTCCGTTCAAAGA	PreBCRi I	0.693147		AATTTCCGTTCAAAGA	PreBCRi I	0
AATTTCCTCTCGCTCA	Immature B	1.79176		AATTTCCTCTCGCTCA	Immature B	0
ACAAAGACAGCACAAG	Mature B	1.38629		ACAAAGACAGCACAAG	Mature B	0
ACAAAGACATAATGCC	Plasma Cells	0		ACAAAGACATAATGCC	Plasma Cells	0
ACAAAGAGTACGATTC	PreBCRi I	0		ACAAAGAGTACGATTC	PreBCRi I	0
ACAAAGAGTGAGATCG	Kappa Pre B	1.79176		ACAAAGAGTGAGATCG	Kappa Pre B	1.09861
ACAAAGATCGCGTAGC	Pro B VDJ	2.77259		ACAAAGATCGCGTAGC	Pro B VDJ	1.60944
ACAAAGATCTAATTCC	Kappa Pre B	1.09861		ACAAAGATCTAATTCC	Kappa Pre B	0
ACAAAGATCTTACGTT	PreBCRd	1.60944		ACAAAGATCTTACGTT	PreBCRd	1.38629
ACAACCAAGATTGGGC	PreBCRi I	0.693147		ACAACCAAGATTGGGC	PreBCRi I	0
ACAACCAAGCGACTAG	Mature B	1.60944		ACAACCAAGCGACTAG	Mature B	0.693147
ACAACCACAGTACTAC	Kappa Pre B	0.693147		ACAACCACAGTACTAC	Kappa Pre B	0
ACAACCACATAATGCC	Kappa Pre B	0		ACAACCACATAATGCC	Kappa Pre B	0
ACAACCAGTGAGCGAT	PreBCRi I	0		ACAACCAGTGAGCGAT	PreBCRi I	0.693147
ACAACCATCGAGGCAA	Kappa Pre B	0.693147		ACAACCATCGAGGCAA	Kappa Pre B	0.693147
ACAAGCTAGCGTGAAC	Kappa Pre B	1.09861		ACAAGCTAGCGTGAAC	Kappa Pre B	0
ACAAGCTCAACCCGCA	Pro B VDJ	3.46574		ACAAGCTCAACCCGCA	Pro B VDJ	2.48491
ACAAGCTGTACTCAAC	Cycling Pro B	2.70805		ACAAGCTGTACTCAAC	Cycling Pro B	1.94591
ACAAGCTGTATGACAA	Pro B VDJ	3.29584		ACAAGCTGTATGACAA	Pro B VDJ	1.60944
ACAAGCTTCGTGTGAT	Pro B VDJ	2.19722		ACAAGCTTCGTGTGAT	Pro B VDJ	1.38629
ACACAGTAGCAATTCC	Kappa Pre B	0		ACACAGTAGCAATTCC	Kappa Pre B	0
ACACAGTAGGAAGTCC	Lambda Pre B	0		ACACAGTAGGAAGTCC	Lambda Pre B	0.693147
ACACAGTGTATCGTGT	Mature B	0		ACACAGTGTATCGTGT	Mature B	0
ACACAGTGTGTCCATA	Lambda Pre B	1.09861		ACACAGTGTGTCCATA	Lambda Pre B	0
ACACAGTTCTCGTCAC	PreBCRi I	0		ACACAGTTCTCGTCAC	PreBCRi I	0
ACACCAAAGATGTTCC	PreBCRi II S phase	1.38629		ACACCAAAGATGTTCC	PreBCRi II S phase	0.693147
ACACCAAAGGAATCGC	Lambda Pre B	1.09861		ACACCAAAGGAATCGC	Lambda Pre B	0
ACACCAACAACCGTAT	Kappa Pre B	0		ACACCAACAACCGTAT	Kappa Pre B	0
ACACCAAGTCCACAGC	PreBCRi I	0		ACACCAAGTCCACAGC	PreBCRi I	0
ACACCAAGTCCCACGA	Kappa Pre B	1.09861		ACACCAAGTCCCACGA	Kappa Pre B	0
ACACCAAGTGAAAGTT	PreBCRi I	0		ACACCAAGTGAAAGTT	PreBCRi I	1.09861
ACACCAAGTTAGGGTG	PreBCRi I	0		ACACCAAGTTAGGGTG	PreBCRi I	0.693147
ACACCAAGTTTACGAC	Cycling Immature B	0		ACACCAAGTTTACGAC	Cycling Immature B	0
ACACCAATCCTACAAG	Pro B VDJ	2.77259		ACACCAATCCTACAAG	Pro B VDJ	2.48491
ACACCAATCGTGTCAA	Pro B VDJ	2.99573		ACACCAATCGTGTCAA	Pro B VDJ	2.56495
ACACCAATCTATTGTC	Kappa Pre B	1.09861		ACACCAATCTATTGTC	Kappa Pre B	1.09861
ACACGCGAGGTTTACC	Pro B VDJ	3.3322		ACACGCGAGGTTTACC	Pro B VDJ	2.77259
ACACGCGCAAGCCATT	Immature B	0		ACACGCGCAAGCCATT	Immature B	0
ACACGCGCAAGTATAG	Lambda Pre B	0.693147		ACACGCGCAAGTATAG	Lambda Pre B	1.09861
ACACGCGCACCAGCTG	PreBCRi I	0		ACACGCGCACCAGCTG	PreBCRi I	0
ACACGCGCAGCGTTGC	Lambda Pre B	1.38629		ACACGCGCAGCGTTGC	Lambda Pre B	0
ACACGCGCATGACTCA	Lambda Pre B	0		ACACGCGCATGACTCA	Lambda Pre B	1.09861
ACACGCGGTATGGAAT	Plasma Cells	0		ACACGCGGTATGGAAT	Plasma Cells	0
ACACGCGGTCAGCTTA	Plasma Cells	0		ACACGCGGTCAGCTTA	Plasma Cells	0
ACACGCGGTTGCCTAA	Prepro B	0		ACACGCGGTTGCCTAA	Prepro B	0
ACACGCGTCCATCCGT	Kappa Pre B	1.79176		ACACGCGTCCATCCGT	Kappa Pre B	1.79176
ACACTGAAGCCATTGT	Lambda Pre B	2.3979		ACACTGAAGCCATTGT	Lambda Pre B	1.79176
ACACTGAAGGTGAGCT	Kappa Pre B	1.09861		ACACTGAAGGTGAGCT	Kappa Pre B	1.09861
ACACTGACAAGTGTCT	Plasma Cells	0		ACACTGACAAGTGTCT	Plasma Cells	0
ACACTGACACAGTGAG	Prepro B	0		ACACTGACACAGTGAG	Prepro B	0
ACACTGACACTACACA	PreBCRd	2.07944		ACACTGACACTACACA	PreBCRd	1.38629
ACACTGACAGGAGGAG	Kappa Pre B	0		ACACTGACAGGAGGAG	Kappa Pre B	0
ACACTGACAGTGTGCC	Cycling Pro B	2.48491		ACACTGACAGTGTGCC	Cycling Pro B	2.30259
ACACTGACATATCTCT	PreBCRi I	1.79176		ACACTGACATATCTCT	PreBCRi I	1.09861
ACACTGAGTACGAGTG	Immature B	0		ACACTGAGTACGAGTG	Immature B	0.693147
ACACTGAGTCATCTAG	Mature B	1.09861		ACACTGAGTCATCTAG	Mature B	0
ACACTGATCATTCATC	PreBCRi I	0		ACACTGATCATTCATC	PreBCRi I	0
ACACTGATCGTCGGGT	Mature B	0		ACACTGATCGTCGGGT	Mature B	0
ACAGAAAAGGCCTAGA	PreBCRi II G2/M phase	0		ACAGAAAAGGCCTAGA	PreBCRi II G2/M phase	0.693147
ACAGAAAAGGTGAGCT	Lambda Pre B	1.38629		ACAGAAAAGGTGAGCT	Lambda Pre B	1.09861
ACAGAAACAAGATCCT	Mature B	1.09861		ACAGAAACAAGATCCT	Mature B	0
ACAGAAACAGACCTGC	PreBCRi II S phase	0.693147		ACAGAAACAGACCTGC	PreBCRi II S phase	0.693147
ACAGAAACAGGTTTAC	Lambda Pre B	0		ACAGAAACAGGTTTAC	Lambda Pre B	0
ACAGAAAGTCACGCTG	Cycling Pro B	2.89037		ACAGAAAGTCACGCTG	Cycling Pro B	1.94591
ACAGAAATCACGAGGA	Prepro B	0		ACAGAAATCACGAGGA	Prepro B	0
ACAGAAATCCAGGACC	Kappa Pre B	0		ACAGAAATCCAGGACC	Kappa Pre B	0
ACAGAAATCGAAGTGG	Immature B	0		ACAGAAATCGAAGTGG	Immature B	0
ACAGAAATCGAGCCTG	PreBCRi II G2/M phase	0.693147		ACAGAAATCGAGCCTG	PreBCRi II G2/M phase	0
ACAGAAATCGCTGTCT	Kappa Pre B	0		ACAGAAATCGCTGTCT	Kappa Pre B	0
ACAGAAATCGGCACTG	PreBCRi II G2/M phase	0.693147		ACAGAAATCGGCACTG	PreBCRi II G2/M phase	1.09861
ACAGCCGCACAATTCG	High Mitochondrial B	0.693147		ACAGCCGCACAATTCG	High Mitochondrial B	0
ACAGCCGCACACGCCA	Immature B	0		ACAGCCGCACACGCCA	Immature B	0
ACAGCCGCACGCTGCA	PreBCRi I	0		ACAGCCGCACGCTGCA	PreBCRi I	0
ACAGCCGCATCCGTGG	Lambda Pre B	0		ACAGCCGCATCCGTGG	Lambda Pre B	0
ACAGCCGGTAATGCGG	Pro B VDJ	3.29584		ACAGCCGGTAATGCGG	Pro B VDJ	2.56495
ACAGCCGGTACGTGAG	Cycling Pro B	2.77259		ACAGCCGGTACGTGAG	Cycling Pro B	2.48491
ACAGCCGGTAGGAAAG	PreBCRi I	0		ACAGCCGGTAGGAAAG	PreBCRi I	0.693147
ACAGCCGGTGGCAACA	Lambda Pre B	0.693147		ACAGCCGGTGGCAACA	Lambda Pre B	0
ACAGCCGTCCGTTTCG	PreBCRd	1.09861		ACAGCCGTCCGTTTCG	PreBCRd	1.60944
ACAGGGACAATTGAGA	Mature B	0		ACAGGGACAATTGAGA	Mature B	0
ACAGGGACATCTATCT	PreBCRd	1.38629		ACAGGGACATCTATCT	PreBCRd	1.38629
ACAGGGAGTCATCCGG	Plasma Cells	0		ACAGGGAGTCATCCGG	Plasma Cells	0.693147
ACAGGGAGTCGCTCGA	Mature B	0		ACAGGGAGTCGCTCGA	Mature B	0
ACAGGGATCAGAACCT	Kappa Pre B	1.09861		ACAGGGATCAGAACCT	Kappa Pre B	0
ACAGGGATCTCAACCC	Kappa Pre B	0		ACAGGGATCTCAACCC	Kappa Pre B	0
ACATCCCAGAGCGACT	Lambda Pre B	0.693147		ACATCCCAGAGCGACT	Lambda Pre B	0
ACATCCCCACGAAGAC	Immature B	1.09861		ACATCCCCACGAAGAC	Immature B	0.693147
ACATCCCCATACATCG	Lambda Pre B	1.38629		ACATCCCCATACATCG	Lambda Pre B	0.693147
ACATCCCGTATCGTGT	Immature B	0.693147		ACATCCCGTATCGTGT	Immature B	1.38629
ACATCCCGTCACTCGG	Lambda Pre B	0		ACATCCCGTCACTCGG	Lambda Pre B	0
ACATCCCGTGGTCTCG	Mature B	0		ACATCCCGTGGTCTCG	Mature B	0
ACATCCCTCCCTGTTG	Prepro B	0		ACATCCCTCCCTGTTG	Prepro B	0
ACATCCCTCCTCACTG	Mature B	0		ACATCCCTCCTCACTG	Mature B	0
ACATCCCTCGGCTGGT	Immature B	1.09861		ACATCCCTCGGCTGGT	Immature B	0
ACATCCCTCTAAGGAA	Plasma Cells	0		ACATCCCTCTAAGGAA	Plasma Cells	0
ACATCCCTCTGAGCAT	Mature B	1.09861		ACATCCCTCTGAGCAT	Mature B	0
ACATCGAAGCTAGAGC	PreBCRi II S phase	0.693147		ACATCGAAGCTAGAGC	PreBCRi II S phase	0
ACATCGACAAGCGCTC	PreBCRi I	1.38629		ACATCGACAAGCGCTC	PreBCRi I	0
ACATCGACACAGAGAC	Mature B	0		ACATCGACACAGAGAC	Mature B	0
ACATCGACACTTGAAC	Immature B	0		ACATCGACACTTGAAC	Immature B	0.693147
ACATCGAGTCGGTACC	PreBCRi I	0		ACATCGAGTCGGTACC	PreBCRi I	0
ACATCGATCAGCTCTC	Mature B	0.693147		ACATCGATCAGCTCTC	Mature B	0
ACATCGATCGCCTAGG	Immature B	0		ACATCGATCGCCTAGG	Immature B	0
ACATCGATCTGCTTTA	Lambda Pre B	0.693147		ACATCGATCTGCTTTA	Lambda Pre B	0.693147
ACATGCAAGATCCCGC	Cycling Pro B	2.30259		ACATGCAAGATCCCGC	Cycling Pro B	1.38629
ACATGCACAAGACCGA	Immature B	1.38629		ACATGCACAAGACCGA	Immature B	0
ACATGCACAATTCACG	Cycling Immature B	0.693147		ACATGCACAATTCACG	Cycling Immature B	0
ACATGCACACGTTGGC	Kappa Pre B	1.09861		ACATGCACACGTTGGC	Kappa Pre B	1.38629
ACATGCAGTAGTTACC	Mature B	1.09861		ACATGCAGTAGTTACC	Mature B	0.693147
ACATGCATCCTCATAT	Immature B	0.693147		ACATGCATCCTCATAT	Immature B	0
ACATGCATCGATACAC	Pro B VDJ	3.29584		ACATGCATCGATACAC	Pro B VDJ	2.07944
ACATTTCAGGTAGCAC	PreBCRi I	0		ACATTTCAGGTAGCAC	PreBCRi I	0.693147
ACATTTCAGTAGTGCG	Pro B VDJ	3.04452		ACATTTCAGTAGTGCG	Pro B VDJ	2.83321
ACATTTCAGTCTGTAC	Pro B VDJ	3.17805		ACATTTCAGTCTGTAC	Pro B VDJ	2.48491
ACATTTCAGTGCTCGC	Lambda Pre B	0.693147		ACATTTCAGTGCTCGC	Lambda Pre B	1.09861
ACATTTCCACACCGCA	Immature B	1.09861		ACATTTCCACACCGCA	Immature B	0
ACATTTCCAGAGCCCT	Immature B	0.693147		ACATTTCCAGAGCCCT	Immature B	0.693147
ACATTTCCAGGGACTA	Cycling Immature B	0		ACATTTCCAGGGACTA	Cycling Immature B	0.693147
ACATTTCGTCCTACAA	Immature B	0		ACATTTCGTCCTACAA	Immature B	1.09861
ACATTTCTCATCTATC	High Mitochondrial B	1.09861		ACATTTCTCATCTATC	High Mitochondrial B	1.09861
ACATTTCTCCGTGACG	Pro B VDJ	2.83321		ACATTTCTCCGTGACG	Pro B VDJ	2.19722
ACATTTCTCGTGCTCT	PreBCRi I	0		ACATTTCTCGTGCTCT	PreBCRi I	0
ACCAAACAGGAACATT	Mature B	0		ACCAAACAGGAACATT	Mature B	0
ACCAAACAGTGCACAG	PreBCRi II G2/M phase	0		ACCAAACAGTGCACAG	PreBCRi II G2/M phase	0
ACCAAACAGTTCATGC	PreBCRd	1.09861		ACCAAACAGTTCATGC	PreBCRd	1.60944
ACCAAACCAGTAACAA	Lambda Pre B	1.09861		ACCAAACCAGTAACAA	Lambda Pre B	1.09861
ACCAAACTCCATTCGC	High Mitochondrial B	1.09861		ACCAAACTCCATTCGC	High Mitochondrial B	0.693147
ACCAAACTCTCTTGCG	Prepro B	0.693147		ACCAAACTCTCTTGCG	Prepro B	0
ACCAACAAGCATCTTG	Immature B	0.693147		ACCAACAAGCATCTTG	Immature B	0
ACCAACACAAGCCCAC	Pro B VDJ	2.99573		ACCAACACAAGCCCAC	Pro B VDJ	2.07944
ACCAACACACAACGTT	Mature B	0.693147		ACCAACACACAACGTT	Mature B	0
ACCAACACAGCGGATA	Cycling Pro B	2.07944		ACCAACACAGCGGATA	Cycling Pro B	2.07944
ACCAACACATCCTGTC	PreBCRd	1.09861		ACCAACACATCCTGTC	PreBCRd	1.09861
ACCAACATCATGAGAA	Cycling Pro B	2.3979		ACCAACATCATGAGAA	Cycling Pro B	2.19722
ACCAACATCGGCTATA	Mature B	0		ACCAACATCGGCTATA	Mature B	0.693147
ACCAACATCTTGTTAC	Cycling Pro B	2.3979		ACCAACATCTTGTTAC	Cycling Pro B	2.19722
ACCACAAAGACCAGAC	Kappa Pre B	0		ACCACAAAGACCAGAC	Kappa Pre B	0
ACCACAAAGCCTCATA	Immature B	0		ACCACAAAGCCTCATA	Immature B	0.693147
ACCACAACAGTCGGAA	Plasma Cells	0		ACCACAACAGTCGGAA	Plasma Cells	0
ACCACAAGTGCGAGTA	PreBCRi I	1.60944		ACCACAAGTGCGAGTA	PreBCRi I	1.60944
ACCACAAGTGGCACTC	PreBCRi II S phase	0		ACCACAAGTGGCACTC	PreBCRi II S phase	0
ACCACAATCGAGCACC	Lambda Pre B	0.693147		ACCACAATCGAGCACC	Lambda Pre B	0
ACCACAATCTCACCCA	PreBCRi II G2/M phase	1.38629		ACCACAATCTCACCCA	PreBCRi II G2/M phase	1.60944
ACCATTTAGATCCCGC	High Mitochondrial B	1.60944		ACCATTTAGATCCCGC	High Mitochondrial B	1.09861
ACCATTTAGTCTAACC	Immature B	1.09861		ACCATTTAGTCTAACC	Immature B	0
ACCATTTAGTTCGCAT	Mature B	0		ACCATTTAGTTCGCAT	Mature B	0.693147
ACCATTTCAAGAGTTA	Pro B VDJ	3.17805		ACCATTTCAAGAGTTA	Pro B VDJ	2.77259
ACCATTTGTTCCTAGA	Cycling Pro B	2.30259		ACCATTTGTTCCTAGA	Cycling Pro B	1.38629
ACCATTTTCTGTGTGA	PreBCRd	1.79176		ACCATTTTCTGTGTGA	PreBCRd	1.60944
ACCCAAAAGACGACGT	Cycling Pro B	2.3979		ACCCAAAAGACGACGT	Cycling Pro B	1.60944
ACCCAAAAGGGCAACT	Immature B	0		ACCCAAAAGGGCAACT	Immature B	0
ACCCAAAAGTTTAGGA	Kappa Pre B	0		ACCCAAAAGTTTAGGA	Kappa Pre B	0
ACCCAAACAAATGGCG	PreBCRi I	0		ACCCAAACAAATGGCG	PreBCRi I	0
ACCCAAACACTTGACA	Pro B VDJ	2.89037		ACCCAAACACTTGACA	Pro B VDJ	2.70805
ACCCAAACAGAGGAAA	Immature B	1.09861		ACCCAAACAGAGGAAA	Immature B	0
ACCCAAACAGCTACAT	PreBCRd	1.79176		ACCCAAACAGCTACAT	PreBCRd	1.60944
ACCCAAAGTCTACACA	PreBCRi I	0		ACCCAAAGTCTACACA	PreBCRi I	1.09861
ACCCAAATCGATGGAG	Pro B VDJ	3.4012		ACCCAAATCGATGGAG	Pro B VDJ	2.48491
ACCCAAATCGTCCTCA	PreBCRi I	1.09861		ACCCAAATCGTCCTCA	PreBCRi I	0.693147
ACCCTCAAGTTTCGAC	Kappa Pre B	0		ACCCTCAAGTTTCGAC	Kappa Pre B	0
ACCCTCACAGTCACGC	Immature B	1.09861		ACCCTCACAGTCACGC	Immature B	0
ACCCTCACATCGAACT	Immature B	0.693147		ACCCTCACATCGAACT	Immature B	0
ACCCTCAGTGGTAATA	Kappa Pre B	1.38629		ACCCTCAGTGGTAATA	Kappa Pre B	0
ACCCTTGCATGGAACG	Kappa Pre B	0		ACCCTTGCATGGAACG	Kappa Pre B	0
ACCCTTGCATGGCCAC	Kappa Pre B	0		ACCCTTGCATGGCCAC	Kappa Pre B	1.09861
ACCCTTGGTAACAGGC	Immature B	0		ACCCTTGGTAACAGGC	Immature B	0
ACCGTTCAGAAACCCG	Prepro B	0		ACCGTTCAGAAACCCG	Prepro B	0
ACCGTTCAGACCTCAT	Prepro B	0		ACCGTTCAGACCTCAT	Prepro B	0
ACCGTTCCACTGGCGT	PreBCRi I	0.693147		ACCGTTCCACTGGCGT	PreBCRi I	1.09861
ACCGTTCCATCGCTCT	Cycling Immature B	2.89037		ACCGTTCCATCGCTCT	Cycling Immature B	2.19722
ACCGTTCGTAGCTCGC	Kappa Pre B	0.693147		ACCGTTCGTAGCTCGC	Kappa Pre B	0.693147
ACCGTTCGTGACTATC	Pro B VDJ	3.04452		ACCGTTCGTGACTATC	Pro B VDJ	2.3979
ACCGTTCGTTACGTAC	Mature B	0		ACCGTTCGTTACGTAC	Mature B	0
ACCGTTCTCTCTGAGA	Pro B VDJ	3.52636		ACCGTTCTCTCTGAGA	Pro B VDJ	2.3979
ACCTACCAGAGGATCC	PreBCRd	1.94591		ACCTACCAGAGGATCC	PreBCRd	1.60944
ACCTACCCAGACCGCT	Pro B VDJ	3.43399		ACCTACCCAGACCGCT	Pro B VDJ	2.3979
ACCTACCGTGATACAA	Kappa Pre B	0		ACCTACCGTGATACAA	Kappa Pre B	1.09861
ACCTACCGTGTCATCA	Cycling Pro B	2.19722		ACCTACCGTGTCATCA	Cycling Pro B	1.94591
ACCTACCTCCGTTTCG	Mature B	0		ACCTACCTCCGTTTCG	Mature B	1.09861
ACCTACCTCGCCGAGT	Immature B	0		ACCTACCTCGCCGAGT	Immature B	1.09861
ACCTACCTCGGCCCAA	Pro B VDJ	3.71357		ACCTACCTCGGCCCAA	Pro B VDJ	2.70805
ACCTACCTCTAAACGC	Plasma Cells	0		ACCTACCTCTAAACGC	Plasma Cells	0
ACCTACCTCTTGCAAG	Kappa Pre B	0		ACCTACCTCTTGCAAG	Kappa Pre B	0
ACCTGAAAGACGCATG	Prepro B	0		ACCTGAAAGACGCATG	Prepro B	0
ACCTGAAAGCTTGTTG	PreBCRi I	0		ACCTGAAAGCTTGTTG	PreBCRi I	0
ACCTGAAAGGAGAATG	Lambda Pre B	1.09861		ACCTGAAAGGAGAATG	Lambda Pre B	0
ACCTGAAAGTGTTGAA	Immature B	0		ACCTGAAAGTGTTGAA	Immature B	0
ACCTGAAAGTTGCGCC	Pro B VDJ	3.80666		ACCTGAAAGTTGCGCC	Pro B VDJ	2.30259
ACCTGAACAAGGTCGA	Cycling Immature B	0		ACCTGAACAAGGTCGA	Cycling Immature B	0
ACCTGAACAATACAGA	High Mitochondrial B	1.09861		ACCTGAACAATACAGA	High Mitochondrial B	1.09861
ACCTGAACAGTTTCAG	Cycling Pro B	1.94591		ACCTGAACAGTTTCAG	Cycling Pro B	1.79176
ACCTGAAGTACCCAGC	Kappa Pre B	0		ACCTGAAGTACCCAGC	Kappa Pre B	0
ACCTGAAGTGCAGATG	High Mitochondrial B	1.38629		ACCTGAAGTGCAGATG	High Mitochondrial B	1.60944
ACCTGTCCAACAGCTT	Mature B	0.693147		ACCTGTCCAACAGCTT	Mature B	0
ACCTGTCCACGGGCTT	Immature B	0		ACCTGTCCACGGGCTT	Immature B	1.38629
ACCTGTCCAGCGTAGA	Kappa Pre B	1.94591		ACCTGTCCAGCGTAGA	Kappa Pre B	1.79176
ACCTGTCCATGATAGA	PreBCRi I	1.79176		ACCTGTCCATGATAGA	PreBCRi I	1.38629
ACCTGTCGTCCACGCA	Mature B	0		ACCTGTCGTCCACGCA	Mature B	0
ACCTGTCTCAGGACGA	Mature B	1.09861		ACCTGTCTCAGGACGA	Mature B	0
ACCTGTCTCCCGAGAC	Mature B	1.09861		ACCTGTCTCCCGAGAC	Mature B	0.693147
ACCTGTCTCGTAGGGA	PreBCRi II G2/M phase	2.3979		ACCTGTCTCGTAGGGA	PreBCRi II G2/M phase	2.07944
ACCTGTCTCTAAACGC	PreBCRi I	0		ACCTGTCTCTAAACGC	PreBCRi I	1.38629
ACCTGTCTCTATCGCC	PreBCRi II G2/M phase	0		ACCTGTCTCTATCGCC	PreBCRi II G2/M phase	0
ACGATCAAGGTAGACC	Cycling Immature B	0.693147		ACGATCAAGGTAGACC	Cycling Immature B	0.693147
ACGATCACACACGCCA	Pro B VDJ	2.19722		ACGATCACACACGCCA	Pro B VDJ	2.19722
ACGATCACAGCTGGTC	Plasma Cells	0		ACGATCACAGCTGGTC	Plasma Cells	0
ACGATCACATCGATCA	Mature B	0.693147		ACGATCACATCGATCA	Mature B	0.693147
ACGATCAGTCATCGCG	Immature B	0		ACGATCAGTCATCGCG	Immature B	0.693147
ACGATCAGTCGTCAGC	Cycling Pro B	2.63906		ACGATCAGTCGTCAGC	Cycling Pro B	2.19722
ACGATCAGTGACGTCC	PreBCRi I	0		ACGATCAGTGACGTCC	PreBCRi I	0.693147
ACGATCAGTTCTTAGG	PreBCRd	1.79176		ACGATCAGTTCTTAGG	PreBCRd	2.07944
ACGATCATCCTCTTTC	Mature B	0		ACGATCATCCTCTTTC	Mature B	0
ACGATGTAGACAACTA	Lambda Pre B	0.693147		ACGATGTAGACAACTA	Lambda Pre B	0
ACGATGTAGTGTACAA	PreBCRi I	0.693147		ACGATGTAGTGTACAA	PreBCRi I	0
ACGATGTCAGTTGTTG	Pro B VDJ	3.17805		ACGATGTCAGTTGTTG	Pro B VDJ	2.89037
ACGATGTCATTGAGCT	PreBCRi I	1.09861		ACGATGTCATTGAGCT	PreBCRi I	1.09861
ACGATGTGTACAGTCT	PreBCRd	1.94591		ACGATGTGTACAGTCT	PreBCRd	1.60944
ACGATGTGTGCAACAG	Kappa Pre B	0		ACGATGTGTGCAACAG	Kappa Pre B	1.09861
ACGATGTGTGTATCCA	Pro B VDJ	2.56495		ACGATGTGTGTATCCA	Pro B VDJ	2.70805
ACGATGTTCGACCAAT	PreBCRi II S phase	0		ACGATGTTCGACCAAT	PreBCRi II S phase	0
ACGCACGAGCACTCCG	Immature B	0.693147		ACGCACGAGCACTCCG	Immature B	1.38629
ACGCACGAGGGCATGT	Prepro B	0		ACGCACGAGGGCATGT	Prepro B	0
ACGCACGCAATCAGCT	Mature B	0		ACGCACGCAATCAGCT	Mature B	0
ACGCACGCACCATATG	PreBCRi I	0		ACGCACGCACCATATG	PreBCRi I	0
ACGCACGCAGGACAGT	PreBCRi II G2/M phase	0		ACGCACGCAGGACAGT	PreBCRi II G2/M phase	0
ACGCACGCATAGTCGT	PreBCRi I	0.693147		ACGCACGCATAGTCGT	PreBCRi I	1.38629
ACGCACGCATCTAGAC	Immature B	0.693147		ACGCACGCATCTAGAC	Immature B	0
ACGCACGGTGGTACAG	PreBCRd	1.38629		ACGCACGGTGGTACAG	PreBCRd	1.60944
ACGCACGGTTGCCTAA	Mature B	1.09861		ACGCACGGTTGCCTAA	Mature B	0
ACGCACGTCGACATCA	Pro B VDJ	3.29584		ACGCACGTCGACATCA	Pro B VDJ	2.56495
ACGCACGTCGCTCTAC	Immature B	0		ACGCACGTCGCTCTAC	Immature B	0
ACGGAAGAGAGGTTAT	Pro B VDJ	3.73767		ACGGAAGAGAGGTTAT	Pro B VDJ	2.70805
ACGGAAGAGTGCAAAT	Mature B	0		ACGGAAGAGTGCAAAT	Mature B	1.38629
ACGGAAGCAAAGGCGT	Prepro B	0		ACGGAAGCAAAGGCGT	Prepro B	1.09861
ACGGAAGCAGCTGCCA	Pro B VDJ	3.2581		ACGGAAGCAGCTGCCA	Pro B VDJ	2.48491
ACGGAAGGTTGGGCCT	Lambda Pre B	0		ACGGAAGGTTGGGCCT	Lambda Pre B	0
ACGGGTCAGTTCGGTT	Lambda Pre B	1.09861		ACGGGTCAGTTCGGTT	Lambda Pre B	0
ACGGGTCCAAGACTGG	Kappa Pre B	0.693147		ACGGGTCCAAGACTGG	Kappa Pre B	1.09861
ACGGGTCCAAGCGCTC	Kappa Pre B	0		ACGGGTCCAAGCGCTC	Kappa Pre B	1.09861
ACGGGTCCAGCTGTGC	PreBCRd	0		ACGGGTCCAGCTGTGC	PreBCRd	0
ACGGGTCGTGTGAGCA	Immature B	0		ACGGGTCGTGTGAGCA	Immature B	0
ACGGGTCTCATAGACC	Lambda Pre B	0		ACGGGTCTCATAGACC	Lambda Pre B	0
ACGGGTCTCATCTACT	PreBCRi I	0		ACGGGTCTCATCTACT	PreBCRi I	0.693147
ACGGGTCTCATTGTTC	Lambda Pre B	0		ACGGGTCTCATTGTTC	Lambda Pre B	0
ACGGGTCTCGCACGGT	PreBCRd	1.79176		ACGGGTCTCGCACGGT	PreBCRd	1.60944
ACGGTCGAGAGAGGTA	Kappa Pre B	1.09861		ACGGTCGAGAGAGGTA	Kappa Pre B	0
ACGGTCGAGGAGAGGC	Immature B	0		ACGGTCGAGGAGAGGC	Immature B	0
ACGGTCGCATCGAGCC	PreBCRi II G2/M phase	0.693147		ACGGTCGCATCGAGCC	PreBCRi II G2/M phase	0
ACGGTCGCATGCAGGA	Cycling Pro B	2.63906		ACGGTCGCATGCAGGA	Cycling Pro B	1.60944
ACGGTCGGTAGAGGAA	Immature B	0		ACGGTCGGTAGAGGAA	Immature B	1.38629
ACGGTCGGTGGATGAC	Pro B VDJ	2.77259		ACGGTCGGTGGATGAC	Pro B VDJ	2.3979
ACGGTCGGTTGTTGTG	Pro B VDJ	3.58352		ACGGTCGGTTGTTGTG	Pro B VDJ	2.48491
ACGGTCGTCAATCAGC	Plasma Cells	0		ACGGTCGTCAATCAGC	Plasma Cells	0
ACGGTCGTCCACAGCG	PreBCRi I	1.79176		ACGGTCGTCCACAGCG	PreBCRi I	1.09861
ACGGTCGTCGAGAAAT	Pro B VDJ	3.21888		ACGGTCGTCGAGAAAT	Pro B VDJ	2.48491
ACGGTTAAGAAGCCTG	Mature B	0.693147		ACGGTTAAGAAGCCTG	Mature B	0
ACGGTTAAGCACTAAA	Immature B	0		ACGGTTAAGCACTAAA	Immature B	0.693147
ACGGTTAAGGTACAGC	PreBCRd	1.79176		ACGGTTAAGGTACAGC	PreBCRd	1.94591
ACGGTTAAGTGATGGC	PreBCRi II S phase	0.693147		ACGGTTAAGTGATGGC	PreBCRi II S phase	1.60944
ACGGTTACAACTGCTA	PreBCRi I	0		ACGGTTACAACTGCTA	PreBCRi I	0.693147
ACGGTTACAGCTAACT	PreBCRi II S phase	0.693147		ACGGTTACAGCTAACT	PreBCRi II S phase	0
ACGGTTAGTAACTGCT	PreBCRi I	0		ACGGTTAGTAACTGCT	PreBCRi I	0
ACGGTTAGTCGTATGT	Immature B	0		ACGGTTAGTCGTATGT	Immature B	1.09861
ACGGTTAGTGCATGTT	Pro B VDJ	3.4012		ACGGTTAGTGCATGTT	Pro B VDJ	2.3979
ACGGTTATCCCTTGGT	PreBCRi I	0		ACGGTTATCCCTTGGT	PreBCRi I	1.09861
ACGGTTATCGCCAACG	PreBCRi II G2/M phase	0		ACGGTTATCGCCAACG	PreBCRi II G2/M phase	0
ACGGTTATCGTCAAAC	Plasma Cells	0		ACGGTTATCGTCAAAC	Plasma Cells	0
ACGGTTATCTCCACTG	PreBCRi II S phase	0.693147		ACGGTTATCTCCACTG	PreBCRi II S phase	0
ACGGTTATCTTTCCGG	Prepro B	0		ACGGTTATCTTTCCGG	Prepro B	0
ACGTAACAGAAAGCGA	Lambda Pre B	1.09861		ACGTAACAGAAAGCGA	Lambda Pre B	0
ACGTAACCATCCGAGC	Lambda Pre B	0		ACGTAACCATCCGAGC	Lambda Pre B	0
ACGTAACGTATGAGGC	Mature B	0.693147		ACGTAACGTATGAGGC	Mature B	0
ACGTAACTCAGTCATG	Lambda Pre B	0		ACGTAACTCAGTCATG	Lambda Pre B	0
ACGTACAAGAGTGGCT	Kappa Pre B	1.09861		ACGTACAAGAGTGGCT	Kappa Pre B	0.693147
ACGTACAAGGCGACAT	PreBCRi I	0.693147		ACGTACAAGGCGACAT	PreBCRi I	1.09861
ACGTACAAGGGTTTCT	PreBCRi II S phase	0		ACGTACAAGGGTTTCT	PreBCRi II S phase	0.693147
ACGTACAAGTGGCCTC	Mature B	0		ACGTACAAGTGGCCTC	Mature B	1.09861
ACGTACACAAAGGAGA	PreBCRi II S phase	0.693147		ACGTACACAAAGGAGA	PreBCRi II S phase	1.09861
ACGTACACACTATGTG	Mature B	1.09861		ACGTACACACTATGTG	Mature B	0.693147
ACGTACAGTGACAGCA	Cycling Pro B	1.94591		ACGTACAGTGACAGCA	Cycling Pro B	1.38629
ACGTACAGTTCAGCTA	Mature B	0.693147		ACGTACAGTTCAGCTA	Mature B	0
ACGTACAGTTCTTCAT	Lambda Pre B	0		ACGTACAGTTCTTCAT	Lambda Pre B	1.09861
ACGTAGTAGCAGCCCT	Prepro B	0		ACGTAGTAGCAGCCCT	Prepro B	0
ACGTAGTAGGAGTCTG	PreBCRi I	0		ACGTAGTAGGAGTCTG	PreBCRi I	0
ACGTAGTAGGCCATAG	Cycling Pro B	2.56495		ACGTAGTAGGCCATAG	Cycling Pro B	1.60944
ACGTAGTCAACCACAT	Immature B	0.693147		ACGTAGTCAACCACAT	Immature B	0
ACGTAGTCACGCTGCA	Mature B	0		ACGTAGTCACGCTGCA	Mature B	0
ACGTAGTCATCCGAAT	Cycling Pro B	2.48491		ACGTAGTCATCCGAAT	Cycling Pro B	1.79176
ACGTAGTGTTGCTAGT	High Mitochondrial B	1.38629		ACGTAGTGTTGCTAGT	High Mitochondrial B	1.38629
ACGTAGTTCCATTTCA	Lambda Pre B	1.09861		ACGTAGTTCCATTTCA	Lambda Pre B	0
ACGTAGTTCGCTCTAC	Immature B	0.693147		ACGTAGTTCGCTCTAC	Immature B	0
ACGTCCTAGATCCCAT	Kappa Pre B	2.3979		ACGTCCTAGATCCCAT	Kappa Pre B	1.79176
ACGTCCTAGCAGGCAT	PreBCRd	1.60944		ACGTCCTAGCAGGCAT	PreBCRd	1.60944
ACGTCCTAGCCGGAAT	Cycling Pro B	2.63906		ACGTCCTAGCCGGAAT	Cycling Pro B	2.07944
ACGTCCTAGGATATGT	Pro B VDJ	2.94444		ACGTCCTAGGATATGT	Pro B VDJ	2.48491
ACGTCCTCAACCGCCA	PreBCRi I	0		ACGTCCTCAACCGCCA	PreBCRi I	0
ACGTCCTCAAGCGGAT	PreBCRi I	1.09861		ACGTCCTCAAGCGGAT	PreBCRi I	1.09861
ACGTCCTCAATCGCCG	Mature B	1.09861		ACGTCCTCAATCGCCG	Mature B	0
ACGTCCTCACCAATTG	Immature B	0.693147		ACGTCCTCACCAATTG	Immature B	0.693147
ACGTCCTGTGATACCT	Pro B VDJ	3.43399		ACGTCCTGTGATACCT	Pro B VDJ	2.3979
ACGTCCTGTTGCACGC	PreBCRi II S phase	0.693147		ACGTCCTGTTGCACGC	PreBCRi II S phase	0.693147
ACGTCCTTCACACCCT	PreBCRi I	1.09861		ACGTCCTTCACACCCT	PreBCRi I	0
ACGTCCTTCACATCAG	PreBCRd	1.60944		ACGTCCTTCACATCAG	PreBCRd	1.38629
ACGTCCTTCGCCGAAC	Plasma Cells	1.09861		ACGTCCTTCGCCGAAC	Plasma Cells	1.09861
ACGTCCTTCGGCTGGT	Mature B	0		ACGTCCTTCGGCTGGT	Mature B	0
ACGTCCTTCGTCAACA	Prepro B	0		ACGTCCTTCGTCAACA	Prepro B	0
ACGTTCCAGGCTAAAT	Kappa Pre B	0.693147		ACGTTCCAGGCTAAAT	Kappa Pre B	0
ACGTTCCAGTCTGCGC	Kappa Pre B	0		ACGTTCCAGTCTGCGC	Kappa Pre B	0
ACGTTCCCAAGAGGCT	Prepro B	0		ACGTTCCCAAGAGGCT	Prepro B	0
ACGTTCCCATTGGCAT	PreBCRi I	1.38629		ACGTTCCCATTGGCAT	PreBCRi I	0.693147
ACGTTCCGTCCTACGG	PreBCRi II S phase	0		ACGTTCCGTCCTACGG	PreBCRi II S phase	0.693147
ACGTTCCGTGACACGA	Kappa Pre B	0		ACGTTCCGTGACACGA	Kappa Pre B	0
ACGTTCCGTTGTCTAG	PreBCRi I	0		ACGTTCCGTTGTCTAG	PreBCRi I	0
ACGTTCCTCAGCAGAG	PreBCRd	1.94591		ACGTTCCTCAGCAGAG	PreBCRd	1.60944
ACGTTCCTCATCCCGT	Kappa Pre B	1.79176		ACGTTCCTCATCCCGT	Kappa Pre B	2.07944
ACGTTCCTCTAGTCAG	Immature B	1.09861		ACGTTCCTCTAGTCAG	Immature B	0
ACTACGAAGGCGTCCT	Immature B	0.693147		ACTACGAAGGCGTCCT	Immature B	0
ACTACGAAGGCTTAAA	Prepro B	0		ACTACGAAGGCTTAAA	Prepro B	1.60944
ACTACGACAGTCAGTT	PreBCRi I	0.693147		ACTACGACAGTCAGTT	PreBCRi I	0
ACTACGACATGTGGCC	Kappa Pre B	0		ACTACGACATGTGGCC	Kappa Pre B	0.693147
ACTACGACATGTTACG	PreBCRi I	0		ACTACGACATGTTACG	PreBCRi I	0
ACTACGAGTACTGGGA	Pro B VDJ	2.94444		ACTACGAGTACTGGGA	Pro B VDJ	2.48491
ACTACGATCCAAAGGG	PreBCRi II G2/M phase	0		ACTACGATCCAAAGGG	PreBCRi II G2/M phase	0
ACTACGATCCGCAAAT	PreBCRi II S phase	1.09861		ACTACGATCCGCAAAT	PreBCRi II S phase	0.693147
ACTACGATCGGCTTGG	Kappa Pre B	0.693147		ACTACGATCGGCTTGG	Kappa Pre B	0
ACTATCTAGGTGATAT	Lambda Pre B	1.38629		ACTATCTAGGTGATAT	Lambda Pre B	0
ACTATCTAGTAGCATA	PreBCRd	1.38629		ACTATCTAGTAGCATA	PreBCRd	1.79176
ACTATCTGTATCAAGA	Kappa Pre B	0.693147		ACTATCTGTATCAAGA	Kappa Pre B	0
ACTATCTGTCTCTCTG	Pro B VDJ	2.83321		ACTATCTGTCTCTCTG	Pro B VDJ	2.19722
ACTATCTTCCGGGACT	Pro B VDJ	3.71357		ACTATCTTCCGGGACT	Pro B VDJ	2.56495
ACTATGGAGAGCATCG	Mature B	1.09861		ACTATGGAGAGCATCG	Mature B	1.09861
ACTATGGAGCATGCGA	PreBCRi I	0		ACTATGGAGCATGCGA	PreBCRi I	0
ACTATGGCAAGGACAC	Immature B	0		ACTATGGCAAGGACAC	Immature B	0
ACTATGGCACATATCG	Mature B	0.693147		ACTATGGCACATATCG	Mature B	0
ACTATGGCACGACAAG	PreBCRi II S phase	1.79176		ACTATGGCACGACAAG	PreBCRi II S phase	2.48491
ACTATGGCAGAGAATT	Immature B	0		ACTATGGCAGAGAATT	Immature B	1.09861
ACTATGGGTACCGTCG	PreBCRi II G2/M phase	0.693147		ACTATGGGTACCGTCG	PreBCRi II G2/M phase	1.09861
ACTATGGGTTCGGGTC	PreBCRi II G2/M phase	0		ACTATGGGTTCGGGTC	PreBCRi II G2/M phase	0
ACTATGGGTTGAAGTA	Kappa Pre B	0		ACTATGGGTTGAAGTA	Kappa Pre B	0.693147
ACTATGGTCAAAGACA	Kappa Pre B	0		ACTATGGTCAAAGACA	Kappa Pre B	0
ACTATGGTCTTCTTCC	Pro B VDJ	2.77259		ACTATGGTCTTCTTCC	Pro B VDJ	2.30259
ACTATTCCAATCTAGC	Cycling Immature B	0		ACTATTCCAATCTAGC	Cycling Immature B	0
ACTATTCCAGCTTCGG	Mature B	0		ACTATTCCAGCTTCGG	Mature B	0
ACTATTCCATAGAGGC	Immature B	1.09861		ACTATTCCATAGAGGC	Immature B	0
ACTATTCGTAATTAGG	Mature B	0		ACTATTCGTAATTAGG	Mature B	0
ACTATTCGTCATACCA	Mature B	0		ACTATTCGTCATACCA	Mature B	1.38629
ACTATTCTCTGTCTCG	PreBCRi I	0		ACTATTCTCTGTCTCG	PreBCRi I	0
ACTATTCTCTGTGCTC	Kappa Pre B	0		ACTATTCTCTGTGCTC	Kappa Pre B	0
ACTCCCAAGACCTGGA	Mature B	0.693147		ACTCCCAAGACCTGGA	Mature B	0.693147
ACTCCCAAGGGAGATA	Kappa Pre B	1.09861		ACTCCCAAGGGAGATA	Kappa Pre B	0
ACTCCCACAGGAGGAG	PreBCRi I	0		ACTCCCACAGGAGGAG	PreBCRi I	0
ACTCCCATCGTAGGAG	PreBCRi I	1.09861		ACTCCCATCGTAGGAG	PreBCRi I	1.38629
ACTCCCATCTCTGCCA	Kappa Pre B	1.09861		ACTCCCATCTCTGCCA	Kappa Pre B	0
ACTCTCGAGAAGCCAC	Mature B	0		ACTCTCGAGAAGCCAC	Mature B	0
ACTCTCGAGTATCTGC	Lambda Pre B	0.693147		ACTCTCGAGTATCTGC	Lambda Pre B	0
ACTCTCGAGTCTCCTC	PreBCRi II G2/M phase	0		ACTCTCGAGTCTCCTC	PreBCRi II G2/M phase	0
ACTCTCGCACACGGAA	Cycling Pro B	2.83321		ACTCTCGCACACGGAA	Cycling Pro B	2.19722
ACTCTCGGTAGTGATA	Lambda Pre B	0		ACTCTCGGTAGTGATA	Lambda Pre B	0
ACTCTCGGTTACGGAG	PreBCRi II S phase	0.693147		ACTCTCGGTTACGGAG	PreBCRi II S phase	0
ACTCTCGTCACCTCAC	Pro B VDJ	3.58352		ACTCTCGTCACCTCAC	Pro B VDJ	2.19722
ACTCTCGTCCATTGGA	PreBCRi I	0.693147		ACTCTCGTCCATTGGA	PreBCRi I	1.09861
ACTCTCGTCGGTAGGA	PreBCRi II S phase	0.693147		ACTCTCGTCGGTAGGA	PreBCRi II S phase	0
ACTGATGCAAGCGAAC	Immature B	0		ACTGATGCAAGCGAAC	Immature B	0.693147
ACTGATGCATAATCCG	Pro B VDJ	3.43399		ACTGATGCATAATCCG	Pro B VDJ	2.19722
ACTGATGGTACAGTTC	High Mitochondrial B	1.60944		ACTGATGGTACAGTTC	High Mitochondrial B	1.09861
ACTGATGGTATCTCGA	Mature B	0		ACTGATGGTATCTCGA	Mature B	0
ACTGATGGTGTTATCG	Pro B VDJ	3.46574		ACTGATGGTGTTATCG	Pro B VDJ	1.94591
ACTGATGTCCACGAAT	PreBCRi I	0.693147		ACTGATGTCCACGAAT	PreBCRi I	0
ACTGCAAAGCTAGAGC	PreBCRi I	0		ACTGCAAAGCTAGAGC	PreBCRi I	0
ACTGCAAAGTAGCTCT	PreBCRd	1.38629		ACTGCAAAGTAGCTCT	PreBCRd	1.38629
ACTGCAACAACTCGAT	Immature B	0		ACTGCAACAACTCGAT	Immature B	1.09861
ACTGCAAGTATGCTTG	Kappa Pre B	0		ACTGCAAGTATGCTTG	Kappa Pre B	0.693147
ACTGTCCAGCACCTGC	Prepro B	0		ACTGTCCAGCACCTGC	Prepro B	0.693147
ACTGTCCCAAGCAATA	Pro B VDJ	3.3322		ACTGTCCCAAGCAATA	Pro B VDJ	1.94591
ACTGTCCCACAGTGAG	PreBCRi II G2/M phase	1.09861		ACTGTCCCACAGTGAG	PreBCRi II G2/M phase	0
ACTGTCCCACCCTTGT	Immature B	0		ACTGTCCCACCCTTGT	Immature B	0.693147
ACTGTCCCATGCTGCG	Lambda Pre B	1.09861		ACTGTCCCATGCTGCG	Lambda Pre B	0
ACTGTCCTCTCTTGCG	Pro B VDJ	3.3673		ACTGTCCTCTCTTGCG	Pro B VDJ	2.19722
ACTGTGAAGGAGAGTA	Pro B VDJ	3.21888		ACTGTGAAGGAGAGTA	Pro B VDJ	2.77259
ACTGTGAAGTCGAGGT	Plasma Cells	0		ACTGTGAAGTCGAGGT	Plasma Cells	0
ACTGTGATCGAAGCAG	Kappa Pre B	0		ACTGTGATCGAAGCAG	Kappa Pre B	1.09861
ACTTAGGAGGCGAACT	Kappa Pre B	1.94591		ACTTAGGAGGCGAACT	Kappa Pre B	1.38629
ACTTAGGAGTGGACTG	Prepro B	0		ACTTAGGAGTGGACTG	Prepro B	0
ACTTAGGCAGCCCAGT	PreBCRi I	0		ACTTAGGCAGCCCAGT	PreBCRi I	0
ACTTAGGCAGCTGTAT	Mature B	0		ACTTAGGCAGCTGTAT	Mature B	0
ACTTAGGCATCCGAAT	High Mitochondrial B	2.07944		ACTTAGGCATCCGAAT	High Mitochondrial B	0.693147
ACTTAGGGTCCGATCG	PreBCRi II S phase	1.38629		ACTTAGGGTCCGATCG	PreBCRi II S phase	1.09861
ACTTAGGGTGGTCTGC	Pro B VDJ	2.83321		ACTTAGGGTGGTCTGC	Pro B VDJ	1.94591
ACTTAGGTCCCGATCT	Immature B	1.09861		ACTTAGGTCCCGATCT	Immature B	1.38629
ACTTATCAGATTACCC	Mature B	0		ACTTATCAGATTACCC	Mature B	0
ACTTATCCAGTTGTCA	Immature B	0		ACTTATCCAGTTGTCA	Immature B	0
ACTTATCCATGTGACT	Immature B	0		ACTTATCCATGTGACT	Immature B	0.693147
ACTTATCGTAACTTCG	Kappa Pre B	0		ACTTATCGTAACTTCG	Kappa Pre B	0
ACTTATCGTAGACAGC	Kappa Pre B	0.693147		ACTTATCGTAGACAGC	Kappa Pre B	0
ACTTATCGTGGCTTGC	Immature B	0		ACTTATCGTGGCTTGC	Immature B	0
ACTTATCGTGTGTGGA	Kappa Pre B	0.693147		ACTTATCGTGTGTGGA	Kappa Pre B	0
ACTTATCTCCTCGATC	PreBCRi I	0		ACTTATCTCCTCGATC	PreBCRi I	0
ACTTATCTCGAAGCCC	Immature B	0		ACTTATCTCGAAGCCC	Immature B	1.09861
ACTTATCTCGAGAAAT	PreBCRi I	0		ACTTATCTCGAGAAAT	PreBCRi I	0
ACTTATCTCTGATTCT	PreBCRi I	0		ACTTATCTCTGATTCT	PreBCRi I	0
ACTTCCGAGTCTCGTA	Pro B VDJ	2.83321		ACTTCCGAGTCTCGTA	Pro B VDJ	3.21888
ACTTCCGCACCTGAAT	Lambda Pre B	0.693147		ACTTCCGCACCTGAAT	Lambda Pre B	0
ACTTCCGGTAACGTTC	Pro B VDJ	3.4012		ACTTCCGGTAACGTTC	Pro B VDJ	2.63906
ACTTCCGGTGCATGTT	Pro B VDJ	3.63759		ACTTCCGGTGCATGTT	Pro B VDJ	2.56495
ACTTCCGGTGTGGTCC	PreBCRi I	0		ACTTCCGGTGTGGTCC	PreBCRi I	0
ACTTCCGGTTATAGCC	Cycling Pro B	2.48491		ACTTCCGGTTATAGCC	Cycling Pro B	2.19722
ACTTCCGTCTTAGTTC	Kappa Pre B	0		ACTTCCGTCTTAGTTC	Kappa Pre B	0.693147
ACTTCGCAGCATTTGC	PreBCRd	1.94591		ACTTCGCAGCATTTGC	PreBCRd	1.94591
ACTTCGCAGGCGTTGA	PreBCRi II S phase	0.693147		ACTTCGCAGGCGTTGA	PreBCRi II S phase	1.09861
ACTTCGCAGGGTTAAT	Mature B	0		ACTTCGCAGGGTTAAT	Mature B	0
ACTTCGCAGGTGGTTG	PreBCRi I	0.693147		ACTTCGCAGGTGGTTG	PreBCRi I	0.693147
ACTTCGCAGTATGAGT	Lambda Pre B	0.693147		ACTTCGCAGTATGAGT	Lambda Pre B	0
ACTTCGCCAAATCCCA	Lambda Pre B	0		ACTTCGCCAAATCCCA	Lambda Pre B	0
ACTTCGCCAAGACGGT	Pro B VDJ	3.63759		ACTTCGCCAAGACGGT	Pro B VDJ	2.94444
ACTTCGCCACGAGGAT	Kappa Pre B	2.19722		ACTTCGCCACGAGGAT	Kappa Pre B	1.38629
ACTTCGCCACGCCAGT	PreBCRi II G2/M phase	0.693147		ACTTCGCCACGCCAGT	PreBCRi II G2/M phase	0
ACTTCGCGTTTAGACC	Immature B	0		ACTTCGCGTTTAGACC	Immature B	0
ACTTCGCTCATTGCGA	PreBCRi I	0		ACTTCGCTCATTGCGA	PreBCRi I	0
ACTTTCAAGATGTAGT	Plasma Cells	0		ACTTTCAAGATGTAGT	Plasma Cells	0
ACTTTCAAGATTGATG	Cycling Immature B	1.09861		ACTTTCAAGATTGATG	Cycling Immature B	0
ACTTTCAAGCCGGAAT	Kappa Pre B	1.60944		ACTTTCAAGCCGGAAT	Kappa Pre B	0
ACTTTCACAACTCCCT	Pro B VDJ	3.21888		ACTTTCACAACTCCCT	Pro B VDJ	2.19722
ACTTTCACACCAGTTA	Kappa Pre B	0.693147		ACTTTCACACCAGTTA	Kappa Pre B	0
ACTTTCACAGCTCTGG	Immature B	0		ACTTTCACAGCTCTGG	Immature B	0
ACTTTCAGTCGAATGG	PreBCRi I	1.09861		ACTTTCAGTCGAATGG	PreBCRi I	1.38629
ACTTTCAGTGAATGTA	Mature B	0.693147		ACTTTCAGTGAATGTA	Mature B	0
ACTTTCAGTTACACTG	Pro B VDJ	2.94444		ACTTTCAGTTACACTG	Pro B VDJ	1.79176
ACTTTCAGTTCCTACC	Immature B	1.09861		ACTTTCAGTTCCTACC	Immature B	1.09861
ACTTTCATCATTCGTT	Immature B	1.09861		ACTTTCATCATTCGTT	Immature B	0
ACTTTCATCGCTCCTA	Immature B	1.09861		ACTTTCATCGCTCCTA	Immature B	0.693147
ACTTTCATCTTCCCGA	Plasma Cells	0		ACTTTCATCTTCCCGA	Plasma Cells	0
ACTTTGTAGACGCCAA	Cycling Immature B	0		ACTTTGTAGACGCCAA	Cycling Immature B	0
ACTTTGTCAACCCTAA	Prepro B	1.09861		ACTTTGTCAACCCTAA	Prepro B	0
ACTTTGTGTACGCTAT	Kappa Pre B	1.38629		ACTTTGTGTACGCTAT	Kappa Pre B	1.09861
ACTTTGTGTATGAAAC	Immature B	0		ACTTTGTGTATGAAAC	Immature B	0.693147
ACTTTGTGTCCAACGC	PreBCRd	0.693147		ACTTTGTGTCCAACGC	PreBCRd	1.09861
ACTTTGTGTCCACGCA	Pro B VDJ	3.43399		ACTTTGTGTCCACGCA	Pro B VDJ	1.79176
ACTTTGTTCAGTGATC	Immature B	1.38629		ACTTTGTTCAGTGATC	Immature B	0
ACTTTGTTCGACGATT	PreBCRi II G2/M phase	0.693147		ACTTTGTTCGACGATT	PreBCRi II G2/M phase	1.79176
AGAAATGAGACGCAGT	Kappa Pre B	0.693147		AGAAATGAGACGCAGT	Kappa Pre B	0.693147
AGAAATGAGTGGAAGA	Lambda Pre B	0		AGAAATGAGTGGAAGA	Lambda Pre B	1.09861
AGAAATGCAAGAGGCT	Kappa Pre B	0		AGAAATGCAAGAGGCT	Kappa Pre B	1.09861
AGAAATGGTCCACATA	Kappa Pre B	0.693147		AGAAATGGTCCACATA	Kappa Pre B	0
AGAACAAAGGTAGTCG	PreBCRi I	0		AGAACAAAGGTAGTCG	PreBCRi I	0
AGAACAAAGTAACCTC	Immature B	0		AGAACAAAGTAACCTC	Immature B	0
AGAACAAAGTGGCCTC	Kappa Pre B	0.693147		AGAACAAAGTGGCCTC	Kappa Pre B	0.693147
AGAACAACACGAAAGC	PreBCRi I	1.09861		AGAACAACACGAAAGC	PreBCRi I	1.09861
AGAACAACAGTCGGTC	Pro B VDJ	2.70805		AGAACAACAGTCGGTC	Pro B VDJ	2.30259
AGAACAACATTCTTCA	PreBCRi II S phase	0		AGAACAACATTCTTCA	PreBCRi II S phase	1.09861
AGAACAAGTTGGGAAC	Pro B VDJ	3.2581		AGAACAAGTTGGGAAC	Pro B VDJ	2.48491
AGAACAATCGCTTGCT	Cycling Pro B	1.60944		AGAACAATCGCTTGCT	Cycling Pro B	1.60944
AGAACCTAGAGGATCC	PreBCRi II G2/M phase	0.693147		AGAACCTAGAGGATCC	PreBCRi II G2/M phase	0
AGAACCTAGATGTTGA	PreBCRi II S phase	1.60944		AGAACCTAGATGTTGA	PreBCRi II S phase	1.38629
AGAACCTAGGTGATAT	Immature B	1.09861		AGAACCTAGGTGATAT	Immature B	0
AGAACCTCACAAGCAG	Immature B	0		AGAACCTCACAAGCAG	Immature B	0
AGAACCTCACAGACGA	Lambda Pre B	0		AGAACCTCACAGACGA	Lambda Pre B	1.09861
AGAACCTCACTAGTAC	Pro B VDJ	3.09104		AGAACCTCACTAGTAC	Pro B VDJ	2.48491
AGAACCTGTCCCGTGA	Kappa Pre B	1.60944		AGAACCTGTCCCGTGA	Kappa Pre B	0
AGAACCTGTCGTCAGC	Mature B	0		AGAACCTGTCGTCAGC	Mature B	0
AGAACCTGTTAATCGC	Prepro B	0.693147		AGAACCTGTTAATCGC	Prepro B	0
AGAAGCGAGCAAGTCG	Immature B	0		AGAAGCGAGCAAGTCG	Immature B	1.09861
AGAAGCGAGCGCATCC	PreBCRd	1.38629		AGAAGCGAGCGCATCC	PreBCRd	1.38629
AGAAGCGAGGACTTCT	Pro B VDJ	1.94591		AGAAGCGAGGACTTCT	Pro B VDJ	2.3979
AGAAGCGCACGTAGTT	PreBCRi I	0		AGAAGCGCACGTAGTT	PreBCRi I	0
AGAAGCGGTACAGTCT	PreBCRi II S phase	0		AGAAGCGGTACAGTCT	PreBCRi II S phase	0.693147
AGAAGCGGTATTAAGG	Pro B VDJ	3.29584		AGAAGCGGTATTAAGG	Pro B VDJ	1.94591
AGAAGCGGTTGTACGT	Immature B	0		AGAAGCGGTTGTACGT	Immature B	1.09861
AGAAGCGGTTTGCAGT	Immature B	0		AGAAGCGGTTTGCAGT	Immature B	0.693147
AGAAGCGTCACGACTA	Lambda Pre B	0		AGAAGCGTCACGACTA	Lambda Pre B	0
AGAAGCGTCCGATAGT	PreBCRi I	0		AGAAGCGTCCGATAGT	PreBCRi I	0
AGAAGCGTCGAAGGAC	PreBCRd	2.3979		AGAAGCGTCGAAGGAC	PreBCRd	1.94591
AGAAGTAAGAACAAGG	Mature B	0		AGAAGTAAGAACAAGG	Mature B	1.09861
AGAAGTAAGACGGTTG	Lambda Pre B	0.693147		AGAAGTAAGACGGTTG	Lambda Pre B	0
AGAAGTAAGGAACGAA	Immature B	0		AGAAGTAAGGAACGAA	Immature B	0.693147
AGAAGTAAGGGCAGTT	PreBCRi I	0.693147		AGAAGTAAGGGCAGTT	PreBCRi I	0
AGAAGTAGTTTACACG	PreBCRd	2.07944		AGAAGTAGTTTACACG	PreBCRd	2.19722
AGAAGTAGTTTCTATC	Prepro B	0.693147		AGAAGTAGTTTCTATC	Prepro B	0
AGAAGTATCTCAGAAC	Pro B VDJ	3.21888		AGAAGTATCTCAGAAC	Pro B VDJ	2.63906
AGAAGTATCTTACACT	Pro B VDJ	2.63906		AGAAGTATCTTACACT	Pro B VDJ	1.60944
AGACAAAAGCCTATCA	Mature B	0		AGACAAAAGCCTATCA	Mature B	0.693147
AGACAAACAGAGACTG	PreBCRi I	1.60944		AGACAAACAGAGACTG	PreBCRi I	1.38629
AGACAAACAGTCGGTC	PreBCRi I	0		AGACAAACAGTCGGTC	PreBCRi I	0
AGACAAATCATTACTC	Mature B	0		AGACAAATCATTACTC	Mature B	0.693147
AGACAAATCCGCGATG	Immature B	0		AGACAAATCCGCGATG	Immature B	0
AGACAAATCGCTCATC	PreBCRi I	0.693147		AGACAAATCGCTCATC	PreBCRi I	1.60944
AGACAAATCTCACCCA	Kappa Pre B	0.693147		AGACAAATCTCACCCA	Kappa Pre B	0.693147
AGACACTAGCAAACAT	PreBCRd	2.07944		AGACACTAGCAAACAT	PreBCRd	1.94591
AGACACTAGGCACCAA	Kappa Pre B	0		AGACACTAGGCACCAA	Kappa Pre B	1.38629
AGACACTGTCACAGAG	Pro B VDJ	3.52636		AGACACTGTCACAGAG	Pro B VDJ	1.94591
AGACACTGTTACGATC	Pro B VDJ	2.70805		AGACACTGTTACGATC	Pro B VDJ	1.60944
AGACACTGTTCAAAGA	PreBCRi II S phase	0.693147		AGACACTGTTCAAAGA	PreBCRi II S phase	0
AGACACTGTTCTCCTG	PreBCRi I	0.693147		AGACACTGTTCTCCTG	PreBCRi I	0.693147
AGACAGGAGAGAGCCT	Mature B	0		AGACAGGAGAGAGCCT	Mature B	0
AGACAGGAGGGCCTCT	PreBCRi I	0.693147		AGACAGGAGGGCCTCT	PreBCRi I	0
AGACAGGCAAGCAATA	Cycling Pro B	1.94591		AGACAGGCAAGCAATA	Cycling Pro B	1.79176
AGACAGGGTAATGCGG	Kappa Pre B	0		AGACAGGGTAATGCGG	Kappa Pre B	0.693147
AGACAGGGTACAGGTG	Mature B	0.693147		AGACAGGGTACAGGTG	Mature B	0.693147
AGACAGGGTATGGAGC	Immature B	1.09861		AGACAGGGTATGGAGC	Immature B	0
AGACAGGGTCAACACT	Mature B	0		AGACAGGGTCAACACT	Mature B	0.693147
AGACAGGGTCAGACGA	PreBCRi II G2/M phase	0		AGACAGGGTCAGACGA	PreBCRi II G2/M phase	0
AGACAGGGTTCCGCGA	Immature B	1.38629		AGACAGGGTTCCGCGA	Immature B	0.693147
AGACAGGTCTCACCCA	PreBCRi II G2/M phase	0.693147		AGACAGGTCTCACCCA	PreBCRi II G2/M phase	0
AGACAGGTCTCACTCG	Lambda Pre B	0.693147		AGACAGGTCTCACTCG	Lambda Pre B	0
AGACCATAGCTCGGCT	PreBCRi II S phase	1.38629		AGACCATAGCTCGGCT	PreBCRi II S phase	1.79176
AGACCATAGTAAATGC	PreBCRd	1.94591		AGACCATAGTAAATGC	PreBCRd	2.48491
AGACCATAGTCACGAG	PreBCRi I	0		AGACCATAGTCACGAG	PreBCRi I	0
AGACCATCAAGGACAC	Pro B VDJ	3.2581		AGACCATCAAGGACAC	Pro B VDJ	3.13549
AGACCATCACCTGCTT	Kappa Pre B	0		AGACCATCACCTGCTT	Kappa Pre B	0
AGACCATCACGGTGCT	PreBCRi I	0.693147		AGACCATCACGGTGCT	PreBCRi I	0
AGACCATCATACAGAA	Pro B VDJ	3.2581		AGACCATCATACAGAA	Pro B VDJ	2.07944
AGACCATCATGTCGTA	PreBCRd	1.38629		AGACCATCATGTCGTA	PreBCRd	0.693147
AGACCATGTCGGTACC	PreBCRi I	0		AGACCATGTCGGTACC	PreBCRi I	0
AGACCATGTGCCCAGT	High Mitochondrial B	2.07944		AGACCATGTGCCCAGT	High Mitochondrial B	2.07944
AGACCATGTGTAGGAC	Kappa Pre B	0		AGACCATGTGTAGGAC	Kappa Pre B	1.09861
AGACCATTCACAAGAA	PreBCRi I	0.693147		AGACCATTCACAAGAA	PreBCRi I	1.09861
AGACCATTCGAGAGAC	Kappa Pre B	0.693147		AGACCATTCGAGAGAC	Kappa Pre B	0.693147
AGACCCGGTCGATTCA	PreBCRi I	1.09861		AGACCCGGTCGATTCA	PreBCRi I	1.09861
AGACCCGGTTAAGCAA	Prepro B	0		AGACCCGGTTAAGCAA	Prepro B	0
AGACCCGTCAAGAAAC	Pro B VDJ	3.4012		AGACCCGTCAAGAAAC	Pro B VDJ	2.07944
AGACCCGTCGAAATCC	Mature B	0.693147		AGACCCGTCGAAATCC	Mature B	1.09861
AGACCCGTCGCTCTCA	Kappa Pre B	2.3979		AGACCCGTCGCTCTCA	Kappa Pre B	1.38629
AGACTCAGTAGGCTCC	Kappa Pre B	1.09861		AGACTCAGTAGGCTCC	Kappa Pre B	0.693147
AGACTCATCTATCGCC	Mature B	1.09861		AGACTCATCTATCGCC	Mature B	0.693147
AGAGAATAGAGAGCGG	Mature B	0		AGAGAATAGAGAGCGG	Mature B	0
AGAGAATAGGTCCAGA	PreBCRi I	0		AGAGAATAGGTCCAGA	PreBCRi I	0
AGAGAATAGTCTAGCT	Mature B	0		AGAGAATAGTCTAGCT	Mature B	0
AGAGAATCATATGCGT	Kappa Pre B	0		AGAGAATCATATGCGT	Kappa Pre B	0
AGAGAATGTATGGTAA	PreBCRd	1.79176		AGAGAATGTATGGTAA	PreBCRd	1.09861
AGAGAATGTTTGGGTT	Cycling Pro B	2.30259		AGAGAATGTTTGGGTT	Cycling Pro B	2.48491
AGAGAATTCCGACAGC	Immature B	0.693147		AGAGAATTCCGACAGC	Immature B	0
AGAGAATTCTCTGCTG	PreBCRi II G2/M phase	1.09861		AGAGAATTCTCTGCTG	PreBCRi II G2/M phase	0.693147
AGAGAGCAGGCTAAAT	Immature B	0.693147		AGAGAGCAGGCTAAAT	Immature B	1.09861
AGAGAGCAGGCTTCCG	Immature B	0		AGAGAGCAGGCTTCCG	Immature B	0
AGAGAGCCAGTGGCTC	Immature B	0		AGAGAGCCAGTGGCTC	Immature B	0
AGAGAGCCATCCGAAT	PreBCRi I	1.79176		AGAGAGCCATCCGAAT	PreBCRi I	0.693147
AGAGAGCGTACGAGTG	Prepro B	0		AGAGAGCGTACGAGTG	Prepro B	0
AGAGAGCTCGAGTCTA	Immature B	0		AGAGAGCTCGAGTCTA	Immature B	1.09861
AGAGAGCTCGTGAGAG	PreBCRi II S phase	0		AGAGAGCTCGTGAGAG	PreBCRi II S phase	0.693147
AGAGAGCTCTTCGGTC	Pro B VDJ	3.04452		AGAGAGCTCTTCGGTC	Pro B VDJ	2.48491
AGAGAGCTCTTGGTCC	Cycling Pro B	3.04452		AGAGAGCTCTTGGTCC	Cycling Pro B	2.48491
AGAGCAGAGCGCAATG	PreBCRi I	0		AGAGCAGAGCGCAATG	PreBCRi I	0
AGAGCAGCAGCAGACA	Immature B	0		AGAGCAGCAGCAGACA	Immature B	0
AGAGCAGCAGGACTAG	PreBCRi I	1.09861		AGAGCAGCAGGACTAG	PreBCRi I	0.693147
AGAGCCCGTACTTCCC	PreBCRi I	0		AGAGCCCGTACTTCCC	PreBCRi I	1.38629
AGAGCCCGTCCGGCAT	PreBCRi I	0		AGAGCCCGTCCGGCAT	PreBCRi I	0.693147
AGAGCCCGTCTACGTA	PreBCRi I	0		AGAGCCCGTCTACGTA	PreBCRi I	0
AGAGCCCGTGCATGTT	Pro B VDJ	3.3673		AGAGCCCGTGCATGTT	Pro B VDJ	2.63906
AGAGCCCGTGGAACAC	PreBCRi I	1.38629		AGAGCCCGTGGAACAC	PreBCRi I	0.693147
AGAGCCCTCAAGCCCG	Pro B VDJ	2.77259		AGAGCCCTCAAGCCCG	Pro B VDJ	2.3979
AGAGCCCTCCCGATCT	Lambda Pre B	1.09861		AGAGCCCTCCCGATCT	Lambda Pre B	0
AGAGCCCTCTAAGCGT	PreBCRi II S phase	0.693147		AGAGCCCTCTAAGCGT	PreBCRi II S phase	1.09861
AGATAGAAGAGAGGGC	PreBCRi II S phase	1.79176		AGATAGAAGAGAGGGC	PreBCRi II S phase	1.38629
AGATAGAAGATCGCCC	PreBCRi I	1.79176		AGATAGAAGATCGCCC	PreBCRi I	0.693147
AGATAGAAGGTCACAG	Lambda Pre B	0.693147		AGATAGAAGGTCACAG	Lambda Pre B	1.38629
AGATAGAAGTGGTTGG	Immature B	0		AGATAGAAGTGGTTGG	Immature B	0
AGATAGACACAGCGCT	PreBCRi I	0.693147		AGATAGACACAGCGCT	PreBCRi I	0
AGATAGACACTGTCGG	Cycling Immature B	0		AGATAGACACTGTCGG	Cycling Immature B	0
AGATAGAGTACGCTTA	Prepro B	1.09861		AGATAGAGTACGCTTA	Prepro B	1.09861
AGATCCACAAGAGCTG	Mature B	0		AGATCCACAAGAGCTG	Mature B	0
AGATCCACAGCTCGGT	Cycling Pro B	2.56495		AGATCCACAGCTCGGT	Cycling Pro B	2.63906
AGATCCAGTTAAGACA	High Mitochondrial B	1.79176		AGATCCAGTTAAGACA	High Mitochondrial B	1.09861
AGATCCATCCTGCCAT	Mature B	0		AGATCCATCCTGCCAT	Mature B	0.693147
AGATCGTCAAGCTCTA	Cycling Pro B	2.70805		AGATCGTCAAGCTCTA	Cycling Pro B	2.56495
AGATCGTCAGTTTCGA	PreBCRi I	0		AGATCGTCAGTTTCGA	PreBCRi I	0
AGATCGTGTTTCCATT	PreBCRi I	0		AGATCGTGTTTCCATT	PreBCRi I	0
AGATCGTTCATGCCGG	High Mitochondrial B	0.693147		AGATCGTTCATGCCGG	High Mitochondrial B	1.38629
AGATCGTTCCAACTGA	Immature B	1.38629		AGATCGTTCCAACTGA	Immature B	0
AGATCGTTCCTGTAAG	Kappa Pre B	0.693147		AGATCGTTCCTGTAAG	Kappa Pre B	1.79176
AGATCGTTCGTTCTGC	Immature B	0		AGATCGTTCGTTCTGC	Immature B	0
AGATCGTTCTACCACC	Immature B	0		AGATCGTTCTACCACC	Immature B	0
AGATGAAAGGCCACTC	Plasma Cells	0		AGATGAAAGGCCACTC	Plasma Cells	0
AGATGAACACAGTATC	Prepro B	1.09861		AGATGAACACAGTATC	Prepro B	0
AGATGAAGTACCTATG	PreBCRi I	0.693147		AGATGAAGTACCTATG	PreBCRi I	0.693147
AGATGAATCCTCAGAA	Immature B	0		AGATGAATCCTCAGAA	Immature B	0.693147
AGATGCTAGAAGCTCG	Kappa Pre B	0.693147		AGATGCTAGAAGCTCG	Kappa Pre B	0
AGATGCTAGAGCTTTC	Immature B	0		AGATGCTAGAGCTTTC	Immature B	0
AGATGCTAGGTGAGCT	Lambda Pre B	0		AGATGCTAGGTGAGCT	Lambda Pre B	1.38629
AGATGCTCACGAGGAT	Kappa Pre B	0		AGATGCTCACGAGGAT	Kappa Pre B	0
AGATGCTCATCCAACA	Mature B	1.09861		AGATGCTCATCCAACA	Mature B	0
AGATGCTGTACTCGAT	Immature B	0.693147		AGATGCTGTACTCGAT	Immature B	0
AGATGCTGTAGTGCGA	Pro B VDJ	3.17805		AGATGCTGTAGTGCGA	Pro B VDJ	2.30259
AGATGCTGTATAGGGC	PreBCRi I	0		AGATGCTGTATAGGGC	PreBCRi I	0
AGATGCTGTCCATAGT	PreBCRi I	0		AGATGCTGTCCATAGT	PreBCRi I	0
AGATGCTGTGCGGATA	Pro B VDJ	3.68888		AGATGCTGTGCGGATA	Pro B VDJ	2.3979
AGATGCTGTGTTAAAG	Pro B VDJ	3.09104		AGATGCTGTGTTAAAG	Pro B VDJ	2.48491
AGATGCTGTTAGAGTA	Cycling Pro B	2.63906		AGATGCTGTTAGAGTA	Cycling Pro B	1.79176
AGATGCTTCTTCCGTG	Immature B	0		AGATGCTTCTTCCGTG	Immature B	1.09861
AGCATCAAGATTGACA	Mature B	1.09861		AGCATCAAGATTGACA	Mature B	0
AGCATCACATCCGAAT	Immature B	0.693147		AGCATCACATCCGAAT	Immature B	0.693147
AGCATCACATGATCTG	Mature B	0		AGCATCACATGATCTG	Mature B	0
AGCATCACATGTACGT	Prepro B	0		AGCATCACATGTACGT	Prepro B	0
AGCATCAGTCGTACTA	Lambda Pre B	0.693147		AGCATCAGTCGTACTA	Lambda Pre B	0.693147
AGCATCAGTTGCAAGG	PreBCRi I	1.09861		AGCATCAGTTGCAAGG	PreBCRi I	1.09861
AGCATCATCCACCCTA	PreBCRi I	0.693147		AGCATCATCCACCCTA	PreBCRi I	1.09861
AGCATCATCTGGTGGC	Mature B	0.693147		AGCATCATCTGGTGGC	Mature B	0.693147
AGCCAATAGCCATATC	High Mitochondrial B	0		AGCCAATAGCCATATC	High Mitochondrial B	0
AGCCAATAGGGATCTG	Immature B	0.693147		AGCCAATAGGGATCTG	Immature B	0.693147
AGCCAATAGTGCAGCA	Mature B	1.38629		AGCCAATAGTGCAGCA	Mature B	0
AGCCAATTCAGACCGC	Immature B	0		AGCCAATTCAGACCGC	Immature B	0
AGCCACGAGCGATCGA	Lambda Pre B	0.693147		AGCCACGAGCGATCGA	Lambda Pre B	0.693147
AGCCACGAGCTTAGTC	Kappa Pre B	0.693147		AGCCACGAGCTTAGTC	Kappa Pre B	0
AGCCACGAGGACATCG	Prepro B	1.09861		AGCCACGAGGACATCG	Prepro B	0
AGCCACGCACAGCCAC	Mature B	0.693147		AGCCACGCACAGCCAC	Mature B	0
AGCCACGCAGCGTATT	Cycling Pro B	2.63906		AGCCACGCAGCGTATT	Cycling Pro B	2.3979
AGCCACGTCCGCGGAT	Kappa Pre B	0.693147		AGCCACGTCCGCGGAT	Kappa Pre B	0
AGCCACGTCCGGCAAC	PreBCRd	1.94591		AGCCACGTCCGGCAAC	PreBCRd	1.79176
AGCCAGCAGATTTGCC	PreBCRi II S phase	0.693147		AGCCAGCAGATTTGCC	PreBCRi II S phase	0.693147
AGCCAGCAGTCAAGCG	Mature B	0.693147		AGCCAGCAGTCAAGCG	Mature B	0
AGCCAGCAGTCTGCAT	Cycling Pro B	2.30259		AGCCAGCAGTCTGCAT	Cycling Pro B	2.19722
AGCCAGCCAGGAATCG	PreBCRi I	0		AGCCAGCCAGGAATCG	PreBCRi I	0
AGCCAGCTCAATGTCG	Mature B	0		AGCCAGCTCAATGTCG	Mature B	1.09861
AGCCAGCTCATGCCAA	Immature B	0.693147		AGCCAGCTCATGCCAA	Immature B	0
AGCCAGCTCCATCTAT	Immature B	1.09861		AGCCAGCTCCATCTAT	Immature B	0
AGCGATTAGGACCCAA	Immature B	0		AGCGATTAGGACCCAA	Immature B	1.09861
AGCGATTCAGAACTAA	Prepro B	0		AGCGATTCAGAACTAA	Prepro B	0
AGCGATTCAGCGGATA	PreBCRd	0		AGCGATTCAGCGGATA	PreBCRd	1.79176
AGCGATTCATAACAGA	Immature B	0.693147		AGCGATTCATAACAGA	Immature B	0
AGCGATTGTAAGTTAG	Cycling Pro B	2.70805		AGCGATTGTAAGTTAG	Cycling Pro B	1.94591
AGCGATTGTCCAGTTA	Plasma Cells	0		AGCGATTGTCCAGTTA	Plasma Cells	0
AGCGATTGTGTCACAT	PreBCRi II S phase	0		AGCGATTGTGTCACAT	PreBCRi II S phase	0.693147
AGCGATTGTTAGGAGC	PreBCRi I	2.30259		AGCGATTGTTAGGAGC	PreBCRi I	1.60944
AGCGATTGTTCCGGTG	Pro B VDJ	3.13549		AGCGATTGTTCCGGTG	Pro B VDJ	2.19722
AGCGATTGTTCTCCTG	Pro B VDJ	2.94444		AGCGATTGTTCTCCTG	Pro B VDJ	2.19722
AGCGATTTCACTGAAC	Cycling Pro B	3.04452		AGCGATTTCACTGAAC	Cycling Pro B	2.70805
AGCGATTTCAGCTGTA	Pro B VDJ	2.94444		AGCGATTTCAGCTGTA	Pro B VDJ	2.3979
AGCGCCAAGAGCATCG	Mature B	0		AGCGCCAAGAGCATCG	Mature B	0
AGCGCCAAGCCTGTCG	PreBCRi I	0.693147		AGCGCCAAGCCTGTCG	PreBCRi I	0.693147
AGCGCCAAGGACTTCT	Cycling Pro B	2.07944		AGCGCCAAGGACTTCT	Cycling Pro B	1.79176
AGCGCCAAGGCCTTCG	Mature B	0		AGCGCCAAGGCCTTCG	Mature B	0
AGCGCCAAGGTAGTCG	PreBCRi II G2/M phase	0		AGCGCCAAGGTAGTCG	PreBCRi II G2/M phase	1.09861
AGCGCCAAGTTACGTC	Kappa Pre B	0		AGCGCCAAGTTACGTC	Kappa Pre B	0
AGCGCCACAATGAAAC	PreBCRi I	2.07944		AGCGCCACAATGAAAC	PreBCRi I	1.09861
AGCGCCACAATTTCTC	Mature B	0		AGCGCCACAATTTCTC	Mature B	0
AGCGCCACACAAGTTC	Kappa Pre B	0		AGCGCCACACAAGTTC	Kappa Pre B	0
AGCGCCAGTGATCATC	PreBCRd	1.38629		AGCGCCAGTGATCATC	PreBCRd	1.09861
AGCGCCAGTTCTTGCC	Lambda Pre B	0		AGCGCCAGTTCTTGCC	Lambda Pre B	1.09861
AGCGCCATCCACACCT	Immature B	0		AGCGCCATCCACACCT	Immature B	0
AGCGCCATCCACAGGC	Prepro B	0		AGCGCCATCCACAGGC	Prepro B	0
AGCGCCATCGCGGACT	PreBCRi I	0		AGCGCCATCGCGGACT	PreBCRi I	0
AGCGCCATCTCCGAAA	Cycling Pro B	2.56495		AGCGCCATCTCCGAAA	Cycling Pro B	2.19722
AGCGCTGAGGGTTAGC	Lambda Pre B	1.09861		AGCGCTGAGGGTTAGC	Lambda Pre B	0
AGCGCTGCAACTCGAT	PreBCRd	1.79176		AGCGCTGCAACTCGAT	PreBCRd	1.79176
AGCGCTGCAAGACGGT	Kappa Pre B	0.693147		AGCGCTGCAAGACGGT	Kappa Pre B	1.09861
AGCGCTGCACATGACT	Pro B VDJ	3.73767		AGCGCTGCACATGACT	Pro B VDJ	2.48491
AGCGCTGGTTGTGCCG	Cycling Pro B	2.56495		AGCGCTGGTTGTGCCG	Cycling Pro B	1.94591
AGCGCTGGTTGTGGCC	Prepro B	0		AGCGCTGGTTGTGGCC	Prepro B	0
AGCGCTGTCCTCGATC	Plasma Cells	0		AGCGCTGTCCTCGATC	Plasma Cells	0
AGCGCTGTCTATCGTT	Prepro B	0		AGCGCTGTCTATCGTT	Prepro B	0
AGCGTATAGCGGTAGT	Kappa Pre B	1.09861		AGCGTATAGCGGTAGT	Kappa Pre B	0
AGCGTATAGTCACAGG	High Mitochondrial B	1.09861		AGCGTATAGTCACAGG	High Mitochondrial B	1.09861
AGCGTATCAATCTCGA	Kappa Pre B	0.693147		AGCGTATCAATCTCGA	Kappa Pre B	0
AGCGTATGTCGATTAC	PreBCRi II S phase	1.09861		AGCGTATGTCGATTAC	PreBCRi II S phase	0
AGCGTATTCATTGAGC	Pro B VDJ	3.09104		AGCGTATTCATTGAGC	Pro B VDJ	2.48491
AGCGTATTCTCACCCA	PreBCRi II S phase	0		AGCGTATTCTCACCCA	PreBCRi II S phase	0
AGCGTATTCTCTGCCA	High Mitochondrial B	1.09861		AGCGTATTCTCTGCCA	High Mitochondrial B	1.60944
AGCGTATTCTGAATGC	Immature B	1.38629		AGCGTATTCTGAATGC	Immature B	0
AGCGTCGAGAAGGTAG	PreBCRi II G2/M phase	1.60944		AGCGTCGAGAAGGTAG	PreBCRi II G2/M phase	1.09861
AGCGTCGAGAGCATCG	PreBCRi I	0.693147		AGCGTCGAGAGCATCG	PreBCRi I	0
AGCGTCGAGCATGATA	PreBCRd	0		AGCGTCGAGCATGATA	PreBCRd	0
AGCGTCGGTTGTTGTG	PreBCRi II S phase	0.693147		AGCGTCGGTTGTTGTG	PreBCRi II S phase	0.693147
AGCTACAAGAGATGCC	Immature B	0		AGCTACAAGAGATGCC	Immature B	0
AGCTACACACGAGGTA	Mature B	1.79176		AGCTACACACGAGGTA	Mature B	0
AGCTACACAGAGTGAC	PreBCRd	1.94591		AGCTACACAGAGTGAC	PreBCRd	1.94591
AGCTACAGTGCGTTTA	Kappa Pre B	0.693147		AGCTACAGTGCGTTTA	Kappa Pre B	0
AGCTACATCACGGGAA	Kappa Pre B	0		AGCTACATCACGGGAA	Kappa Pre B	1.09861
AGCTACATCAGGAAAT	Lambda Pre B	0.693147		AGCTACATCAGGAAAT	Lambda Pre B	1.09861
AGCTACATCGATCCCT	Kappa Pre B	2.07944		AGCTACATCGATCCCT	Kappa Pre B	1.60944
AGCTACATCGTGCACG	Mature B	0.693147		AGCTACATCGTGCACG	Mature B	0
AGCTCAACAGAGACTG	PreBCRi II S phase	1.38629		AGCTCAACAGAGACTG	PreBCRi II S phase	0
AGCTCAACAGCACGAA	Kappa Pre B	1.09861		AGCTCAACAGCACGAA	Kappa Pre B	0
AGCTCAAGTATCGCAT	PreBCRi I	1.09861		AGCTCAAGTATCGCAT	PreBCRi I	0.693147
AGCTCAATCCTTACCG	Lambda Pre B	0		AGCTCAATCCTTACCG	Lambda Pre B	1.09861
AGCTCAATCTACTCAT	PreBCRi I	0		AGCTCAATCTACTCAT	PreBCRi I	0.693147
AGCTTCCAGACTTAAG	Immature B	2.48491		AGCTTCCAGACTTAAG	Immature B	2.19722
AGCTTCCAGAGATTCA	Mature B	0		AGCTTCCAGAGATTCA	Mature B	0
AGCTTCCAGCATGCGA	Pro B VDJ	3.13549		AGCTTCCAGCATGCGA	Pro B VDJ	2.99573
AGCTTCCAGCCTCAAT	PreBCRi II S phase	1.09861		AGCTTCCAGCCTCAAT	PreBCRi II S phase	1.09861
AGCTTCCAGTCCCTAA	Cycling Immature B	0		AGCTTCCAGTCCCTAA	Cycling Immature B	0
AGCTTCCCAATCGAAA	Lambda Pre B	1.09861		AGCTTCCCAATCGAAA	Lambda Pre B	1.09861
AGCTTCCCACCCAATA	PreBCRi I	0		AGCTTCCCACCCAATA	PreBCRi I	1.09861
AGCTTCCCACTTGACA	Cycling Pro B	2.56495		AGCTTCCCACTTGACA	Cycling Pro B	2.07944
AGCTTCCCAGTCAGCC	Lambda Pre B	0		AGCTTCCCAGTCAGCC	Lambda Pre B	0
AGCTTCCTCCGTAGGC	Plasma Cells	0		AGCTTCCTCCGTAGGC	Plasma Cells	0
AGCTTCCTCCTCTGCA	Prepro B	0		AGCTTCCTCCTCTGCA	Prepro B	0
AGCTTCCTCTGAGGCC	PreBCRi II S phase	0.693147		AGCTTCCTCTGAGGCC	PreBCRi II S phase	1.09861
AGCTTCCTCTTGGTCC	PreBCRi I	0.693147		AGCTTCCTCTTGGTCC	PreBCRi I	0
AGGAAATAGAACAGGA	Kappa Pre B	0		AGGAAATAGAACAGGA	Kappa Pre B	0
AGGAAATAGCTGCGAA	Mature B	0.693147		AGGAAATAGCTGCGAA	Mature B	1.09861
AGGAAATAGTTGGAAT	High Mitochondrial B	0.693147		AGGAAATAGTTGGAAT	High Mitochondrial B	0.693147
AGGAAATCACGACAAG	PreBCRi I	0		AGGAAATCACGACAAG	PreBCRi I	0
AGGAAATCACGGCCAT	Cycling Pro B	2.3979		AGGAAATCACGGCCAT	Cycling Pro B	1.38629
AGGAAATCAGAACTAA	Immature B	1.09861		AGGAAATCAGAACTAA	Immature B	0
AGGAAATGTAGACGTG	Cycling Pro B	2.63906		AGGAAATGTAGACGTG	Cycling Pro B	1.79176
AGGAAATGTCGCATTA	PreBCRi I	0		AGGAAATGTCGCATTA	PreBCRi I	0
AGGAAATGTGTCTAAC	Cycling Pro B	1.79176		AGGAAATGTGTCTAAC	Cycling Pro B	1.94591
AGGAAATTCGTAACTG	Immature B	0		AGGAAATTCGTAACTG	Immature B	0.693147
AGGAAATTCGTTCTAT	Lambda Pre B	0.693147		AGGAAATTCGTTCTAT	Lambda Pre B	1.60944
AGGAAATTCTACAGGT	Mature B	0		AGGAAATTCTACAGGT	Mature B	0
AGGAAATTCTCAGGCG	Mature B	1.09861		AGGAAATTCTCAGGCG	Mature B	0
AGGAATAAGAGCGACT	Immature B	0		AGGAATAAGAGCGACT	Immature B	0
AGGAATAAGATGGCGT	PreBCRd	0.693147		AGGAATAAGATGGCGT	PreBCRd	1.79176
AGGAATACACACAGCC	High Mitochondrial B	1.38629		AGGAATACACACAGCC	High Mitochondrial B	0.693147
AGGAATACACCGTGAC	PreBCRi II S phase	0.693147		AGGAATACACCGTGAC	PreBCRi II S phase	0
AGGAATAGTCCCAAAT	Pro B VDJ	3.43399		AGGAATAGTCCCAAAT	Pro B VDJ	2.3979
AGGAATAGTCGACGCT	Prepro B	0		AGGAATAGTCGACGCT	Prepro B	0
AGGAATAGTGTCCCTT	Pro B VDJ	3.49651		AGGAATAGTGTCCCTT	Pro B VDJ	2.63906
AGGAATAGTTACAGCT	PreBCRd	1.38629		AGGAATAGTTACAGCT	PreBCRd	1.38629
AGGAATAGTTGTCCCT	Immature B	0.693147		AGGAATAGTTGTCCCT	Immature B	0
AGGAATAGTTTCAGAC	Immature B	0		AGGAATAGTTTCAGAC	Immature B	0.693147
AGGAATATCCAACTAG	Lambda Pre B	1.09861		AGGAATATCCAACTAG	Lambda Pre B	0.693147
AGGAATATCGTCAAAC	Prepro B	0		AGGAATATCGTCAAAC	Prepro B	0
AGGACGAAGTCATGAA	Cycling Immature B	0		AGGACGAAGTCATGAA	Cycling Immature B	0
AGGACGACAAGAGCTG	Kappa Pre B	0		AGGACGACAAGAGCTG	Kappa Pre B	0
AGGACGACAATCGTCA	Kappa Pre B	2.19722		AGGACGACAATCGTCA	Kappa Pre B	2.19722
AGGACGAGTCGCGTCA	Mature B	0		AGGACGAGTCGCGTCA	Mature B	0
AGGACGAGTGCAGTGA	PreBCRd	1.94591		AGGACGAGTGCAGTGA	PreBCRd	1.94591
AGGACGAGTGCTTATG	PreBCRi II S phase	1.94591		AGGACGAGTGCTTATG	PreBCRi II S phase	0
AGGACGATCCGGGACT	PreBCRd	1.60944		AGGACGATCCGGGACT	PreBCRd	1.60944
AGGACTTAGCGTGTCC	Immature B	0.693147		AGGACTTAGCGTGTCC	Immature B	0
AGGACTTAGGAGGCAG	Prepro B	0		AGGACTTAGGAGGCAG	Prepro B	0.693147
AGGACTTCACTTGGGC	Pro B VDJ	3.3673		AGGACTTCACTTGGGC	Pro B VDJ	2.63906
AGGACTTCAGCTCGGT	Kappa Pre B	1.79176		AGGACTTCAGCTCGGT	Kappa Pre B	1.09861
AGGACTTCATAAGATG	Plasma Cells	0		AGGACTTCATAAGATG	Plasma Cells	0
AGGACTTGTGCAGATG	Immature B	0.693147		AGGACTTGTGCAGATG	Immature B	0
AGGACTTTCCTCTTTC	PreBCRi I	0		AGGACTTTCCTCTTTC	PreBCRi I	1.38629
AGGACTTTCTCATTTG	Pro B VDJ	2.99573		AGGACTTTCTCATTTG	Pro B VDJ	2.63906
AGGACTTTCTGCGATA	Mature B	0		AGGACTTTCTGCGATA	Mature B	0
AGGAGGTAGCCAAGGT	Kappa Pre B	0.693147		AGGAGGTAGCCAAGGT	Kappa Pre B	0.693147
AGGAGGTAGGCCTAAG	PreBCRi I	0		AGGAGGTAGGCCTAAG	PreBCRi I	0
AGGAGGTAGGGCAATC	Kappa Pre B	1.38629		AGGAGGTAGGGCAATC	Kappa Pre B	0.693147
AGGAGGTAGGTAAAGG	PreBCRi I	0		AGGAGGTAGGTAAAGG	PreBCRi I	0
AGGAGGTAGGTCCCGT	Kappa Pre B	0		AGGAGGTAGGTCCCGT	Kappa Pre B	0
AGGAGGTCAGGCACTC	Mature B	0		AGGAGGTCAGGCACTC	Mature B	0
AGGAGGTGTCAGGCAA	PreBCRi I	0.693147		AGGAGGTGTCAGGCAA	PreBCRi I	1.09861
AGGAGGTGTTTCTATC	Cycling Immature B	0		AGGAGGTGTTTCTATC	Cycling Immature B	0
AGGAGGTTCATGGTAC	Prepro B	0		AGGAGGTTCATGGTAC	Prepro B	0
AGGATAAAGAGTCAGC	Plasma Cells	0		AGGATAAAGAGTCAGC	Plasma Cells	0
AGGATAAGTGACCTGC	Kappa Pre B	0.693147		AGGATAAGTGACCTGC	Kappa Pre B	0
AGGATAAGTTCCTTGC	Mature B	0		AGGATAAGTTCCTTGC	Mature B	1.09861
AGGATAAGTTGCTCGG	Immature B	0.693147		AGGATAAGTTGCTCGG	Immature B	0.693147
AGGATAATCAGGAACG	Mature B	0.693147		AGGATAATCAGGAACG	Mature B	0.693147
AGGATCTAGAGTGAAG	Kappa Pre B	0.693147		AGGATCTAGAGTGAAG	Kappa Pre B	0.693147
AGGATCTAGATACAGT	Kappa Pre B	1.09861		AGGATCTAGATACAGT	Kappa Pre B	0
AGGATCTAGGAACGAA	PreBCRi II S phase	0		AGGATCTAGGAACGAA	PreBCRi II S phase	0.693147
AGGATCTCAGTCGGAA	Mature B	0.693147		AGGATCTCAGTCGGAA	Mature B	0.693147
AGGATCTTCCGAGGCT	PreBCRi II G2/M phase	0		AGGATCTTCCGAGGCT	PreBCRi II G2/M phase	0
AGGATCTTCCGCCTAT	Plasma Cells	1.38629		AGGATCTTCCGCCTAT	Plasma Cells	0
AGGATCTTCGGAAACG	PreBCRi II S phase	1.09861		AGGATCTTCGGAAACG	PreBCRi II S phase	1.38629
AGGATCTTCTAATTCC	Kappa Pre B	0.693147		AGGATCTTCTAATTCC	Kappa Pre B	1.09861
AGGATCTTCTGTAAGC	Kappa Pre B	0.693147		AGGATCTTCTGTAAGC	Kappa Pre B	0
AGGCATTAGCCTCAGC	Mature B	0.693147		AGGCATTAGCCTCAGC	Mature B	0
AGGCATTAGCGGTAAC	Immature B	0		AGGCATTAGCGGTAAC	Immature B	0
AGGCATTCAAGTTCGT	Immature B	0		AGGCATTCAAGTTCGT	Immature B	0
AGGCATTCACTGCGAC	Prepro B	0.693147		AGGCATTCACTGCGAC	Prepro B	0
AGGCATTGTGTTACAC	Cycling Pro B	2.48491		AGGCATTGTGTTACAC	Cycling Pro B	2.19722
AGGCATTGTTCTCCCA	Pro B VDJ	3.09104		AGGCATTGTTCTCCCA	Pro B VDJ	2.3979
AGGCATTTCACTGGTA	PreBCRi I	0		AGGCATTTCACTGGTA	PreBCRi I	0
AGGCATTTCATACGAC	Mature B	0.693147		AGGCATTTCATACGAC	Mature B	0
AGGCATTTCCCTAGGG	Lambda Pre B	1.38629		AGGCATTTCCCTAGGG	Lambda Pre B	1.09861
AGGCATTTCCGCACTT	Pro B VDJ	3.21888		AGGCATTTCCGCACTT	Pro B VDJ	2.30259
AGGCCACAGTCAGCCC	PreBCRi II G2/M phase	0		AGGCCACAGTCAGCCC	PreBCRi II G2/M phase	0
AGGCCACAGTGAATAC	PreBCRi II G2/M phase	1.09861		AGGCCACAGTGAATAC	PreBCRi II G2/M phase	0
AGGCCACCAACGTAAA	Cycling Pro B	2.89037		AGGCCACCAACGTAAA	Cycling Pro B	2.30259
AGGCCACTCGAGAGCA	Pro B VDJ	3.3673		AGGCCACTCGAGAGCA	Pro B VDJ	2.3979
AGGCTGCAGCCTCATA	Pro B VDJ	3.55535		AGGCTGCAGCCTCATA	Pro B VDJ	2.30259
AGGCTGCAGTGTTGAA	PreBCRd	1.60944		AGGCTGCAGTGTTGAA	PreBCRd	1.38629
AGGCTGCCAAATAAGC	Immature B	0.693147		AGGCTGCCAAATAAGC	Immature B	0.693147
AGGCTGCCACTTACAG	Mature B	1.09861		AGGCTGCCACTTACAG	Mature B	0
AGGCTGCCAGGCAATG	Lambda Pre B	1.09861		AGGCTGCCAGGCAATG	Lambda Pre B	0
AGGCTGCCATGTGTCA	Mature B	0.693147		AGGCTGCCATGTGTCA	Mature B	0
AGGCTGCGTGAGTAGC	PreBCRi I	0		AGGCTGCGTGAGTAGC	PreBCRi I	0
AGGCTGCGTGTTGCCG	Plasma Cells	0		AGGCTGCGTGTTGCCG	Plasma Cells	0
AGGCTGCTCCCGAGAC	Pro B VDJ	3.4012		AGGCTGCTCCCGAGAC	Pro B VDJ	2.48491
AGGGAGTAGAGAGTTT	PreBCRi II G2/M phase	0		AGGGAGTAGAGAGTTT	PreBCRi II G2/M phase	0
AGGGAGTAGTTTGCTG	Immature B	1.38629		AGGGAGTAGTTTGCTG	Immature B	0
AGGGAGTCACTAACCA	PreBCRi I	0.693147		AGGGAGTCACTAACCA	PreBCRi I	0
AGGGAGTCACTGTTCC	Lambda Pre B	0		AGGGAGTCACTGTTCC	Lambda Pre B	0
AGGGAGTGTAGGACTG	Mature B	0		AGGGAGTGTAGGACTG	Mature B	0
AGGGAGTGTGCACGCT	PreBCRi I	0		AGGGAGTGTGCACGCT	PreBCRi I	0
AGGGAGTTCACCCTTG	Pro B VDJ	2.70805		AGGGAGTTCACCCTTG	Pro B VDJ	2.30259
AGGGAGTTCAGTGTCA	PreBCRi I	0		AGGGAGTTCAGTGTCA	PreBCRi I	0.693147
AGGGAGTTCGTAGTGT	Mature B	0		AGGGAGTTCGTAGTGT	Mature B	0.693147
AGGGCCTAGCGACCCT	Immature B	0.693147		AGGGCCTAGCGACCCT	Immature B	0.693147
AGGGCCTCAGAGTGTG	Pro B VDJ	3.49651		AGGGCCTCAGAGTGTG	Pro B VDJ	2.56495
AGGGCCTCAGATCACT	PreBCRi II G2/M phase	0		AGGGCCTCAGATCACT	PreBCRi II G2/M phase	0
AGGGCCTGTACCGTGC	Immature B	0		AGGGCCTGTACCGTGC	Immature B	0
AGGGCCTTCGAATCCA	Mature B	0		AGGGCCTTCGAATCCA	Mature B	0
AGGGCTCAGGATATAC	Immature B	0		AGGGCTCAGGATATAC	Immature B	0.693147
AGGGCTCTCTCATAGG	Kappa Pre B	0		AGGGCTCTCTCATAGG	Kappa Pre B	0.693147
AGGGTCCAGATACCAA	Pro B VDJ	3.7612		AGGGTCCAGATACCAA	Pro B VDJ	2.3979
AGGGTCCCACTGAGGA	PreBCRi II S phase	0		AGGGTCCCACTGAGGA	PreBCRi II S phase	0
AGGGTCCCATAATGAG	PreBCRi II S phase	1.79176		AGGGTCCCATAATGAG	PreBCRi II S phase	0
AGGGTCCGTACTGAGG	High Mitochondrial B	0.693147		AGGGTCCGTACTGAGG	High Mitochondrial B	1.60944
AGGGTCCTCCCTTGTG	Lambda Pre B	0		AGGGTCCTCCCTTGTG	Lambda Pre B	0
AGGGTCCTCGGATACT	Mature B	0		AGGGTCCTCGGATACT	Mature B	0
AGGGTCCTCTACTGCC	Mature B	0.693147		AGGGTCCTCTACTGCC	Mature B	0
AGGGTGAAGTGCAACG	PreBCRi I	0.693147		AGGGTGAAGTGCAACG	PreBCRi I	0
AGGGTGACAGTTCTAG	Kappa Pre B	1.09861		AGGGTGACAGTTCTAG	Kappa Pre B	0
AGGGTGAGTCGTCAGC	PreBCRi I	0.693147		AGGGTGAGTCGTCAGC	PreBCRi I	0
AGGGTGAGTGCACGCT	Kappa Pre B	0		AGGGTGAGTGCACGCT	Kappa Pre B	0.693147
AGGGTGAGTGGCTTAT	Immature B	0		AGGGTGAGTGGCTTAT	Immature B	0
AGGGTGAGTTACACTG	Kappa Pre B	1.09861		AGGGTGAGTTACACTG	Kappa Pre B	0
AGGGTGAGTTATGTGC	Kappa Pre B	0		AGGGTGAGTTATGTGC	Kappa Pre B	0.693147
AGGGTGATCGTTCTCG	PreBCRd	1.94591		AGGGTGATCGTTCTCG	PreBCRd	1.79176
AGGGTGATCTGCGGAC	Mature B	2.56495		AGGGTGATCTGCGGAC	Mature B	1.38629
AGGGTTTCACAGTGAG	PreBCRi II G2/M phase	0		AGGGTTTCACAGTGAG	PreBCRi II G2/M phase	0
AGGGTTTCACTCATAG	Cycling Pro B	2.30259		AGGGTTTCACTCATAG	Cycling Pro B	1.60944
AGGGTTTCAGGACTTT	Cycling Pro B	2.83321		AGGGTTTCAGGACTTT	Cycling Pro B	2.48491
AGGGTTTTCACGGACC	Pro B VDJ	3.09104		AGGGTTTTCACGGACC	Pro B VDJ	2.70805
AGGGTTTTCCGCAGTG	Prepro B	0		AGGGTTTTCCGCAGTG	Prepro B	0
AGGTAGGAGGCGCTTC	PreBCRi I	0		AGGTAGGAGGCGCTTC	PreBCRi I	0
AGGTAGGAGTAATACG	PreBCRi II S phase	1.09861		AGGTAGGAGTAATACG	PreBCRi II S phase	1.38629
AGGTAGGCAATGTTGC	Mature B	0		AGGTAGGCAATGTTGC	Mature B	0
AGGTAGGCACAGAGCA	Immature B	1.38629		AGGTAGGCACAGAGCA	Immature B	0
AGGTAGGGTAACCAGG	Kappa Pre B	1.09861		AGGTAGGGTAACCAGG	Kappa Pre B	0
AGGTAGGGTACTAGCT	Mature B	0		AGGTAGGGTACTAGCT	Mature B	0
AGGTAGGTCAGGAACG	Kappa Pre B	0		AGGTAGGTCAGGAACG	Kappa Pre B	0
AGGTAGGTCCTGTTAT	Lambda Pre B	1.09861		AGGTAGGTCCTGTTAT	Lambda Pre B	0
AGGTAGGTCGTTACCC	Mature B	0		AGGTAGGTCGTTACCC	Mature B	1.09861
AGGTCATAGATCGACG	Pro B VDJ	3.17805		AGGTCATAGATCGACG	Pro B VDJ	2.56495
AGGTCATCAGTGGTGA	Cycling Pro B	2.07944		AGGTCATCAGTGGTGA	Cycling Pro B	1.94591
AGGTCATCATCGCTCT	Immature B	0		AGGTCATCATCGCTCT	Immature B	0
AGGTCATGTCTACACA	High Mitochondrial B	0.693147		AGGTCATGTCTACACA	High Mitochondrial B	0.693147
AGGTCATGTTCCTAAG	Kappa Pre B	1.38629		AGGTCATGTTCCTAAG	Kappa Pre B	0
AGGTCATTCGCATAGT	High Mitochondrial B	1.79176		AGGTCATTCGCATAGT	High Mitochondrial B	0.693147
AGGTCTAAGGATATGT	Lambda Pre B	1.09861		AGGTCTAAGGATATGT	Lambda Pre B	0
AGGTCTAAGGTGGGTT	Mature B	0.693147		AGGTCTAAGGTGGGTT	Mature B	0
AGGTCTACAACATACC	PreBCRi I	1.38629		AGGTCTACAACATACC	PreBCRi I	1.38629
AGGTCTACAATTCGTG	Pro B VDJ	3.55535		AGGTCTACAATTCGTG	Pro B VDJ	2.30259
AGGTCTAGTACGAGTG	Mature B	0		AGGTCTAGTACGAGTG	Mature B	0
AGGTCTAGTTGGTGTT	Mature B	0		AGGTCTAGTTGGTGTT	Mature B	0
AGGTCTATCAAACTGC	Immature B	1.09861		AGGTCTATCAAACTGC	Immature B	1.38629
AGGTCTATCGTTACCC	Kappa Pre B	0		AGGTCTATCGTTACCC	Kappa Pre B	0
AGGTCTATCTATTTCG	PreBCRi I	0		AGGTCTATCTATTTCG	PreBCRi I	0
AGGTCTATCTCATAGG	Mature B	0		AGGTCTATCTCATAGG	Mature B	0.693147
AGGTCTATCTGCACCT	Pro B VDJ	3.3322		AGGTCTATCTGCACCT	Pro B VDJ	2.70805
AGGTCTATCTGTCGTC	High Mitochondrial B	0.693147		AGGTCTATCTGTCGTC	High Mitochondrial B	0.693147
AGGTGTTAGTTAACAG	Kappa Pre B	0.693147		AGGTGTTAGTTAACAG	Kappa Pre B	0.693147
AGGTGTTCAGCCGTTG	PreBCRi I	0		AGGTGTTCAGCCGTTG	PreBCRi I	0
AGGTGTTTCTCGTCGT	Lambda Pre B	1.09861		AGGTGTTTCTCGTCGT	Lambda Pre B	0
AGGTTACCAGAGTCTT	Cycling Pro B	1.38629		AGGTTACCAGAGTCTT	Cycling Pro B	1.94591
AGGTTACGTGATTAGA	Kappa Pre B	0		AGGTTACGTGATTAGA	Kappa Pre B	0
AGGTTACTCGTTAGAC	Pro B VDJ	3.3322		AGGTTACTCGTTAGAC	Pro B VDJ	2.07944
AGGTTACTCTCGAACA	PreBCRi II G2/M phase	0.693147		AGGTTACTCTCGAACA	PreBCRi II G2/M phase	1.09861
AGGTTGTAGTACCGGA	PreBCRi I	0.693147		AGGTTGTAGTACCGGA	PreBCRi I	0
AGGTTGTCACGACGCT	Prepro B	0.693147		AGGTTGTCACGACGCT	Prepro B	0.693147
AGGTTGTGTCTCAAGT	Immature B	0.693147		AGGTTGTGTCTCAAGT	Immature B	0.693147
AGGTTGTGTGCGTGCT	PreBCRi I	0		AGGTTGTGTGCGTGCT	PreBCRi I	0
AGGTTGTTCTCAACGA	Mature B	0		AGGTTGTTCTCAACGA	Mature B	0
AGGTTGTTCTCGCTCA	PreBCRd	2.19722		AGGTTGTTCTCGCTCA	PreBCRd	1.79176
AGGTTGTTCTGCTAGA	PreBCRi II S phase	0		AGGTTGTTCTGCTAGA	PreBCRi II S phase	0
AGGTTGTTCTGTTGGA	Pro B VDJ	3.09104		AGGTTGTTCTGTTGGA	Pro B VDJ	2.70805
AGTAACCAGGTAGCCA	Mature B	0		AGTAACCAGGTAGCCA	Mature B	0
AGTAACCCATAGAGGC	Immature B	0		AGTAACCCATAGAGGC	Immature B	0
AGTAACCGTAGCGCCT	Pro B VDJ	3.61092		AGTAACCGTAGCGCCT	Pro B VDJ	2.70805
AGTAACCGTCACCGCA	PreBCRi II S phase	0.693147		AGTAACCGTCACCGCA	PreBCRi II S phase	1.38629
AGTAACCGTCATATGC	PreBCRi II G2/M phase	0		AGTAACCGTCATATGC	PreBCRi II G2/M phase	0
AGTAACCGTTGCTAGT	Pro B VDJ	2.99573		AGTAACCGTTGCTAGT	Pro B VDJ	2.83321
AGTAACCTCAGACCGC	Mature B	1.09861		AGTAACCTCAGACCGC	Mature B	1.09861
AGTAACCTCCTAGCGG	Immature B	0.693147		AGTAACCTCCTAGCGG	Immature B	0
AGTAACCTCGCTGACG	Kappa Pre B	1.09861		AGTAACCTCGCTGACG	Kappa Pre B	0
AGTACCAAGAGAACCC	PreBCRi I	1.79176		AGTACCAAGAGAACCC	PreBCRi I	0.693147
AGTACCACATCTCGTC	Kappa Pre B	0		AGTACCACATCTCGTC	Kappa Pre B	0
AGTACCACATGACAAA	Prepro B	0.693147		AGTACCACATGACAAA	Prepro B	0
AGTACCAGTAACGGTG	Mature B	0		AGTACCAGTAACGGTG	Mature B	0
AGTACCAGTGCCGTTG	Pro B VDJ	2.70805		AGTACCAGTGCCGTTG	Pro B VDJ	2.3979
AGTACCAGTTGACTGT	PreBCRi II S phase	0		AGTACCAGTTGACTGT	PreBCRi II S phase	0
AGTACCATCACAGAGG	Plasma Cells	0		AGTACCATCACAGAGG	Plasma Cells	0
AGTACCATCAGTGCGC	Cycling Pro B	2.07944		AGTACCATCAGTGCGC	Cycling Pro B	2.3979
AGTACCATCCTGGGTG	Kappa Pre B	0.693147		AGTACCATCCTGGGTG	Kappa Pre B	0
AGTACCATCGGCGATC	Kappa Pre B	0		AGTACCATCGGCGATC	Kappa Pre B	0
AGTACTGAGCGGATCA	Pro B VDJ	3.04452		AGTACTGAGCGGATCA	Pro B VDJ	2.63906
AGTACTGAGTTAACAG	PreBCRi II S phase	0		AGTACTGAGTTAACAG	PreBCRi II S phase	0.693147
AGTACTGCAATCTGCA	Immature B	0.693147		AGTACTGCAATCTGCA	Immature B	1.09861
AGTACTGGTCGAGTGA	Cycling Pro B	2.63906		AGTACTGGTCGAGTGA	Cycling Pro B	2.70805
AGTACTGGTGCACGCT	Kappa Pre B	1.09861		AGTACTGGTGCACGCT	Kappa Pre B	0
AGTACTGTCGCTGACG	Immature B	0		AGTACTGTCGCTGACG	Immature B	0
AGTACTGTCTTACACT	Kappa Pre B	0		AGTACTGTCTTACACT	Kappa Pre B	0.693147
AGTAGCTAGACTGGGT	PreBCRi I	0		AGTAGCTAGACTGGGT	PreBCRi I	0
AGTAGCTAGATTAGAC	Immature B	1.09861		AGTAGCTAGATTAGAC	Immature B	0.693147
AGTAGCTCAGTCCGTG	PreBCRi I	1.38629		AGTAGCTCAGTCCGTG	PreBCRi I	0
AGTAGCTGTTCCCAAA	Kappa Pre B	0.693147		AGTAGCTGTTCCCAAA	Kappa Pre B	0
AGTAGCTTCATTCGTT	Immature B	1.38629		AGTAGCTTCATTCGTT	Immature B	0
AGTAGCTTCCGACGGT	Plasma Cells	0		AGTAGCTTCCGACGGT	Plasma Cells	0
AGTAGCTTCCGAGTGC	Kappa Pre B	0		AGTAGCTTCCGAGTGC	Kappa Pre B	0
AGTAGCTTCTGGAGAG	Pro B VDJ	4.00733		AGTAGCTTCTGGAGAG	Pro B VDJ	2.83321
AGTAGTCAGGCCACTC	Immature B	0		AGTAGTCAGGCCACTC	Immature B	0
AGTAGTCAGGGTATAT	Kappa Pre B	0		AGTAGTCAGGGTATAT	Kappa Pre B	1.09861
AGTAGTCAGTATTCCG	Lambda Pre B	0		AGTAGTCAGTATTCCG	Lambda Pre B	1.09861
AGTAGTCCACTTGAAC	Mature B	0		AGTAGTCCACTTGAAC	Mature B	0
AGTAGTCCAGAGTGAC	PreBCRi I	0		AGTAGTCCAGAGTGAC	PreBCRi I	0
AGTAGTCTCATAGCAC	Pro B VDJ	3.09104		AGTAGTCTCATAGCAC	Pro B VDJ	2.48491
AGTAGTCTCGCATTGA	PreBCRi I	1.79176		AGTAGTCTCGCATTGA	PreBCRi I	1.09861
AGTCAACAGCTGTGCC	Cycling Pro B	2.3979		AGTCAACAGCTGTGCC	Cycling Pro B	1.79176
AGTCAACCATGCAGCC	Kappa Pre B	2.63906		AGTCAACCATGCAGCC	Kappa Pre B	2.19722
AGTCAACGTCGGAACA	PreBCRi I	0		AGTCAACGTCGGAACA	PreBCRi I	0.693147
AGTCAACTCCTATGGA	Lambda Pre B	0.693147		AGTCAACTCCTATGGA	Lambda Pre B	1.38629
AGTCAACTCTGCCCTA	Lambda Pre B	1.09861		AGTCAACTCTGCCCTA	Lambda Pre B	0
AGTCACAAGGTTCAGG	High Mitochondrial B	2.30259		AGTCACAAGGTTCAGG	High Mitochondrial B	1.38629
AGTCACACAGAGATGC	PreBCRi I	0		AGTCACACAGAGATGC	PreBCRi I	0.693147
AGTCACACATTGCCGG	Cycling Pro B	2.30259		AGTCACACATTGCCGG	Cycling Pro B	2.19722
AGTCACAGTGATTCTG	PreBCRi I	1.09861		AGTCACAGTGATTCTG	PreBCRi I	0
AGTCACAGTGGCAACA	PreBCRd	1.38629		AGTCACAGTGGCAACA	PreBCRd	1.38629
AGTCACAGTTCAAAGA	PreBCRi I	1.79176		AGTCACAGTTCAAAGA	PreBCRi I	1.09861
AGTCATGAGGACTTCT	Cycling Pro B	1.94591		AGTCATGAGGACTTCT	Cycling Pro B	1.38629
AGTCATGGTCACCACG	Plasma Cells	0		AGTCATGGTCACCACG	Plasma Cells	0
AGTCATGGTCTCCTGT	Cycling Pro B	3.04452		AGTCATGGTCTCCTGT	Cycling Pro B	2.48491
AGTCATGGTGTCTTGA	PreBCRi I	0.693147		AGTCATGGTGTCTTGA	PreBCRi I	1.09861
AGTCATGTCCGTATGA	Mature B	1.09861		AGTCATGTCCGTATGA	Mature B	0.693147
AGTCTCCAGGTAGATT	Plasma Cells	0		AGTCTCCAGGTAGATT	Plasma Cells	0
AGTCTCCAGTCGCGAA	Cycling Pro B	2.63906		AGTCTCCAGTCGCGAA	Cycling Pro B	2.19722
AGTCTCCCAAAGCACG	Mature B	0		AGTCTCCCAAAGCACG	Mature B	0
AGTCTCCGTAAGATTG	Cycling Pro B	2.07944		AGTCTCCGTAAGATTG	Cycling Pro B	2.07944
AGTCTCCGTAAGCGGT	Kappa Pre B	0.693147		AGTCTCCGTAAGCGGT	Kappa Pre B	0
AGTCTCCGTCAGACGA	Immature B	0		AGTCTCCGTCAGACGA	Immature B	0
AGTCTCCTCCTTCACG	Pro B VDJ	3.2581		AGTCTCCTCCTTCACG	Pro B VDJ	1.60944
AGTCTCCTCGCGCTGA	Kappa Pre B	1.38629		AGTCTCCTCGCGCTGA	Kappa Pre B	1.09861
AGTCTCCTCGTGGGTC	PreBCRi I	0		AGTCTCCTCGTGGGTC	PreBCRi I	0
AGTCTCCTCGTGTCAA	PreBCRi II G2/M phase	0.693147		AGTCTCCTCGTGTCAA	PreBCRi II G2/M phase	0
AGTCTCCTCTCAACGA	Mature B	0.693147		AGTCTCCTCTCAACGA	Mature B	0
AGTCTCCTCTGGGAGA	Prepro B	0.693147		AGTCTCCTCTGGGAGA	Prepro B	0
AGTCTCCTCTGGGCAC	Kappa Pre B	1.09861		AGTCTCCTCTGGGCAC	Kappa Pre B	0
AGTGACTAGAGCATCG	Kappa Pre B	0		AGTGACTAGAGCATCG	Kappa Pre B	0
AGTGACTCAACGACAG	Mature B	1.09861		AGTGACTCAACGACAG	Mature B	0
AGTGACTCAAGGTCGA	Plasma Cells	0		AGTGACTCAAGGTCGA	Plasma Cells	0
AGTGACTCACTTGACA	Immature B	0		AGTGACTCACTTGACA	Immature B	1.09861
AGTGACTGTATGCAAA	Immature B	1.38629		AGTGACTGTATGCAAA	Immature B	0.693147
AGTGACTGTGTCTCCT	High Mitochondrial B	1.38629		AGTGACTGTGTCTCCT	High Mitochondrial B	0.693147
AGTGACTGTTGGTAGG	PreBCRi I	2.19722		AGTGACTGTTGGTAGG	PreBCRi I	1.09861
AGTGATCAGAGATTCA	Immature B	0		AGTGATCAGAGATTCA	Immature B	0
AGTGATCCATTCGATG	Kappa Pre B	0		AGTGATCCATTCGATG	Kappa Pre B	0
AGTGATCGTGGGACAT	PreBCRi I	0		AGTGATCGTGGGACAT	PreBCRi I	1.09861
AGTGATCGTGGTACAG	Pro B VDJ	3.3322		AGTGATCGTGGTACAG	Pro B VDJ	2.48491
AGTGATCTCCACTGAA	High Mitochondrial B	1.09861		AGTGATCTCCACTGAA	High Mitochondrial B	1.60944
AGTGATCTCCTCACTG	Pro B VDJ	2.99573		AGTGATCTCCTCACTG	Pro B VDJ	1.94591
AGTGATCTCTCTGAGA	PreBCRi II S phase	1.09861		AGTGATCTCTCTGAGA	PreBCRi II S phase	0.693147
AGTGATCTCTTTCTAG	Lambda Pre B	0		AGTGATCTCTTTCTAG	Lambda Pre B	0
AGTGCCGAGCTCGGCT	Pro B VDJ	3.29584		AGTGCCGAGCTCGGCT	Pro B VDJ	2.77259
AGTGCCGCAAATACAG	Pro B VDJ	2.56495		AGTGCCGCAAATACAG	Pro B VDJ	1.09861
AGTGCCGCATGATGCT	PreBCRi I	0		AGTGCCGCATGATGCT	PreBCRi I	0
AGTGCCGGTGACAACG	PreBCRi I	0		AGTGCCGGTGACAACG	PreBCRi I	0
AGTGCCGTCTACTGAG	Kappa Pre B	0		AGTGCCGTCTACTGAG	Kappa Pre B	0
AGTGCCGTCTACTTCA	PreBCRi II S phase	0		AGTGCCGTCTACTTCA	PreBCRi II S phase	0
AGTGTTGCAATCACGT	Cycling Immature B	0		AGTGTTGCAATCACGT	Cycling Immature B	0
AGTGTTGCATGGGTTT	Cycling Pro B	1.09861		AGTGTTGCATGGGTTT	Cycling Pro B	1.09861
AGTGTTGGTCTGTTAG	Pro B VDJ	2.83321		AGTGTTGGTCTGTTAG	Pro B VDJ	2.48491
AGTGTTGGTGGTAATA	Kappa Pre B	0		AGTGTTGGTGGTAATA	Kappa Pre B	0
AGTTAGCAGCTGTTCA	Immature B	0		AGTTAGCAGCTGTTCA	Immature B	0
AGTTAGCCATACCATG	PreBCRi II S phase	1.38629		AGTTAGCCATACCATG	PreBCRi II S phase	1.09861
AGTTAGCGTAGGTAGC	Immature B	0		AGTTAGCGTAGGTAGC	Immature B	0
AGTTAGCGTGCACGCT	Kappa Pre B	0.693147		AGTTAGCGTGCACGCT	Kappa Pre B	0.693147
AGTTAGCGTGCCCAGT	Kappa Pre B	1.09861		AGTTAGCGTGCCCAGT	Kappa Pre B	0
AGTTAGCTCGTAGCTA	PreBCRi I	0.693147		AGTTAGCTCGTAGCTA	PreBCRi I	0.693147
AGTTCCCAGTCACGCC	Lambda Pre B	0		AGTTCCCAGTCACGCC	Lambda Pre B	0
AGTTCCCCAAGAGAGA	Lambda Pre B	0		AGTTCCCCAAGAGAGA	Lambda Pre B	1.09861
AGTTCCCGTCACTGAT	Immature B	0		AGTTCCCGTCACTGAT	Immature B	0
AGTTCCCGTGAGACGT	Lambda Pre B	0		AGTTCCCGTGAGACGT	Lambda Pre B	0
AGTTCCCGTTCCAAAC	PreBCRi II S phase	0		AGTTCCCGTTCCAAAC	PreBCRi II S phase	0.693147
AGTTCCCTCCAGTTCC	Immature B	0.693147		AGTTCCCTCCAGTTCC	Immature B	0
AGTTCCCTCCGATCGG	Immature B	0		AGTTCCCTCCGATCGG	Immature B	0
AGTTCGACACACAGCC	Kappa Pre B	1.60944		AGTTCGACACACAGCC	Kappa Pre B	0
AGTTCGAGTGTATTGC	Cycling Pro B	1.09861		AGTTCGAGTGTATTGC	Cycling Pro B	2.07944
AGTTCGAGTTATAGAG	PreBCRi I	0.693147		AGTTCGAGTTATAGAG	PreBCRi I	0.693147
AGTTCGATCTCCTGAC	Immature B	0		AGTTCGATCTCCTGAC	Immature B	0
ATACCGAAGAGGACTC	Kappa Pre B	1.09861		ATACCGAAGAGGACTC	Kappa Pre B	1.38629
ATACCGAAGGGTACAC	Pro B VDJ	3.04452		ATACCGAAGGGTACAC	Pro B VDJ	1.94591
ATACCGAAGTGTACAA	PreBCRi II G2/M phase	0		ATACCGAAGTGTACAA	PreBCRi II G2/M phase	0
ATACCGACATGACCCG	Kappa Pre B	1.09861		ATACCGACATGACCCG	Kappa Pre B	0
ATACCGAGTCGCAACC	Lambda Pre B	0		ATACCGAGTCGCAACC	Lambda Pre B	0.693147
ATACCTTAGATTGTGA	PreBCRi II S phase	1.38629		ATACCTTAGATTGTGA	PreBCRi II S phase	1.79176
ATACCTTAGCCTGGAA	Pro B VDJ	3.29584		ATACCTTAGCCTGGAA	Pro B VDJ	2.48491
ATACCTTCAAGTCGTT	Lambda Pre B	0		ATACCTTCAAGTCGTT	Lambda Pre B	1.09861
ATACCTTCACCAGCCA	Kappa Pre B	0		ATACCTTCACCAGCCA	Kappa Pre B	0
ATACCTTGTAGCGAGT	Immature B	1.09861		ATACCTTGTAGCGAGT	Immature B	0
ATACCTTTCCATGATG	Mature B	1.09861		ATACCTTTCCATGATG	Mature B	0
ATACCTTTCGGTCATA	Kappa Pre B	0.693147		ATACCTTTCGGTCATA	Kappa Pre B	0
ATACTTCAGCGAACTG	Immature B	0		ATACTTCAGCGAACTG	Immature B	0.693147
ATACTTCAGGTACCTT	Kappa Pre B	2.19722		ATACTTCAGGTACCTT	Kappa Pre B	2.07944
ATACTTCCATTGAAGA	Immature B	0		ATACTTCCATTGAAGA	Immature B	0
ATACTTCGTAGACACG	Immature B	1.09861		ATACTTCGTAGACACG	Immature B	1.38629
ATACTTCGTTGGGTTT	Kappa Pre B	1.09861		ATACTTCGTTGGGTTT	Kappa Pre B	0.693147
ATACTTCTCAGAGTTC	Cycling Pro B	2.19722		ATACTTCTCAGAGTTC	Cycling Pro B	2.30259
ATACTTCTCATGCCGG	Kappa Pre B	0		ATACTTCTCATGCCGG	Kappa Pre B	0.693147
ATACTTCTCCCGAATA	Lambda Pre B	1.09861		ATACTTCTCCCGAATA	Lambda Pre B	0
ATACTTCTCGAGAACG	PreBCRi I	0		ATACTTCTCGAGAACG	PreBCRi I	0.693147
ATAGACCAGCTTGTTG	Mature B	0.693147		ATAGACCAGCTTGTTG	Mature B	0
ATAGACCAGGGCAGTT	Kappa Pre B	1.09861		ATAGACCAGGGCAGTT	Kappa Pre B	1.09861
ATAGACCGTCTAACTG	Mature B	1.38629		ATAGACCGTCTAACTG	Mature B	0
ATAGACCTCCATGATG	PreBCRi I	0		ATAGACCTCCATGATG	PreBCRi I	0
ATAGACCTCGCTACAA	Kappa Pre B	0		ATAGACCTCGCTACAA	Kappa Pre B	0
ATAGAGAAGACTACCT	PreBCRi I	2.19722		ATAGAGAAGACTACCT	PreBCRi I	1.60944
ATAGAGAAGTCAATCC	Cycling Pro B	2.30259		ATAGAGAAGTCAATCC	Cycling Pro B	2.07944
ATAGAGACAACTCGAT	High Mitochondrial B	1.94591		ATAGAGACAACTCGAT	High Mitochondrial B	0.693147
ATAGAGACACAGTGTT	Cycling Pro B	2.48491		ATAGAGACACAGTGTT	Cycling Pro B	2.3979
ATAGAGACAGAGTGAC	Kappa Pre B	0		ATAGAGACAGAGTGAC	Kappa Pre B	0
ATAGAGAGTCTGTGGC	PreBCRi II G2/M phase	1.09861		ATAGAGAGTCTGTGGC	PreBCRi II G2/M phase	0
ATAGAGATCCTCTCGA	Mature B	0.693147		ATAGAGATCCTCTCGA	Mature B	0
ATAGAGATCGGCTATA	PreBCRi I	1.09861		ATAGAGATCGGCTATA	PreBCRi I	1.09861
ATAGGCTAGTCGAAGC	Prepro B	0		ATAGGCTAGTCGAAGC	Prepro B	0
ATAGGCTCACCTGTCT	PreBCRi I	0		ATAGGCTCACCTGTCT	PreBCRi I	0.693147
ATAGGCTCACTAACCA	Cycling Pro B	2.99573		ATAGGCTCACTAACCA	Cycling Pro B	1.94591
ATAGGCTCAGCACGAA	PreBCRi I	0		ATAGGCTCAGCACGAA	PreBCRi I	0
ATATCCTAGCAATTCC	Immature B	1.09861		ATATCCTAGCAATTCC	Immature B	0
ATATCCTAGCATACTC	Mature B	0.693147		ATATCCTAGCATACTC	Mature B	0
ATATCCTAGTAATTGG	Immature B	1.09861		ATATCCTAGTAATTGG	Immature B	0
ATATCCTAGTATGAAC	Prepro B	0.693147		ATATCCTAGTATGAAC	Prepro B	0
ATATCCTCAAATACGA	Immature B	0		ATATCCTCAAATACGA	Immature B	0
ATATCCTCAACGGTAG	Kappa Pre B	0		ATATCCTCAACGGTAG	Kappa Pre B	0
ATATCCTCAACTGATC	Mature B	0		ATATCCTCAACTGATC	Mature B	1.60944
ATATCCTCAACTGGTT	Kappa Pre B	0		ATATCCTCAACTGGTT	Kappa Pre B	1.09861
ATATCCTCAAGAGGTC	PreBCRd	1.09861		ATATCCTCAAGAGGTC	PreBCRd	1.38629
ATATCCTCAATCGTCA	Mature B	0.693147		ATATCCTCAATCGTCA	Mature B	0
ATATCCTCAATTAGGA	Immature B	1.09861		ATATCCTCAATTAGGA	Immature B	0
ATATCCTCAGTAGAGC	Immature B	0		ATATCCTCAGTAGAGC	Immature B	1.09861
ATATCCTCATCACAGT	Lambda Pre B	0		ATATCCTCATCACAGT	Lambda Pre B	0
ATATCCTCATTGACAC	PreBCRi II G2/M phase	0		ATATCCTCATTGACAC	PreBCRi II G2/M phase	0
ATATCCTGTACTCGCG	Immature B	1.38629		ATATCCTGTACTCGCG	Immature B	0
ATATCCTGTCGCAACC	PreBCRd	1.94591		ATATCCTGTCGCAACC	PreBCRd	1.60944
ATATCCTTCGGACTGC	PreBCRi I	0		ATATCCTTCGGACTGC	PreBCRi I	0
ATCACAGAGACCATAA	Pro B VDJ	2.94444		ATCACAGAGACCATAA	Pro B VDJ	2.48491
ATCACAGAGGTTGAGC	Immature B	0.693147		ATCACAGAGGTTGAGC	Immature B	0
ATCACAGAGTATGATG	Cycling Pro B	1.94591		ATCACAGAGTATGATG	Cycling Pro B	1.38629
ATCACAGAGTGGATTA	Lambda Pre B	0		ATCACAGAGTGGATTA	Lambda Pre B	0
ATCACAGCAAGCGCTC	Kappa Pre B	1.09861		ATCACAGCAAGCGCTC	Kappa Pre B	0
ATCACAGCATGCCGCA	Immature B	0.693147		ATCACAGCATGCCGCA	Immature B	0
ATCACAGGTACGTGAG	Prepro B	0.693147		ATCACAGGTACGTGAG	Prepro B	0
ATCACAGGTCCGGTCA	PreBCRi II S phase	0		ATCACAGGTCCGGTCA	PreBCRi II S phase	0
ATCACAGGTTGGACTT	Plasma Cells	0		ATCACAGGTTGGACTT	Plasma Cells	0
ATCACAGTCCAGCACG	PreBCRi I	0.693147		ATCACAGTCCAGCACG	PreBCRi I	0
ATCACAGTCGTGCGAC	Lambda Pre B	1.38629		ATCACAGTCGTGCGAC	Lambda Pre B	0.693147
ATCACGAAGGCCTAAG	Mature B	1.38629		ATCACGAAGGCCTAAG	Mature B	0
ATCACGAGTGTCATCA	Kappa Pre B	0		ATCACGAGTGTCATCA	Kappa Pre B	0
ATCACGATCATTTGGG	PreBCRi II S phase	2.07944		ATCACGATCATTTGGG	PreBCRi II S phase	0.693147
ATCACGATCCCTCGTA	Kappa Pre B	1.38629		ATCACGATCCCTCGTA	Kappa Pre B	0.693147
ATCACTTAGAATCGAT	Prepro B	0		ATCACTTAGAATCGAT	Prepro B	0.693147
ATCACTTAGCTAAATG	Pro B VDJ	3.2581		ATCACTTAGCTAAATG	Pro B VDJ	1.94591
ATCACTTAGGAGAGGC	PreBCRd	1.94591		ATCACTTAGGAGAGGC	PreBCRd	1.09861
ATCACTTAGGGCAGGA	Mature B	0.693147		ATCACTTAGGGCAGGA	Mature B	0.693147
ATCACTTCAACTTGGT	Cycling Immature B	0		ATCACTTCAACTTGGT	Cycling Immature B	0
ATCACTTCACCGGTCA	Mature B	0.693147		ATCACTTCACCGGTCA	Mature B	0
ATCACTTGTAGTGCGA	Kappa Pre B	1.09861		ATCACTTGTAGTGCGA	Kappa Pre B	0.693147
ATCAGGTCACTCTGCT	Immature B	0		ATCAGGTCACTCTGCT	Immature B	0
ATCAGGTCATTATGCG	High Mitochondrial B	2.70805		ATCAGGTCATTATGCG	High Mitochondrial B	2.07944
ATCAGGTGTTCCGTTC	Immature B	1.60944		ATCAGGTGTTCCGTTC	Immature B	1.38629
ATCAGGTGTTCTTGCC	PreBCRi II S phase	0		ATCAGGTGTTCTTGCC	PreBCRi II S phase	0
ATCATTCAGGGCATGT	High Mitochondrial B	1.09861		ATCATTCAGGGCATGT	High Mitochondrial B	0
ATCATTCAGGGCTGAT	Pro B VDJ	3.55535		ATCATTCAGGGCTGAT	Pro B VDJ	2.77259
ATCATTCAGGTTCTTG	Pro B VDJ	3.29584		ATCATTCAGGTTCTTG	Pro B VDJ	2.56495
ATCATTCCAGAACTCT	PreBCRi I	1.79176		ATCATTCCAGAACTCT	PreBCRi I	1.79176
ATCATTCCAGAAGTTA	Lambda Pre B	0		ATCATTCCAGAAGTTA	Lambda Pre B	1.09861
ATCATTCCATAAGATG	PreBCRi I	0		ATCATTCCATAAGATG	PreBCRi I	0.693147
ATCATTCGTGGATCAG	Mature B	1.09861		ATCATTCGTGGATCAG	Mature B	1.38629
ATCATTCGTTATCTGG	Immature B	0		ATCATTCGTTATCTGG	Immature B	1.09861
ATCATTCGTTCTCTCG	Mature B	0.693147		ATCATTCGTTCTCTCG	Mature B	1.09861
ATCATTCGTTTCGTGA	Pro B VDJ	2.07944		ATCATTCGTTTCGTGA	Pro B VDJ	1.38629
ATCATTCTCCCTTGGT	PreBCRi II S phase	2.48491		ATCATTCTCCCTTGGT	PreBCRi II S phase	1.38629
ATCATTCTCGTAGTCA	Mature B	0		ATCATTCTCGTAGTCA	Mature B	0
ATCATTCTCTTCTCAA	PreBCRi II G2/M phase	1.09861		ATCATTCTCTTCTCAA	PreBCRi II G2/M phase	0
ATCCACCCACAACGAG	Kappa Pre B	1.60944		ATCCACCCACAACGAG	Kappa Pre B	0
ATCCACCCACCAGCTG	Immature B	0.693147		ATCCACCCACCAGCTG	Immature B	0
ATCCACCCACGATTCA	PreBCRi I	1.38629		ATCCACCCACGATTCA	PreBCRi I	1.38629
ATCCACCCACTTGGCG	PreBCRi I	0		ATCCACCCACTTGGCG	PreBCRi I	0
ATCCACCCATAATGCC	PreBCRi I	0		ATCCACCCATAATGCC	PreBCRi I	0
ATCCACCGTAGGTTTC	PreBCRi I	0		ATCCACCGTAGGTTTC	PreBCRi I	0
ATCCACCGTATCGTTG	PreBCRi I	0.693147		ATCCACCGTATCGTTG	PreBCRi I	0.693147
ATCCACCGTCTCAGGC	Pro B VDJ	3.21888		ATCCACCGTCTCAGGC	Pro B VDJ	2.89037
ATCCACCTCACTGTCC	PreBCRi II S phase	0.693147		ATCCACCTCACTGTCC	PreBCRi II S phase	0.693147
ATCCACCTCAGCTTCC	Kappa Pre B	0		ATCCACCTCAGCTTCC	Kappa Pre B	0
ATCCACCTCGCAATTG	Mature B	0		ATCCACCTCGCAATTG	Mature B	0.693147
ATCCACCTCGGCATAT	PreBCRi I	0		ATCCACCTCGGCATAT	PreBCRi I	0.693147
ATCCACCTCGTCGATA	PreBCRi I	0.693147		ATCCACCTCGTCGATA	PreBCRi I	0
ATCCATTAGCCACTCG	PreBCRd	2.19722		ATCCATTAGCCACTCG	PreBCRd	1.60944
ATCCATTAGCGATCGA	PreBCRi II S phase	1.79176		ATCCATTAGCGATCGA	PreBCRi II S phase	1.38629
ATCCATTAGTGGTGAC	Mature B	0.693147		ATCCATTAGTGGTGAC	Mature B	0
ATCCATTCAACTGTGT	Lambda Pre B	0		ATCCATTCAACTGTGT	Lambda Pre B	0
ATCCATTCAATTCTCT	PreBCRi I	1.60944		ATCCATTCAATTCTCT	PreBCRi I	1.94591
ATCCATTCACAGTCCG	Cycling Pro B	1.94591		ATCCATTCACAGTCCG	Cycling Pro B	2.3979
ATCCATTGTTGGTACT	Cycling Pro B	2.19722		ATCCATTGTTGGTACT	Cycling Pro B	1.60944
ATCCATTGTTTGAACC	Cycling Pro B	2.07944		ATCCATTGTTTGAACC	Cycling Pro B	2.30259
ATCCATTTCAGGGATG	Mature B	0.693147		ATCCATTTCAGGGATG	Mature B	0.693147
ATCCATTTCCCTCATG	Immature B	0.693147		ATCCATTTCCCTCATG	Immature B	0.693147
ATCCATTTCTCTAGGA	Kappa Pre B	1.09861		ATCCATTTCTCTAGGA	Kappa Pre B	0.693147
ATCCCTGGTGCTCTCT	High Mitochondrial B	0.693147		ATCCCTGGTGCTCTCT	High Mitochondrial B	1.94591
ATCCCTGGTGTAGGAC	Cycling Pro B	2.83321		ATCCCTGGTGTAGGAC	Cycling Pro B	2.3979
ATCCCTGTCACCTACC	Immature B	0		ATCCCTGTCACCTACC	Immature B	0
ATCCCTGTCGCGGACT	PreBCRd	1.38629		ATCCCTGTCGCGGACT	PreBCRd	0.693147
ATCCCTGTCTCATGGA	PreBCRi I	0.693147		ATCCCTGTCTCATGGA	PreBCRi I	0
ATCCGTCAGAAATTGC	Kappa Pre B	0		ATCCGTCAGAAATTGC	Kappa Pre B	0.693147
ATCCGTCAGCAAGCCA	High Mitochondrial B	1.09861		ATCCGTCAGCAAGCCA	High Mitochondrial B	0
ATCCGTCCACCGTACG	Cycling Pro B	2.89037		ATCCGTCCACCGTACG	Cycling Pro B	2.30259
ATCCGTCCAGGATTCT	Kappa Pre B	0		ATCCGTCCAGGATTCT	Kappa Pre B	0.693147
ATCCGTCTCCTACCAC	PreBCRi I	0		ATCCGTCTCCTACCAC	PreBCRi I	0
ATCCGTCTCGCCAGAC	Kappa Pre B	0.693147		ATCCGTCTCGCCAGAC	Kappa Pre B	0
ATCCGTCTCTCAACCC	Immature B	0		ATCCGTCTCTCAACCC	Immature B	0
ATCCGTCTCTCCGCAT	PreBCRi I	0		ATCCGTCTCTCCGCAT	PreBCRi I	0
ATCCTATAGGGTATAT	Lambda Pre B	1.94591		ATCCTATAGGGTATAT	Lambda Pre B	0
ATCCTATAGTAGGGTC	Cycling Pro B	2.63906		ATCCTATAGTAGGGTC	Cycling Pro B	1.60944
ATCCTATAGTATGTAG	Kappa Pre B	0		ATCCTATAGTATGTAG	Kappa Pre B	1.09861
ATCCTATCAAAGTGTA	PreBCRd	0		ATCCTATCAAAGTGTA	PreBCRd	0.693147
ATCCTATCAAGTCCCG	Cycling Pro B	2.3979		ATCCTATCAAGTCCCG	Cycling Pro B	2.07944
ATCCTATCAGAACATA	Immature B	0		ATCCTATCAGAACATA	Immature B	0.693147
ATCCTATCATCCAACA	Kappa Pre B	1.09861		ATCCTATCATCCAACA	Kappa Pre B	0
ATCCTATGTCCCTAAA	Pro B VDJ	2.83321		ATCCTATGTCCCTAAA	Pro B VDJ	1.94591
ATCCTATGTGGACCAA	Kappa Pre B	0		ATCCTATGTGGACCAA	Kappa Pre B	0
ATCGATGAGAATACAC	High Mitochondrial B	1.09861		ATCGATGAGAATACAC	High Mitochondrial B	0
ATCGATGAGCGCCTTG	Cycling Pro B	2.3979		ATCGATGAGCGCCTTG	Cycling Pro B	1.94591
ATCGATGAGTAGTCTC	Kappa Pre B	0		ATCGATGAGTAGTCTC	Kappa Pre B	0
ATCGATGCACAGAGAC	Pro B VDJ	3.04452		ATCGATGCACAGAGAC	Pro B VDJ	2.63906
ATCGATGCACTCCCTA	Cycling Pro B	2.70805		ATCGATGCACTCCCTA	Cycling Pro B	2.3979
ATCGATGCAGCTTCCT	Mature B	0.693147		ATCGATGCAGCTTCCT	Mature B	0
ATCGATGCATGCACTA	High Mitochondrial B	1.38629		ATCGATGCATGCACTA	High Mitochondrial B	1.09861
ATCGATGGTAACGGTG	Prepro B	0.693147		ATCGATGGTAACGGTG	Prepro B	0
ATCGATGTCATTACGG	Pro B VDJ	3.55535		ATCGATGTCATTACGG	Pro B VDJ	2.89037
ATCGCCTGTAGTCCTA	Lambda Pre B	0.693147		ATCGCCTGTAGTCCTA	Lambda Pre B	0
ATCGCCTGTGCGCTCA	PreBCRi I	1.09861		ATCGCCTGTGCGCTCA	PreBCRi I	1.09861
ATCGCCTGTGCTCTTC	PreBCRi I	0		ATCGCCTGTGCTCTTC	PreBCRi I	0
ATCGCCTTCTCGTCGT	Immature B	0		ATCGCCTTCTCGTCGT	Immature B	1.09861
ATCGGATAGAGGTTAT	Mature B	0.693147		ATCGGATAGAGGTTAT	Mature B	0.693147
ATCGGATAGGGCCCTT	Pro B VDJ	3.68888		ATCGGATAGGGCCCTT	Pro B VDJ	2.48491
ATCGGATAGTGTACCT	Kappa Pre B	0		ATCGGATAGTGTACCT	Kappa Pre B	0
ATCGGATCACCCTAGG	PreBCRd	2.30259		ATCGGATCACCCTAGG	PreBCRd	1.60944
ATCGGATCACTTGACA	Mature B	0		ATCGGATCACTTGACA	Mature B	0
ATCGGATCATGGAGAC	Prepro B	0		ATCGGATCATGGAGAC	Prepro B	0
ATCGGATTCAAACGTC	Cycling Pro B	2.19722		ATCGGATTCAAACGTC	Cycling Pro B	1.94591
ATCGGATTCACTCCGT	Plasma Cells	0		ATCGGATTCACTCCGT	Plasma Cells	0
ATCGGATTCATTACCT	Immature B	1.09861		ATCGGATTCATTACCT	Immature B	0
ATCGGATTCCACACAA	Prepro B	0		ATCGGATTCCACACAA	Prepro B	0
ATCGGATTCGTTCAGA	PreBCRi I	0.693147		ATCGGATTCGTTCAGA	PreBCRi I	1.09861
ATCGGCGAGACAGCGT	Mature B	0.693147		ATCGGCGAGACAGCGT	Mature B	0
ATCGGCGAGATCGACG	Plasma Cells	0		ATCGGCGAGATCGACG	Plasma Cells	0
ATCGGCGCAATCGCGC	Kappa Pre B	0		ATCGGCGCAATCGCGC	Kappa Pre B	0
ATCGGCGCAGGATGAC	PreBCRi II S phase	0		ATCGGCGCAGGATGAC	PreBCRi II S phase	0
ATCGTAGAGCCAGTAG	Mature B	0		ATCGTAGAGCCAGTAG	Mature B	0.693147
ATCGTAGCAAGAGTTA	Pro B VDJ	3.4012		ATCGTAGCAAGAGTTA	Pro B VDJ	2.63906
ATCGTAGTCGCATGAT	Kappa Pre B	2.70805		ATCGTAGTCGCATGAT	Kappa Pre B	1.38629
ATCGTAGTCTTCACAT	Cycling Pro B	1.94591		ATCGTAGTCTTCACAT	Cycling Pro B	1.38629
ATCGTCCAGTCTGCAT	PreBCRd	1.38629		ATCGTCCAGTCTGCAT	PreBCRd	1.38629
ATCGTCCCAAAGGAGA	Immature B	0		ATCGTCCCAAAGGAGA	Immature B	0.693147
ATCGTCCCAGGAATCG	Mature B	1.38629		ATCGTCCCAGGAATCG	Mature B	0
ATCGTCCGTGTGGTCC	PreBCRi I	0.693147		ATCGTCCGTGTGGTCC	PreBCRi I	0
ATCGTGAAGGTGAGAA	Immature B	0		ATCGTGAAGGTGAGAA	Immature B	0
ATCGTGACACGGATCC	Mature B	0.693147		ATCGTGACACGGATCC	Mature B	1.79176
ATCGTGACACTGCGTG	Mature B	0.693147		ATCGTGACACTGCGTG	Mature B	0
ATCGTGACAGTGAGCA	Prepro B	1.38629		ATCGTGACAGTGAGCA	Prepro B	0
ATCGTGATCGTTCGCT	Pro B VDJ	3.17805		ATCGTGATCGTTCGCT	Pro B VDJ	2.30259
ATCTCTAAGTCTTCGA	PreBCRi I	0.693147		ATCTCTAAGTCTTCGA	PreBCRi I	1.60944
ATCTCTACAAGTTGGG	Prepro B	0.693147		ATCTCTACAAGTTGGG	Prepro B	0
ATCTCTACATGAAAGT	Cycling Immature B	0		ATCTCTACATGAAAGT	Cycling Immature B	0
ATCTCTAGTCTTGCTC	Kappa Pre B	0		ATCTCTAGTCTTGCTC	Kappa Pre B	0
ATCTCTAGTTCGAGCC	Lambda Pre B	0		ATCTCTAGTTCGAGCC	Lambda Pre B	1.09861
ATCTCTATCTTAATCC	Pro B VDJ	2.3979		ATCTCTATCTTAATCC	Pro B VDJ	1.38629
ATCTTCACAACTCATG	Immature B	1.09861		ATCTTCACAACTCATG	Immature B	0
ATCTTCACATGACGTT	Kappa Pre B	0		ATCTTCACATGACGTT	Kappa Pre B	0
ATCTTCAGTACTGAGG	High Mitochondrial B	1.94591		ATCTTCAGTACTGAGG	High Mitochondrial B	0
ATCTTCAGTCCAACGC	Mature B	0		ATCTTCAGTCCAACGC	Mature B	0
ATCTTCAGTTACCCAA	Prepro B	0		ATCTTCAGTTACCCAA	Prepro B	0
ATCTTCATCACAGAGG	PreBCRi I	0.693147		ATCTTCATCACAGAGG	PreBCRi I	0
ATGAAAGAGGATTCAA	Immature B	0		ATGAAAGAGGATTCAA	Immature B	1.09861
ATGAAAGAGTGCAGGT	Cycling Pro B	2.07944		ATGAAAGAGTGCAGGT	Cycling Pro B	1.79176
ATGAAAGGTCATCCGG	Immature B	0		ATGAAAGGTCATCCGG	Immature B	0
ATGAAAGGTGATTGGG	Mature B	0.693147		ATGAAAGGTGATTGGG	Mature B	0.693147
ATGAAAGGTGGACCAA	PreBCRi II G2/M phase	0		ATGAAAGGTGGACCAA	PreBCRi II G2/M phase	1.09861
ATGAAAGGTTACCCAA	Prepro B	0		ATGAAAGGTTACCCAA	Prepro B	0
ATGAAAGGTTCGTACA	Lambda Pre B	0.693147		ATGAAAGGTTCGTACA	Lambda Pre B	1.09861
ATGACCAAGCACTCGC	Immature B	0		ATGACCAAGCACTCGC	Immature B	0
ATGACCAAGCCGCTTG	PreBCRi I	0		ATGACCAAGCCGCTTG	PreBCRi I	0
ATGACCAAGTTGCTGT	PreBCRd	2.07944		ATGACCAAGTTGCTGT	PreBCRd	1.79176
ATGACCACAACACAAA	Pro B VDJ	3.3673		ATGACCACAACACAAA	Pro B VDJ	2.48491
ATGACCACAATTGTGC	High Mitochondrial B	1.38629		ATGACCACAATTGTGC	High Mitochondrial B	1.79176
ATGACCACAGGCAATG	Lambda Pre B	1.38629		ATGACCACAGGCAATG	Lambda Pre B	0
ATGACCAGTATCGCAT	Kappa Pre B	0		ATGACCAGTATCGCAT	Kappa Pre B	0
ATGACCATCCTCTTTC	Kappa Pre B	1.09861		ATGACCATCCTCTTTC	Kappa Pre B	0
ATGACCATCGACCTAA	Mature B	0		ATGACCATCGACCTAA	Mature B	0.693147
ATGAGGGCACAAATCC	Immature B	1.09861		ATGAGGGCACAAATCC	Immature B	1.09861
ATGAGGGGTGTTGAGG	Prepro B	0		ATGAGGGGTGTTGAGG	Prepro B	0
ATGAGGGTCGTCCATC	Kappa Pre B	0.693147		ATGAGGGTCGTCCATC	Kappa Pre B	0
ATGAGGGTCTATTGTC	Prepro B	1.94591		ATGAGGGTCTATTGTC	Prepro B	1.09861
ATGAGGGTCTTACACT	Cycling Pro B	2.63906		ATGAGGGTCTTACACT	Cycling Pro B	2.48491
ATGAGGGTCTTGTGCC	Prepro B	0		ATGAGGGTCTTGTGCC	Prepro B	0
ATGAGTCAGCATCCTA	Lambda Pre B	1.09861		ATGAGTCAGCATCCTA	Lambda Pre B	1.38629
ATGAGTCAGTTTCAGC	Immature B	1.09861		ATGAGTCAGTTTCAGC	Immature B	0
ATGAGTCCAAATCGTC	Prepro B	2.70805		ATGAGTCCAAATCGTC	Prepro B	2.19722
ATGAGTCGTGAGACCA	Pro B VDJ	3.09104		ATGAGTCGTGAGACCA	Pro B VDJ	2.56495
ATGAGTCGTTTAAGGA	Kappa Pre B	1.38629		ATGAGTCGTTTAAGGA	Kappa Pre B	0
ATGAGTCTCCTTATAC	PreBCRi I	1.38629		ATGAGTCTCCTTATAC	PreBCRi I	1.38629
ATGAGTCTCGAGTTGT	High Mitochondrial B	1.79176		ATGAGTCTCGAGTTGT	High Mitochondrial B	1.60944
ATGAGTCTCGCCGTGA	Immature B	0.693147		ATGAGTCTCGCCGTGA	Immature B	0
ATGAGTCTCTCATTTG	Mature B	1.09861		ATGAGTCTCTCATTTG	Mature B	0
ATGAGTCTCTTCTGGC	PreBCRi I	0		ATGAGTCTCTTCTGGC	PreBCRi I	0
ATGATCGAGTTCTACG	PreBCRi I	0.693147		ATGATCGAGTTCTACG	PreBCRi I	0.693147
ATGATCGGTCGATTCA	Immature B	0		ATGATCGGTCGATTCA	Immature B	1.09861
ATGATCGGTCGCAACC	Pro B VDJ	3.3322		ATGATCGGTCGCAACC	Pro B VDJ	2.19722
ATGATCGGTGCTAGCC	Kappa Pre B	0		ATGATCGGTGCTAGCC	Kappa Pre B	1.09861
ATGATCGTCAAACCCA	Pro B VDJ	3.2581		ATGATCGTCAAACCCA	Pro B VDJ	1.94591
ATGCATGAGAATTGCA	Cycling Pro B	2.48491		ATGCATGAGAATTGCA	Cycling Pro B	1.79176
ATGCATGAGTGCCAGA	Kappa Pre B	0.693147		ATGCATGAGTGCCAGA	Kappa Pre B	0
ATGCATGCACTGCATA	Lambda Pre B	1.38629		ATGCATGCACTGCATA	Lambda Pre B	0
ATGCATGCATCATTGG	Cycling Pro B	3.13549		ATGCATGCATCATTGG	Cycling Pro B	2.48491
ATGCATGGTTGACGGA	Lambda Pre B	0.693147		ATGCATGGTTGACGGA	Lambda Pre B	0
ATGCATGGTTGTAAAG	PreBCRi II S phase	1.09861		ATGCATGGTTGTAAAG	PreBCRi II S phase	1.38629
ATGCATGTCCCGGTAG	PreBCRi I	0.693147		ATGCATGTCCCGGTAG	PreBCRi I	0
ATGCCTCAGATGGCAC	Pro B VDJ	3.49651		ATGCCTCAGATGGCAC	Pro B VDJ	2.19722
ATGCCTCAGGACGCAT	Cycling Pro B	1.60944		ATGCCTCAGGACGCAT	Cycling Pro B	0.693147
ATGCCTCAGGAGAGTA	Mature B	1.38629		ATGCCTCAGGAGAGTA	Mature B	0
ATGCCTCAGGGACAGG	PreBCRi I	0		ATGCCTCAGGGACAGG	PreBCRi I	0
ATGCCTCCAATCGCCG	Kappa Pre B	1.09861		ATGCCTCCAATCGCCG	Kappa Pre B	1.09861
ATGCCTCCAGTAGTTC	PreBCRi I	1.60944		ATGCCTCCAGTAGTTC	PreBCRi I	1.38629
ATGCCTCCATCCTTGC	Prepro B	0		ATGCCTCCATCCTTGC	Prepro B	0
ATGCCTCGTCAAGTTC	Pro B VDJ	2.83321		ATGCCTCGTCAAGTTC	Pro B VDJ	2.19722
ATGCCTCGTGAGCCAA	Prepro B	2.70805		ATGCCTCGTGAGCCAA	Prepro B	1.38629
ATGCCTCGTTCCCACT	PreBCRi I	0		ATGCCTCGTTCCCACT	PreBCRi I	0
ATGCCTCTCTTTCGAT	Kappa Pre B	1.09861		ATGCCTCTCTTTCGAT	Kappa Pre B	0
ATGCGATAGAAGCGCT	Mature B	0.693147		ATGCGATAGAAGCGCT	Mature B	0
ATGCGATAGCAAGCCA	Pro B VDJ	3.49651		ATGCGATAGCAAGCCA	Pro B VDJ	2.19722
ATGCGATAGCATGCGA	Prepro B	0		ATGCGATAGCATGCGA	Prepro B	0
ATGCGATCAGTGTGCC	PreBCRi II G2/M phase	1.38629		ATGCGATCAGTGTGCC	PreBCRi II G2/M phase	0
ATGCGATCAGTTGGTT	Mature B	0		ATGCGATCAGTTGGTT	Mature B	0
ATGCGATCATAATGAG	PreBCRi I	1.38629		ATGCGATCATAATGAG	PreBCRi I	1.09861
ATGCGATGTCTGTGAT	Cycling Pro B	2.19722		ATGCGATGTCTGTGAT	Cycling Pro B	1.94591
ATGCGATGTGCCGAAA	Lambda Pre B	0		ATGCGATGTGCCGAAA	Lambda Pre B	0
ATGCGATGTTCGCGTG	PreBCRi I	0		ATGCGATGTTCGCGTG	PreBCRi I	0
ATGGAGGAGTAGGATT	PreBCRi II S phase	0.693147		ATGGAGGAGTAGGATT	PreBCRi II S phase	0.693147
ATGGAGGAGTTGTCAC	PreBCRd	2.07944		ATGGAGGAGTTGTCAC	PreBCRd	1.09861
ATGGAGGCAGCTGCCA	PreBCRi I	0		ATGGAGGCAGCTGCCA	PreBCRi I	0
ATGGAGGCAGTCTACA	Pro B VDJ	2.70805		ATGGAGGCAGTCTACA	Pro B VDJ	1.60944
ATGGAGGCATCATCTT	Cycling Immature B	0		ATGGAGGCATCATCTT	Cycling Immature B	0
ATGGAGGGTACTGCCG	PreBCRd	1.79176		ATGGAGGGTACTGCCG	PreBCRd	1.60944
ATGGAGGGTAGCACAG	Cycling Immature B	0		ATGGAGGGTAGCACAG	Cycling Immature B	0
ATGGAGGGTGAGTAGC	Immature B	1.09861		ATGGAGGGTGAGTAGC	Immature B	0
ATGGAGGGTGCCCTTT	Kappa Pre B	1.09861		ATGGAGGGTGCCCTTT	Kappa Pre B	0
ATGGAGGTCCTGTTGC	Immature B	1.09861		ATGGAGGTCCTGTTGC	Immature B	0.693147
ATGGAGGTCTCAGGCG	Kappa Pre B	1.09861		ATGGAGGTCTCAGGCG	Kappa Pre B	0
ATGGAGGTCTGTACAG	Prepro B	0.693147		ATGGAGGTCTGTACAG	Prepro B	0
ATGGATCAGCATTGAA	Prepro B	0		ATGGATCAGCATTGAA	Prepro B	0
ATGGATCAGGCACTAG	Kappa Pre B	1.09861		ATGGATCAGGCACTAG	Kappa Pre B	0
ATGGATCCAGAGGTAC	Pro B VDJ	3.3673		ATGGATCCAGAGGTAC	Pro B VDJ	1.94591
ATGGATCGTGCGTGCT	PreBCRi II S phase	2.30259		ATGGATCGTGCGTGCT	PreBCRi II S phase	1.79176
ATGGGAGAGCGTTAGG	Mature B	1.09861		ATGGGAGAGCGTTAGG	Mature B	0
ATGGGAGAGCTCATAC	Kappa Pre B	0		ATGGGAGAGCTCATAC	Kappa Pre B	0
ATGGGAGAGGATTTAG	Pro B VDJ	2.89037		ATGGGAGAGGATTTAG	Pro B VDJ	2.19722
ATGGGAGAGTAGACAT	PreBCRi I	0.693147		ATGGGAGAGTAGACAT	PreBCRi I	1.09861
ATGGGAGGTCATCCGG	Immature B	1.09861		ATGGGAGGTCATCCGG	Immature B	1.09861
ATGGGAGGTCCGAAAG	Kappa Pre B	1.09861		ATGGGAGGTCCGAAAG	Kappa Pre B	0
ATGGGAGGTCCTGTTC	Immature B	0.693147		ATGGGAGGTCCTGTTC	Immature B	1.09861
ATGGGAGGTTTACCAG	PreBCRi II S phase	2.30259		ATGGGAGGTTTACCAG	PreBCRi II S phase	1.79176
ATGGGAGTCGTGGGAA	Mature B	0		ATGGGAGTCGTGGGAA	Mature B	0
ATGGGTTCAAATCCCA	Prepro B	0		ATGGGTTCAAATCCCA	Prepro B	0
ATGGGTTCAATCAGCT	Mature B	0		ATGGGTTCAATCAGCT	Mature B	0
ATGGGTTCAGCTGCCA	Immature B	0		ATGGGTTCAGCTGCCA	Immature B	0
ATGGGTTGTATCATGC	Kappa Pre B	1.60944		ATGGGTTGTATCATGC	Kappa Pre B	0
ATGGGTTGTGAACGGT	PreBCRi I	0.693147		ATGGGTTGTGAACGGT	PreBCRi I	1.38629
ATGGGTTGTGATACCT	Cycling Pro B	2.83321		ATGGGTTGTGATACCT	Cycling Pro B	2.19722
ATGGGTTTCCCGTAAA	Mature B	0.693147		ATGGGTTTCCCGTAAA	Mature B	0
ATGGGTTTCCGAGCTG	PreBCRi II G2/M phase	0		ATGGGTTTCCGAGCTG	PreBCRi II G2/M phase	0
ATGGTTGAGCGAGTAC	High Mitochondrial B	0.693147		ATGGTTGAGCGAGTAC	High Mitochondrial B	1.09861
ATGGTTGAGGAGGGTG	Kappa Pre B	1.09861		ATGGTTGAGGAGGGTG	Kappa Pre B	0
ATGGTTGAGTAACGAT	PreBCRi II G2/M phase	0		ATGGTTGAGTAACGAT	PreBCRi II G2/M phase	0.693147
ATGGTTGCAGAGTTGG	Immature B	0.693147		ATGGTTGCAGAGTTGG	Immature B	1.09861
ATGGTTGCATAGACTC	Pro B VDJ	2.99573		ATGGTTGCATAGACTC	Pro B VDJ	1.60944
ATGGTTGGTGATTGGG	PreBCRi I	1.09861		ATGGTTGGTGATTGGG	PreBCRi I	1.79176
ATGGTTGTCCAGCACG	PreBCRi I	0.693147		ATGGTTGTCCAGCACG	PreBCRi I	0
ATGGTTGTCCTAGCCT	Kappa Pre B	0.693147		ATGGTTGTCCTAGCCT	Kappa Pre B	0.693147
ATGTCCCAGACCAGAC	Kappa Pre B	0		ATGTCCCAGACCAGAC	Kappa Pre B	0
ATGTCCCAGCGCCGTT	Prepro B	0		ATGTCCCAGCGCCGTT	Prepro B	0
ATGTCCCAGTTGAATG	Immature B	0		ATGTCCCAGTTGAATG	Immature B	0.693147
ATGTCCCCATTGACAC	Cycling Pro B	1.94591		ATGTCCCCATTGACAC	Cycling Pro B	1.09861
ATGTCCCGTAAGGTCG	PreBCRi II S phase	0.693147		ATGTCCCGTAAGGTCG	PreBCRi II S phase	1.09861
ATGTCCCGTCCAGAAG	PreBCRi I	0		ATGTCCCGTCCAGAAG	PreBCRi I	0
ATGTCCCGTGTGCCTG	Mature B	0		ATGTCCCGTGTGCCTG	Mature B	0
ATGTCCCTCGGATACT	Kappa Pre B	0		ATGTCCCTCGGATACT	Kappa Pre B	0
ATGTCCCTCGTGGCTG	Prepro B	0.693147		ATGTCCCTCGTGGCTG	Prepro B	0
ATGTCTTAGGGTTTCT	Mature B	0		ATGTCTTAGGGTTTCT	Mature B	0
ATGTCTTCAAAGCTCT	Lambda Pre B	0		ATGTCTTCAAAGCTCT	Lambda Pre B	1.09861
ATGTCTTCAGGTCCCA	Mature B	0.693147		ATGTCTTCAGGTCCCA	Mature B	0
ATGTCTTCATTGACAC	Immature B	0		ATGTCTTCATTGACAC	Immature B	0.693147
ATGTCTTGTGTACATC	High Mitochondrial B	0.693147		ATGTCTTGTGTACATC	High Mitochondrial B	0.693147
ATGTCTTTCACGTCCT	PreBCRd	0.693147		ATGTCTTTCACGTCCT	PreBCRd	0.693147
ATGTCTTTCCCATACC	Lambda Pre B	0		ATGTCTTTCCCATACC	Lambda Pre B	0
ATGTCTTTCGAAGTGG	PreBCRd	1.60944		ATGTCTTTCGAAGTGG	PreBCRd	1.60944
ATGTCTTTCGAGTCTA	Pro B VDJ	3.46574		ATGTCTTTCGAGTCTA	Pro B VDJ	2.3979
ATTACCTAGCGTCTCG	Mature B	0.693147		ATTACCTAGCGTCTCG	Mature B	1.09861
ATTACCTAGGACACTG	PreBCRi I	1.60944		ATTACCTAGGACACTG	PreBCRi I	1.79176
ATTACCTAGTAACGTA	Pro B VDJ	2.56495		ATTACCTAGTAACGTA	Pro B VDJ	2.83321
ATTACCTAGTCAGGGT	PreBCRi I	0.693147		ATTACCTAGTCAGGGT	PreBCRi I	0.693147
ATTACCTAGTTGGGAC	Kappa Pre B	0		ATTACCTAGTTGGGAC	Kappa Pre B	0
ATTACCTGTGATCGTT	PreBCRi I	0		ATTACCTGTGATCGTT	PreBCRi I	0
ATTACCTGTTTAGTCG	Kappa Pre B	0.693147		ATTACCTGTTTAGTCG	Kappa Pre B	0.693147
ATTACCTTCACAAGAA	Pro B VDJ	3.3673		ATTACCTTCACAAGAA	Pro B VDJ	1.94591
ATTACCTTCGGCACTG	Mature B	0.693147		ATTACCTTCGGCACTG	Mature B	0.693147
ATTACCTTCTCATTTG	Kappa Pre B	1.38629		ATTACCTTCTCATTTG	Kappa Pre B	0.693147
ATTACCTTCTCGGGAC	PreBCRi II S phase	0		ATTACCTTCTCGGGAC	PreBCRi II S phase	0
ATTACCTTCTCTAGGA	PreBCRi I	0		ATTACCTTCTCTAGGA	PreBCRi I	0
ATTACTCAGAATACAC	PreBCRi II S phase	1.60944		ATTACTCAGAATACAC	PreBCRi II S phase	1.09861
ATTACTCAGGCATTTC	Mature B	0		ATTACTCAGGCATTTC	Mature B	0.693147
ATTACTCAGTGTTCCA	PreBCRi I	1.60944		ATTACTCAGTGTTCCA	PreBCRi I	0
ATTACTCGTGGAACCA	Lambda Pre B	1.09861		ATTACTCGTGGAACCA	Lambda Pre B	1.38629
ATTACTCTCTCTCAAT	Pro B VDJ	2.70805		ATTACTCTCTCTCAAT	Pro B VDJ	2.30259
ATTATCCAGACATCAA	Mature B	0		ATTATCCAGACATCAA	Mature B	0.693147
ATTATCCAGTACCCTA	Pro B VDJ	2.89037		ATTATCCAGTACCCTA	Pro B VDJ	2.63906
ATTATCCCAAGTCCCG	Cycling Pro B	2.99573		ATTATCCCAAGTCCCG	Cycling Pro B	2.70805
ATTATCCCACCCATAA	PreBCRi I	1.38629		ATTATCCCACCCATAA	PreBCRi I	1.94591
ATTATCCCATAGATCC	Prepro B	0		ATTATCCCATAGATCC	Prepro B	0
ATTATCCGTATCAGCT	Immature B	0		ATTATCCGTATCAGCT	Immature B	0.693147
ATTCACTAGTGTACCT	Kappa Pre B	0		ATTCACTAGTGTACCT	Kappa Pre B	1.38629
ATTCACTCAGGCTACC	Cycling Pro B	2.19722		ATTCACTCAGGCTACC	Cycling Pro B	1.94591
ATTCACTCATTGAGCT	Cycling Pro B	2.3979		ATTCACTCATTGAGCT	Cycling Pro B	2.19722
ATTCACTGTCAATGGG	PreBCRi II S phase	0		ATTCACTGTCAATGGG	PreBCRi II S phase	1.09861
ATTCACTGTTAGGAGC	PreBCRi I	1.09861		ATTCACTGTTAGGAGC	PreBCRi I	0
ATTCACTTCACGGGAA	PreBCRi II G2/M phase	1.09861		ATTCACTTCACGGGAA	PreBCRi II G2/M phase	0.693147
ATTCACTTCAGCATTG	Pro B VDJ	3.55535		ATTCACTTCAGCATTG	Pro B VDJ	2.70805
ATTCACTTCATCGCAA	Pro B VDJ	3.04452		ATTCACTTCATCGCAA	Pro B VDJ	2.19722
ATTCACTTCATGCCAA	Immature B	0		ATTCACTTCATGCCAA	Immature B	1.09861
ATTCACTTCGGAGCAA	PreBCRd	2.56495		ATTCACTTCGGAGCAA	PreBCRd	2.3979
ATTCACTTCGTGTGGC	Pro B VDJ	2.94444		ATTCACTTCGTGTGGC	Pro B VDJ	2.30259
ATTCAGGAGTCGCCAC	Kappa Pre B	0		ATTCAGGAGTCGCCAC	Kappa Pre B	0
ATTCAGGAGTGCACAG	Kappa Pre B	0		ATTCAGGAGTGCACAG	Kappa Pre B	1.09861
ATTCAGGCACTGGCGT	Mature B	0.693147		ATTCAGGCACTGGCGT	Mature B	0
ATTCAGGCACTGTCCT	Lambda Pre B	0.693147		ATTCAGGCACTGTCCT	Lambda Pre B	0.693147
ATTCAGGGTAAGATAC	Pro B VDJ	2.3979		ATTCAGGGTAAGATAC	Pro B VDJ	2.3979
ATTCAGGGTTAAGTCC	Pro B VDJ	3.04452		ATTCAGGGTTAAGTCC	Pro B VDJ	2.70805
ATTCAGGTCAGCGCAC	PreBCRd	1.94591		ATTCAGGTCAGCGCAC	PreBCRd	1.79176
ATTCAGGTCTGTAAGC	Immature B	0.693147		ATTCAGGTCTGTAAGC	Immature B	0
ATTCATCAGAGGGCGA	PreBCRi I	0		ATTCATCAGAGGGCGA	PreBCRi I	1.79176
ATTCATCCAGGAAGTC	PreBCRd	1.09861		ATTCATCCAGGAAGTC	PreBCRd	1.38629
ATTCATCCATCCGGTG	Prepro B	0		ATTCATCCATCCGGTG	Prepro B	0
ATTCATCTCCACTTCG	PreBCRi I	0		ATTCATCTCCACTTCG	PreBCRi I	0
ATTCATCTCCGGCTTT	Kappa Pre B	1.09861		ATTCATCTCCGGCTTT	Kappa Pre B	0
ATTCATCTCCTACAAG	PreBCRi II S phase	0.693147		ATTCATCTCCTACAAG	PreBCRi II S phase	0.693147
ATTCATCTCCTTCTAA	High Mitochondrial B	0.693147		ATTCATCTCCTTCTAA	High Mitochondrial B	0
ATTCATCTCTGAGATC	Mature B	0		ATTCATCTCTGAGATC	Mature B	1.09861
ATTCATCTCTGTCGTC	PreBCRi I	0.693147		ATTCATCTCTGTCGTC	PreBCRi I	1.60944
ATTCCATCATAAGCAA	High Mitochondrial B	0.693147		ATTCCATCATAAGCAA	High Mitochondrial B	0
ATTCCATGTCCAGAAG	PreBCRi I	0.693147		ATTCCATGTCCAGAAG	PreBCRi I	0
ATTCCATGTCTCAGAT	Immature B	0.693147		ATTCCATGTCTCAGAT	Immature B	0
ATTCCATGTGACTCGC	Mature B	0.693147		ATTCCATGTGACTCGC	Mature B	0.693147
ATTCCATTCAACGAGG	Immature B	0		ATTCCATTCAACGAGG	Immature B	0
ATTCCATTCAATCCAG	Lambda Pre B	0		ATTCCATTCAATCCAG	Lambda Pre B	1.09861
ATTCCATTCCGCAAAT	Cycling Pro B	2.94444		ATTCCATTCCGCAAAT	Cycling Pro B	2.77259
ATTCCATTCCTACACC	Immature B	0		ATTCCATTCCTACACC	Immature B	0
ATTCCATTCGAATCCA	Immature B	0.693147		ATTCCATTCGAATCCA	Immature B	0
ATTCCCGAGAGGGCGA	Immature B	0		ATTCCCGAGAGGGCGA	Immature B	0
ATTCCCGAGCGATCGA	Kappa Pre B	0		ATTCCCGAGCGATCGA	Kappa Pre B	1.09861
ATTCCCGAGGCAGGTT	Lambda Pre B	0		ATTCCCGAGGCAGGTT	Lambda Pre B	1.09861
ATTCCCGAGTAAGAGG	PreBCRi I	1.09861		ATTCCCGAGTAAGAGG	PreBCRi I	1.38629
ATTCCCGCAGACTCTA	Mature B	1.38629		ATTCCCGCAGACTCTA	Mature B	0
ATTCCCGCATCTATCT	Kappa Pre B	0.693147		ATTCCCGCATCTATCT	Kappa Pre B	0
ATTCCCGTCACCGGTG	PreBCRi I	1.09861		ATTCCCGTCACCGGTG	PreBCRi I	1.09861
ATTCCCGTCAGTAGGG	Pro B VDJ	3.29584		ATTCCCGTCAGTAGGG	Pro B VDJ	2.48491
ATTCCCGTCTAGCAAC	Mature B	0		ATTCCCGTCTAGCAAC	Mature B	0
ATTCCCGTCTGGGCGT	Kappa Pre B	2.07944		ATTCCCGTCTGGGCGT	Kappa Pre B	0
ATTCCTAAGACCTTTG	Kappa Pre B	0		ATTCCTAAGACCTTTG	Kappa Pre B	0.693147
ATTCCTACAAACTAAG	Mature B	0		ATTCCTACAAACTAAG	Mature B	0
ATTCCTACAGGCATTT	Kappa Pre B	2.07944		ATTCCTACAGGCATTT	Kappa Pre B	1.94591
ATTCCTACAGGGAGAG	Cycling Pro B	2.94444		ATTCCTACAGGGAGAG	Cycling Pro B	2.19722
ATTCCTAGTACCATAC	Kappa Pre B	1.09861		ATTCCTAGTACCATAC	Kappa Pre B	1.60944
ATTCCTATCGACGATT	PreBCRd	1.94591		ATTCCTATCGACGATT	PreBCRd	1.38629
ATTCCTATCGAGGCAA	Immature B	0		ATTCCTATCGAGGCAA	Immature B	0
ATTCGTTAGACTCTAC	Immature B	1.38629		ATTCGTTAGACTCTAC	Immature B	0
ATTCGTTAGTCGGCCT	Immature B	0		ATTCGTTAGTCGGCCT	Immature B	0
ATTCGTTCAGAACATA	PreBCRi I	0		ATTCGTTCAGAACATA	PreBCRi I	0
ATTCGTTGTATCTCTT	Mature B	0		ATTCGTTGTATCTCTT	Mature B	0.693147
ATTCGTTGTGAGACGT	Kappa Pre B	0		ATTCGTTGTGAGACGT	Kappa Pre B	0.693147
ATTCGTTTCGAGCTGC	Cycling Pro B	2.19722		ATTCGTTTCGAGCTGC	Cycling Pro B	1.94591
ATTCTACAGCCTCAAT	Kappa Pre B	1.94591		ATTCTACAGCCTCAAT	Kappa Pre B	1.38629
ATTCTACAGCTGAGTG	Pro B VDJ	3.58352		ATTCTACAGCTGAGTG	Pro B VDJ	2.07944
ATTCTACAGGCCTGCT	Prepro B	0.693147		ATTCTACAGGCCTGCT	Prepro B	0
ATTCTACCACTGGAAG	Cycling Pro B	2.30259		ATTCTACCACTGGAAG	Cycling Pro B	2.07944
ATTCTACGTTCAATCG	Pro B VDJ	3.55535		ATTCTACGTTCAATCG	Pro B VDJ	2.83321
ATTCTACTCTACCACC	PreBCRi II S phase	2.30259		ATTCTACTCTACCACC	PreBCRi II S phase	1.60944
ATTCTTGAGAACGCGT	Cycling Pro B	2.99573		ATTCTTGAGAACGCGT	Cycling Pro B	1.94591
ATTCTTGAGAAGCCTG	Immature B	0		ATTCTTGAGAAGCCTG	Immature B	0
ATTCTTGAGCGCCATC	Pro B VDJ	3.49651		ATTCTTGAGCGCCATC	Pro B VDJ	2.3979
ATTCTTGAGGAAGAAC	PreBCRi II G2/M phase	1.09861		ATTCTTGAGGAAGAAC	PreBCRi II G2/M phase	1.60944
ATTCTTGAGTAGGGTC	Immature B	0		ATTCTTGAGTAGGGTC	Immature B	0
ATTCTTGCAGCAAGAC	Lambda Pre B	1.09861		ATTCTTGCAGCAAGAC	Lambda Pre B	0
ATTCTTGCAGGCATTT	Lambda Pre B	0		ATTCTTGCAGGCATTT	Lambda Pre B	0
ATTCTTGTCCCTTGTG	PreBCRi I	0		ATTCTTGTCCCTTGTG	PreBCRi I	0.693147
ATTCTTGTCCGGGACT	Cycling Immature B	0.693147		ATTCTTGTCCGGGACT	Cycling Immature B	0.693147
ATTCTTGTCCTTTAGT	PreBCRd	1.38629		ATTCTTGTCCTTTAGT	PreBCRd	1.38629
ATTCTTGTCGAACACT	PreBCRi I	0.693147		ATTCTTGTCGAACACT	PreBCRi I	0
ATTGGGTAGCATGAAT	Lambda Pre B	1.09861		ATTGGGTAGCATGAAT	Lambda Pre B	0
ATTGGGTAGCGTCAGA	Pro B VDJ	2.94444		ATTGGGTAGCGTCAGA	Pro B VDJ	2.63906
ATTGGGTAGTCGTTAC	Immature B	0.693147		ATTGGGTAGTCGTTAC	Immature B	0
ATTGGGTCACTGTTCC	Pro B VDJ	3.46574		ATTGGGTCACTGTTCC	Pro B VDJ	2.48491
ATTGGGTCAGCAGACA	Immature B	0.693147		ATTGGGTCAGCAGACA	Immature B	0
ATTGGGTGTGCTCTTC	PreBCRi I	0		ATTGGGTGTGCTCTTC	PreBCRi I	0
ATTGGGTGTTCAGCTA	Pro B VDJ	2.99573		ATTGGGTGTTCAGCTA	Pro B VDJ	2.19722
ATTGGGTTCATACGGT	Lambda Pre B	0		ATTGGGTTCATACGGT	Lambda Pre B	0.693147
ATTGGGTTCATAGAGA	PreBCRi I	0.693147		ATTGGGTTCATAGAGA	PreBCRi I	0
ATTGGGTTCATTATCC	PreBCRi II G2/M phase	0		ATTGGGTTCATTATCC	PreBCRi II G2/M phase	1.09861
ATTGGGTTCTCCACTG	Mature B	0		ATTGGGTTCTCCACTG	Mature B	0.693147
ATTGTTCAGGCACTAG	Mature B	0		ATTGTTCAGGCACTAG	Mature B	1.09861
ATTGTTCAGTGCCAGA	Immature B	0		ATTGTTCAGTGCCAGA	Immature B	0.693147
ATTGTTCCAACAGAGC	Mature B	0.693147		ATTGTTCCAACAGAGC	Mature B	1.38629
ATTGTTCCAGACCCGT	Kappa Pre B	1.09861		ATTGTTCCAGACCCGT	Kappa Pre B	0
ATTGTTCCATAATGCC	Immature B	0.693147		ATTGTTCCATAATGCC	Immature B	0
ATTGTTCGTCAACCTA	PreBCRi I	0		ATTGTTCGTCAACCTA	PreBCRi I	0
ATTGTTCGTCACAGTT	Kappa Pre B	0		ATTGTTCGTCACAGTT	Kappa Pre B	0
ATTGTTCGTCGTGCCA	Kappa Pre B	1.09861		ATTGTTCGTCGTGCCA	Kappa Pre B	1.38629
ATTGTTCGTTCCGCAG	Immature B	0.693147		ATTGTTCGTTCCGCAG	Immature B	0
ATTGTTCTCACTGGGC	Plasma Cells	0		ATTGTTCTCACTGGGC	Plasma Cells	0
ATTGTTCTCCACGTAA	Kappa Pre B	0.693147		ATTGTTCTCCACGTAA	Kappa Pre B	1.60944
ATTGTTCTCCGACAGC	Immature B	0		ATTGTTCTCCGACAGC	Immature B	0
ATTGTTCTCGTCCATC	Cycling Immature B	0		ATTGTTCTCGTCCATC	Cycling Immature B	0
ATTTACCAGGATCACG	Pro B VDJ	3.46574		ATTTACCAGGATCACG	Pro B VDJ	1.94591
ATTTACCAGGATTTCC	Mature B	1.09861		ATTTACCAGGATTTCC	Mature B	0
ATTTACCGTGTTACAC	Cycling Pro B	2.48491		ATTTACCGTGTTACAC	Cycling Pro B	1.94591
ATTTACCGTTGTATGC	Kappa Pre B	0		ATTTACCGTTGTATGC	Kappa Pre B	0
ATTTCACAGGCCTTCG	Prepro B	0		ATTTCACAGGCCTTCG	Prepro B	0
ATTTCACAGTCACGAG	Immature B	0		ATTTCACAGTCACGAG	Immature B	0.693147
ATTTCACCAATAACGA	PreBCRi II G2/M phase	1.60944		ATTTCACCAATAACGA	PreBCRi II G2/M phase	1.09861
ATTTCACCAGCTTCCT	Cycling Pro B	1.79176		ATTTCACCAGCTTCCT	Cycling Pro B	1.79176
ATTTCACGTAGCGCTC	Immature B	0.693147		ATTTCACGTAGCGCTC	Immature B	1.09861
ATTTCACGTCAACGCC	Kappa Pre B	0		ATTTCACGTCAACGCC	Kappa Pre B	0.693147
ATTTCACGTCTACGAT	Cycling Pro B	2.3979		ATTTCACGTCTACGAT	Cycling Pro B	1.38629
ATTTCACGTTATAGCC	PreBCRi I	1.38629		ATTTCACGTTATAGCC	PreBCRi I	1.60944
ATTTCTGAGTGGATAT	Cycling Pro B	2.83321		ATTTCTGAGTGGATAT	Cycling Pro B	2.3979
ATTTCTGCACACCAGC	Cycling Pro B	2.83321		ATTTCTGCACACCAGC	Cycling Pro B	1.38629
ATTTCTGCACCTGTCT	Pro B VDJ	2.56495		ATTTCTGCACCTGTCT	Pro B VDJ	2.63906
ATTTCTGGTCACGCTG	Immature B	1.38629		ATTTCTGGTCACGCTG	Immature B	0.693147
ATTTCTGGTCCGCAGT	Immature B	0		ATTTCTGGTCCGCAGT	Immature B	0.693147
CAAAGAAAGCACTCCG	Mature B	1.09861		CAAAGAAAGCACTCCG	Mature B	0
CAAAGAACACACCGCA	Cycling Pro B	2.94444		CAAAGAACACACCGCA	Cycling Pro B	2.19722
CAAAGAATCTGGTTGA	Kappa Pre B	0		CAAAGAATCTGGTTGA	Kappa Pre B	0
CAACAACAGAAACCAT	Mature B	0.693147		CAACAACAGAAACCAT	Mature B	0
CAACAACAGGCCTAGA	PreBCRd	1.60944		CAACAACAGGCCTAGA	PreBCRd	1.79176
CAACAACCAAACTAAG	PreBCRi II S phase	0		CAACAACCAAACTAAG	PreBCRi II S phase	0.693147
CAACAACCAACAGCCC	PreBCRd	1.94591		CAACAACCAACAGCCC	PreBCRd	1.60944
CAACAACCAATCGCCG	Immature B	0		CAACAACCAATCGCCG	Immature B	0
CAACAACCAGGAATAT	Mature B	0.693147		CAACAACCAGGAATAT	Mature B	0.693147
CAACAACGTGTCTCCT	PreBCRi I	0		CAACAACGTGTCTCCT	PreBCRi I	0
CAACAACGTGTGACCC	Kappa Pre B	0.693147		CAACAACGTGTGACCC	Kappa Pre B	0.693147
CAACAACGTTGCCATA	PreBCRi II G2/M phase	0		CAACAACGTTGCCATA	PreBCRi II G2/M phase	0.693147
CAACAACTCTAAGAAG	High Mitochondrial B	0.693147		CAACAACTCTAAGAAG	High Mitochondrial B	0.693147
CAACAACTCTTCTCAA	Mature B	0		CAACAACTCTTCTCAA	Mature B	0
CAACAGTAGAGTTGCG	Kappa Pre B	1.09861		CAACAGTAGAGTTGCG	Kappa Pre B	0
CAACAGTAGATCCCAT	PreBCRi I	2.19722		CAACAGTAGATCCCAT	PreBCRi I	1.09861
CAACAGTAGGCTCCCA	Mature B	0		CAACAGTAGGCTCCCA	Mature B	0
CAACAGTAGGTCGTAG	Prepro B	0.693147		CAACAGTAGGTCGTAG	Prepro B	0
CAACAGTAGGTTCTAC	Pro B VDJ	2.94444		CAACAGTAGGTTCTAC	Pro B VDJ	1.94591
CAACAGTAGTCACGAG	Immature B	1.09861		CAACAGTAGTCACGAG	Immature B	0
CAACAGTAGTGCACTT	Immature B	0.693147		CAACAGTAGTGCACTT	Immature B	0
CAACAGTAGTTGCCTA	Prepro B	0		CAACAGTAGTTGCCTA	Prepro B	0
CAACAGTCACCCTATC	Mature B	0		CAACAGTCACCCTATC	Mature B	0
CAACAGTGTAATGCTC	Mature B	0.693147		CAACAGTGTAATGCTC	Mature B	0.693147
CAACAGTGTCGGCTAC	Mature B	1.38629		CAACAGTGTCGGCTAC	Mature B	0
CAACAGTGTGGCTGAA	Mature B	1.09861		CAACAGTGTGGCTGAA	Mature B	0
CAACAGTGTTAAGAAC	Prepro B	0		CAACAGTGTTAAGAAC	Prepro B	0
CAACCAACAATACCCA	PreBCRi II S phase	0.693147		CAACCAACAATACCCA	PreBCRi II S phase	0.693147
CAACCAACAATGCTCA	Mature B	0		CAACCAACAATGCTCA	Mature B	0
CAACCAACACCTGATA	Kappa Pre B	0		CAACCAACACCTGATA	Kappa Pre B	0
CAACCAACACTTCATT	Mature B	0		CAACCAACACTTCATT	Mature B	0
CAACCAACATTCATCT	PreBCRi I	0.693147		CAACCAACATTCATCT	PreBCRi I	0
CAACCAATCTACAGGT	Immature B	0		CAACCAATCTACAGGT	Immature B	0
CAACCTCAGGAATTAC	PreBCRi I	0.693147		CAACCTCAGGAATTAC	PreBCRi I	0
CAACCTCAGGAGGCAG	Pro B VDJ	2.83321		CAACCTCAGGAGGCAG	Pro B VDJ	2.89037
CAACCTCAGGGAGTGG	PreBCRi II G2/M phase	0		CAACCTCAGGGAGTGG	PreBCRi II G2/M phase	0
CAACCTCCACAGAGCA	Mature B	1.09861		CAACCTCCACAGAGCA	Mature B	0
CAACCTCCAGAGTTGG	PreBCRd	0		CAACCTCCAGAGTTGG	PreBCRd	1.09861
CAACCTCGTACCACGC	Immature B	0		CAACCTCGTACCACGC	Immature B	0
CAACCTCGTAGTCTTG	Immature B	1.94591		CAACCTCGTAGTCTTG	Immature B	0
CAACCTCTCGGTCATA	PreBCRi I	0		CAACCTCTCGGTCATA	PreBCRi I	0
CAACGATAGAAGCCAC	Kappa Pre B	0		CAACGATAGAAGCCAC	Kappa Pre B	0
CAACGATAGCCAGAGT	Cycling Pro B	3.13549		CAACGATAGCCAGAGT	Cycling Pro B	2.3979
CAACGATAGGACGCAT	Immature B	0.693147		CAACGATAGGACGCAT	Immature B	0
CAACGATAGTAACCTC	Pro B VDJ	2.70805		CAACGATAGTAACCTC	Pro B VDJ	2.63906
CAACGATCAAAGTGTA	Prepro B	0		CAACGATCAAAGTGTA	Prepro B	0.693147
CAACGATCAAGCTGCC	Pro B VDJ	2.56495		CAACGATCAAGCTGCC	Pro B VDJ	2.83321
CAACGATCAGCAGAAC	PreBCRi II G2/M phase	1.60944		CAACGATCAGCAGAAC	PreBCRi II G2/M phase	1.60944
CAACGATGTGGCATCC	PreBCRd	1.60944		CAACGATGTGGCATCC	PreBCRd	2.07944
CAACGATTCAACTACG	Kappa Pre B	0		CAACGATTCAACTACG	Kappa Pre B	0
CAACGGCAGCATATGA	PreBCRi II S phase	0.693147		CAACGGCAGCATATGA	PreBCRi II S phase	1.09861
CAACGGCAGGACACTG	Pro B VDJ	3.73767		CAACGGCAGGACACTG	Pro B VDJ	2.94444
CAACGGCAGGGTCAAC	Immature B	0		CAACGGCAGGGTCAAC	Immature B	0
CAACGGCCACCAATTG	Immature B	0		CAACGGCCACCAATTG	Immature B	0
CAACGGCGTACGCTAT	PreBCRi I	0		CAACGGCGTACGCTAT	PreBCRi I	0.693147
CAACGGCGTGCGTGCT	Mature B	0		CAACGGCGTGCGTGCT	Mature B	0
CAACGGCGTTTCCCAC	Kappa Pre B	1.09861		CAACGGCGTTTCCCAC	Kappa Pre B	1.09861
CAAGACTAGTTTCGGT	PreBCRi II S phase	2.07944		CAAGACTAGTTTCGGT	PreBCRi II S phase	1.94591
CAAGACTCAGGATCTT	Pro B VDJ	3.3673		CAAGACTCAGGATCTT	Pro B VDJ	2.48491
CAAGACTTCCTGTTGC	Lambda Pre B	1.09861		CAAGACTTCCTGTTGC	Lambda Pre B	1.09861
CAAGACTTCTCTTGCG	PreBCRd	1.38629		CAAGACTTCTCTTGCG	PreBCRd	1.60944
CAAGAGGAGCGACTAG	PreBCRi II S phase	0		CAAGAGGAGCGACTAG	PreBCRi II S phase	0
CAAGAGGAGGGTATAT	Mature B	1.09861		CAAGAGGAGGGTATAT	Mature B	0
CAAGAGGAGGTAAGGA	PreBCRi I	0		CAAGAGGAGGTAAGGA	PreBCRi I	0
CAAGAGGCAAGGTTGG	High Mitochondrial B	1.60944		CAAGAGGCAAGGTTGG	High Mitochondrial B	1.09861
CAAGAGGCACATACTG	Immature B	0		CAAGAGGCACATACTG	Immature B	0
CAAGAGGCACCCTGTT	Immature B	1.09861		CAAGAGGCACCCTGTT	Immature B	1.09861
CAAGAGGTCACCTCTG	PreBCRi I	0		CAAGAGGTCACCTCTG	PreBCRi I	0.693147
CAAGAGGTCGTTGTTT	Immature B	0.693147		CAAGAGGTCGTTGTTT	Immature B	0
CAAGCTAAGCATTGTC	Kappa Pre B	0		CAAGCTAAGCATTGTC	Kappa Pre B	0
CAAGCTAAGGTCATCT	Kappa Pre B	1.09861		CAAGCTAAGGTCATCT	Kappa Pre B	0
CAAGCTACAAGTGATA	Mature B	0.693147		CAAGCTACAAGTGATA	Mature B	0.693147
CAAGCTACACAATGTC	PreBCRi II S phase	0.693147		CAAGCTACACAATGTC	PreBCRi II S phase	0.693147
CAAGCTACACGCCAGT	Immature B	0		CAAGCTACACGCCAGT	Immature B	0
CAAGCTACATAGATGA	Kappa Pre B	1.60944		CAAGCTACATAGATGA	Kappa Pre B	0
CAAGCTAGTCCAGCGT	Pro B VDJ	3.66356		CAAGCTAGTCCAGCGT	Pro B VDJ	2.30259
CAAGCTAGTGCCCACA	PreBCRd	2.19722		CAAGCTAGTGCCCACA	PreBCRd	1.60944
CAAGCTAGTGTTGATC	Mature B	0.693147		CAAGCTAGTGTTGATC	Mature B	0
CAAGCTAGTTGCTAGT	Kappa Pre B	0.693147		CAAGCTAGTTGCTAGT	Kappa Pre B	0.693147
CAAGCTATCTCGGGAC	Kappa Pre B	0		CAAGCTATCTCGGGAC	Kappa Pre B	0
CAAGGGAAGGTTTACC	Immature B	0		CAAGGGAAGGTTTACC	Immature B	0
CAAGGGACACATACTG	Kappa Pre B	0		CAAGGGACACATACTG	Kappa Pre B	0.693147
CAAGGGACACCAGGTC	Immature B	0.693147		CAAGGGACACCAGGTC	Immature B	0
CAAGGGACACGAAGAC	PreBCRi I	0		CAAGGGACACGAAGAC	PreBCRi I	0
CAAGGGACAGCGTACC	Immature B	0		CAAGGGACAGCGTACC	Immature B	0
CAAGGGAGTACAAGTA	Kappa Pre B	0		CAAGGGAGTACAAGTA	Kappa Pre B	0
CAAGGGAGTAGGCTGA	Prepro B	0		CAAGGGAGTAGGCTGA	Prepro B	0
CAAGGGAGTCCTGTCT	PreBCRi I	0		CAAGGGAGTCCTGTCT	PreBCRi I	0
CAAGGGAGTCGGCCTA	Cycling Pro B	2.30259		CAAGGGAGTCGGCCTA	Cycling Pro B	2.19722
CAAGGGATCAACTGGT	Mature B	0		CAAGGGATCAACTGGT	Mature B	0.693147
CAAGGGATCGCTACGG	Pro B VDJ	3.13549		CAAGGGATCGCTACGG	Pro B VDJ	2.63906
CAAGGGATCGTAGGGA	Pro B VDJ	3.52636		CAAGGGATCGTAGGGA	Pro B VDJ	0.693147
CAATACGCATCCGAAT	Lambda Pre B	0		CAATACGCATCCGAAT	Lambda Pre B	0
CAATACGCATCGGATT	Plasma Cells	0		CAATACGCATCGGATT	Plasma Cells	0
CAATACGCATGATGCT	Mature B	0		CAATACGCATGATGCT	Mature B	1.09861
CAATACGGTCCCTGAG	Prepro B	0.693147		CAATACGGTCCCTGAG	Prepro B	0
CAATACGGTTAGTTCG	Mature B	0.693147		CAATACGGTTAGTTCG	Mature B	0
CAATACGTCATCACTT	Kappa Pre B	1.09861		CAATACGTCATCACTT	Kappa Pre B	1.09861
CAATCGAAGCCTTGAT	PreBCRi I	0		CAATCGAAGCCTTGAT	PreBCRi I	0
CAATCGACAAATGGAT	Immature B	0		CAATCGACAAATGGAT	Immature B	1.38629
CAATCGACAAATTGGA	PreBCRi I	2.3979		CAATCGACAAATTGGA	PreBCRi I	2.63906
CAATCGACAAGGGCAT	Mature B	1.09861		CAATCGACAAGGGCAT	Mature B	0
CAATCGACAATCGAAA	Mature B	0		CAATCGACAATCGAAA	Mature B	0
CAATCGATCATTTGGG	PreBCRi II S phase	1.09861		CAATCGATCATTTGGG	PreBCRi II S phase	0.693147
CAATCGATCCAAGCCG	Immature B	0		CAATCGATCCAAGCCG	Immature B	1.09861
CAATCGATCCTTTGAT	PreBCRi I	0.693147		CAATCGATCCTTTGAT	PreBCRi I	0.693147
CAATCGATCTTTACAC	PreBCRi I	1.09861		CAATCGATCTTTACAC	PreBCRi I	1.38629
CAATGACAGAGGGTAA	Immature B	0		CAATGACAGAGGGTAA	Immature B	0
CAATGACAGCAACAAT	Kappa Pre B	0		CAATGACAGCAACAAT	Kappa Pre B	0.693147
CAATGACAGCCTGTGC	Pro B VDJ	3.2581		CAATGACAGCCTGTGC	Pro B VDJ	2.19722
CAATGACCAATAACCC	Plasma Cells	0		CAATGACCAATAACCC	Plasma Cells	0
CAATGACCAATCGCGC	Kappa Pre B	0.693147		CAATGACCAATCGCGC	Kappa Pre B	0
CAATGACCAGGCATTT	High Mitochondrial B	1.79176		CAATGACCAGGCATTT	High Mitochondrial B	1.09861
CAATGACGTATGCAAA	PreBCRi I	0.693147		CAATGACGTATGCAAA	PreBCRi I	0
CAATGACTCCAAGCCG	Lambda Pre B	0		CAATGACTCCAAGCCG	Lambda Pre B	1.09861
CAATGACTCTAACACG	PreBCRi II G2/M phase	0		CAATGACTCTAACACG	PreBCRi II G2/M phase	0
CAATGACTCTCGTGGG	Immature B	0		CAATGACTCTCGTGGG	Immature B	1.09861
CAATTTCAGCATTGTC	Pro B VDJ	2.56495		CAATTTCAGCATTGTC	Pro B VDJ	1.60944
CAATTTCCAACTTGGT	Immature B	0		CAATTTCCAACTTGGT	Immature B	0
CAATTTCCAAGGTTGG	Lambda Pre B	0		CAATTTCCAAGGTTGG	Lambda Pre B	0
CAATTTCCAATTGCGT	Cycling Pro B	3.04452		CAATTTCCAATTGCGT	Cycling Pro B	2.63906
CAATTTCGTAGGCTCC	Immature B	0		CAATTTCGTAGGCTCC	Immature B	0
CAATTTCGTTCAAGTC	PreBCRi I	2.19722		CAATTTCGTTCAAGTC	PreBCRi I	1.94591
CAATTTCTCATCTGTT	Immature B	0		CAATTTCTCATCTGTT	Immature B	0
CAATTTCTCGAGTCCG	Mature B	0		CAATTTCTCGAGTCCG	Mature B	0
CAATTTCTCGCAGAGA	Immature B	0		CAATTTCTCGCAGAGA	Immature B	0
CACAACAAGGCTAAAT	Immature B	0.693147		CACAACAAGGCTAAAT	Immature B	0
CACAACACAACTCGAT	PreBCRi I	1.38629		CACAACACAACTCGAT	PreBCRi I	1.60944
CACAACACACTTGAGT	Kappa Pre B	1.09861		CACAACACACTTGAGT	Kappa Pre B	0
CACAACACAGTCGGTC	Lambda Pre B	1.38629		CACAACACAGTCGGTC	Lambda Pre B	1.09861
CACAACACAGTTAAAG	Lambda Pre B	1.38629		CACAACACAGTTAAAG	Lambda Pre B	0
CACAACAGTAATGATG	Plasma Cells	0		CACAACAGTAATGATG	Plasma Cells	0
CACAACAGTCAGACGA	Immature B	0.693147		CACAACAGTCAGACGA	Immature B	1.09861
CACAACAGTCCAGCGT	Kappa Pre B	2.30259		CACAACAGTCCAGCGT	Kappa Pre B	1.94591
CACAACAGTTCCATTT	PreBCRi I	0		CACAACAGTTCCATTT	PreBCRi I	0
CACACAAAGATTAGTG	Kappa Pre B	1.09861		CACACAAAGATTAGTG	Kappa Pre B	0
CACACAAAGCGTTAGG	Lambda Pre B	0		CACACAAAGCGTTAGG	Lambda Pre B	0
CACACAACAAGAAATC	Kappa Pre B	2.63906		CACACAACAAGAAATC	Kappa Pre B	1.94591
CACACAACAAGTGGCA	Cycling Pro B	2.3979		CACACAACAAGTGGCA	Cycling Pro B	2.19722
CACACAACACCCAATA	Mature B	0		CACACAACACCCAATA	Mature B	0
CACACAAGTAAGACCG	Mature B	0		CACACAAGTAAGACCG	Mature B	1.09861
CACACAAGTATACAGA	Plasma Cells	0		CACACAAGTATACAGA	Plasma Cells	0
CACACAATCCTGGGAC	Immature B	0.693147		CACACAATCCTGGGAC	Immature B	0
CACACAATCGATGGAG	Kappa Pre B	1.09861		CACACAATCGATGGAG	Kappa Pre B	1.09861
CACACAATCTAGCCTC	PreBCRi II S phase	0		CACACAATCTAGCCTC	PreBCRi II S phase	0
CACAGATAGAAGAGCA	Pro B VDJ	3.3322		CACAGATAGAAGAGCA	Pro B VDJ	2.30259
CACAGATCACAGAAGC	Immature B	0		CACAGATCACAGAAGC	Immature B	0
CACAGATCAGAGGACT	Cycling Pro B	2.70805		CACAGATCAGAGGACT	Cycling Pro B	2.30259
CACAGATGTCCATCTC	Immature B	0.693147		CACAGATGTCCATCTC	Immature B	0.693147
CACAGATGTCCTGTTC	Cycling Pro B	2.3979		CACAGATGTCCTGTTC	Cycling Pro B	2.07944
CACAGATGTTGATGTC	Lambda Pre B	0		CACAGATGTTGATGTC	Lambda Pre B	1.09861
CACAGATTCACTGATG	PreBCRi I	0.693147		CACAGATTCACTGATG	PreBCRi I	0
CACAGATTCCTTGAAG	Lambda Pre B	0		CACAGATTCCTTGAAG	Lambda Pre B	0
CACAGATTCGAGATAA	Mature B	0.693147		CACAGATTCGAGATAA	Mature B	0
CACAGGCAGCACCAGA	PreBCRi I	1.09861		CACAGGCAGCACCAGA	PreBCRi I	0
CACAGGCGTAGGAGGG	PreBCRi I	0		CACAGGCGTAGGAGGG	PreBCRi I	0
CACAGGCGTCGATTTG	PreBCRi II G2/M phase	0		CACAGGCGTCGATTTG	PreBCRi II G2/M phase	0
CACATGAAGGTGCAGT	Mature B	0.693147		CACATGAAGGTGCAGT	Mature B	0
CACATGACACCCTGAG	Pro B VDJ	3.09104		CACATGACACCCTGAG	Pro B VDJ	2.07944
CACATGACAGGCCTGT	Immature B	1.09861		CACATGACAGGCCTGT	Immature B	0
CACATGAGTAGACGTG	PreBCRd	1.09861		CACATGAGTAGACGTG	PreBCRd	1.79176
CACATGAGTGGGTATG	Pro B VDJ	3.13549		CACATGAGTGGGTATG	Pro B VDJ	2.48491
CACATGAGTGGTCTAT	Mature B	0		CACATGAGTGGTCTAT	Mature B	0
CACATGAGTTAGCGGA	Pro B VDJ	3.61092		CACATGAGTTAGCGGA	Pro B VDJ	2.77259
[truncated: 5,456 more rows]

## Sheet: Fig. 3b
Ebf1 expression value				Pax5 expression value				Ikzf1 expression value
cell barcode	ident	Ebf1		cell barcode	ident	Pax5		cell barcode	ident	Ikzf1
AAACCCAAGCAGATAT	Kappa Pre B	3.43399		AAACCCAAGCAGATAT	Kappa Pre B	0.693147		AAACCCAAGCAGATAT	Kappa Pre B	0
AAACCCAAGCTGACTT	Kappa Pre B	2.19722		AAACCCAAGCTGACTT	Kappa Pre B	0.693147		AAACCCAAGCTGACTT	Kappa Pre B	0
AAACCCAAGGTCCCGT	Cycling Pro B	3.13549		AAACCCAAGGTCCCGT	Cycling Pro B	0		AAACCCAAGGTCCCGT	Cycling Pro B	0
AAACCCAAGTAGAGTT	PreBCRi I	1.38629		AAACCCAAGTAGAGTT	PreBCRi I	0.693147		AAACCCAAGTAGAGTT	PreBCRi I	0
AAACCCACAGCCCAGT	Immature B	1.38629		AAACCCACAGCCCAGT	Immature B	0		AAACCCACAGCCCAGT	Immature B	0
AAACCCACAGCTTCGG	Kappa Pre B	3.43399		AAACCCACAGCTTCGG	Kappa Pre B	0		AAACCCACAGCTTCGG	Kappa Pre B	0
AAACCCACAGTCGCTG	Immature B	2.19722		AAACCCACAGTCGCTG	Immature B	0		AAACCCACAGTCGCTG	Immature B	0
AAACCCATCAGACATC	Lambda Pre B	1.94591		AAACCCATCAGACATC	Lambda Pre B	0		AAACCCATCAGACATC	Lambda Pre B	0
AAACCCATCCCTTGGT	Immature B	2.07944		AAACCCATCCCTTGGT	Immature B	0.693147		AAACCCATCCCTTGGT	Immature B	0
AAACCCATCGAGAAGC	PreBCRd	0.693147		AAACCCATCGAGAAGC	PreBCRd	0		AAACCCATCGAGAAGC	PreBCRd	0
AAACCCATCGCATAGT	Immature B	3.71357		AAACCCATCGCATAGT	Immature B	0.693147		AAACCCATCGCATAGT	Immature B	0
AAACCCATCTCTGGTC	High Mitochondrial B	3.21888		AAACCCATCTCTGGTC	High Mitochondrial B	0		AAACCCATCTCTGGTC	High Mitochondrial B	0
AAACGAAAGCGCACAA	PreBCRi II S phase	1.79176		AAACGAAAGCGCACAA	PreBCRi II S phase	0		AAACGAAAGCGCACAA	PreBCRi II S phase	0
AAACGAAAGTCTTCCC	PreBCRi II S phase	3.04452		AAACGAAAGTCTTCCC	PreBCRi II S phase	0.693147		AAACGAAAGTCTTCCC	PreBCRi II S phase	0
AAACGAACAGACCTGC	Immature B	2.94444		AAACGAACAGACCTGC	Immature B	0		AAACGAACAGACCTGC	Immature B	0.693147
AAACGAACATTGCAAC	Immature B	2.83321		AAACGAACATTGCAAC	Immature B	0		AAACGAACATTGCAAC	Immature B	0
AAACGAAGTGACCGAA	Kappa Pre B	3.49651		AAACGAAGTGACCGAA	Kappa Pre B	0		AAACGAAGTGACCGAA	Kappa Pre B	0
AAACGAAGTGCTTCAA	Immature B	3.2581		AAACGAAGTGCTTCAA	Immature B	1.09861		AAACGAAGTGCTTCAA	Immature B	0.693147
AAACGAATCTGGGTCG	Kappa Pre B	2.56495		AAACGAATCTGGGTCG	Kappa Pre B	0		AAACGAATCTGGGTCG	Kappa Pre B	0
AAACGAATCTTGGGCG	PreBCRd	1.60944		AAACGAATCTTGGGCG	PreBCRd	0		AAACGAATCTTGGGCG	PreBCRd	0
AAACGCTAGGTAGATT	Immature B	1.60944		AAACGCTAGGTAGATT	Immature B	1.09861		AAACGCTAGGTAGATT	Immature B	0
AAACGCTAGTCAGGGT	Kappa Pre B	3.61092		AAACGCTAGTCAGGGT	Kappa Pre B	0		AAACGCTAGTCAGGGT	Kappa Pre B	0
AAACGCTCAGACAAGC	Cycling Pro B	1.94591		AAACGCTCAGACAAGC	Cycling Pro B	0		AAACGCTCAGACAAGC	Cycling Pro B	0
AAACGCTCAGCTTTCC	Pro B VDJ	3.43399		AAACGCTCAGCTTTCC	Pro B VDJ	0		AAACGCTCAGCTTTCC	Pro B VDJ	0
AAACGCTCATGCCGCA	Lambda Pre B	3.29584		AAACGCTCATGCCGCA	Lambda Pre B	0		AAACGCTCATGCCGCA	Lambda Pre B	1.38629
AAACGCTCATGTGCCG	Immature B	2.07944		AAACGCTCATGTGCCG	Immature B	1.94591		AAACGCTCATGTGCCG	Immature B	0.693147
AAACGCTGTAGGGAGG	PreBCRi II G2/M phase	2.3979		AAACGCTGTAGGGAGG	PreBCRi II G2/M phase	0		AAACGCTGTAGGGAGG	PreBCRi II G2/M phase	1.38629
AAACGCTGTGCCTACG	Immature B	2.89037		AAACGCTGTGCCTACG	Immature B	0		AAACGCTGTGCCTACG	Immature B	0.693147
AAACGCTGTGGATACG	Mature B	1.09861		AAACGCTGTGGATACG	Mature B	0.693147		AAACGCTGTGGATACG	Mature B	0
AAACGCTTCGTAGGGA	Prepro B	3.09104		AAACGCTTCGTAGGGA	Prepro B	0.693147		AAACGCTTCGTAGGGA	Prepro B	0.693147
AAAGAACAGAATCGTA	Plasma Cells	0		AAAGAACAGAATCGTA	Plasma Cells	0		AAAGAACAGAATCGTA	Plasma Cells	0
AAAGAACAGCGATCGA	Kappa Pre B	2.89037		AAAGAACAGCGATCGA	Kappa Pre B	0		AAAGAACAGCGATCGA	Kappa Pre B	0
AAAGAACAGTCGGCCT	Pro B VDJ	3.2581		AAAGAACAGTCGGCCT	Pro B VDJ	1.09861		AAAGAACAGTCGGCCT	Pro B VDJ	0
AAAGAACGTTCGTAAC	Mature B	1.38629		AAAGAACGTTCGTAAC	Mature B	0		AAAGAACGTTCGTAAC	Mature B	0
AAAGAACGTTTGCAGT	Pro B VDJ	2.94444		AAAGAACGTTTGCAGT	Pro B VDJ	0		AAAGAACGTTTGCAGT	Pro B VDJ	1.09861
AAAGAACTCATGGCCG	Kappa Pre B	3.61092		AAAGAACTCATGGCCG	Kappa Pre B	0		AAAGAACTCATGGCCG	Kappa Pre B	0
AAAGAACTCGAACCAT	Kappa Pre B	3.46574		AAAGAACTCGAACCAT	Kappa Pre B	1.09861		AAAGAACTCGAACCAT	Kappa Pre B	0
AAAGAACTCTCAACCC	Kappa Pre B	3.43399		AAAGAACTCTCAACCC	Kappa Pre B	0		AAAGAACTCTCAACCC	Kappa Pre B	0
AAAGAACTCTCCATAT	Mature B	0.693147		AAAGAACTCTCCATAT	Mature B	0.693147		AAAGAACTCTCCATAT	Mature B	0
AAAGAACTCTCGCGTT	Cycling Pro B	3.3673		AAAGAACTCTCGCGTT	Cycling Pro B	1.38629		AAAGAACTCTCGCGTT	Cycling Pro B	0.693147
AAAGAACTCTGAGATC	Cycling Pro B	1.94591		AAAGAACTCTGAGATC	Cycling Pro B	0		AAAGAACTCTGAGATC	Cycling Pro B	0
AAAGAACTCTGCATGA	Mature B	2.3979		AAAGAACTCTGCATGA	Mature B	0		AAAGAACTCTGCATGA	Mature B	0.693147
AAAGGATAGCCAGACA	Immature B	3.21888		AAAGGATAGCCAGACA	Immature B	0		AAAGGATAGCCAGACA	Immature B	0
AAAGGATAGCGTGTTT	PreBCRi II G2/M phase	3.04452		AAAGGATAGCGTGTTT	PreBCRi II G2/M phase	0		AAAGGATAGCGTGTTT	PreBCRi II G2/M phase	1.09861
AAAGGATCATCAGCTA	Immature B	2.07944		AAAGGATCATCAGCTA	Immature B	0.693147		AAAGGATCATCAGCTA	Immature B	0
AAAGGATGTCAGACTT	Kappa Pre B	3.80666		AAAGGATGTCAGACTT	Kappa Pre B	0.693147		AAAGGATGTCAGACTT	Kappa Pre B	0
AAAGGATGTTCTAACG	Pro B VDJ	3.66356		AAAGGATGTTCTAACG	Pro B VDJ	0		AAAGGATGTTCTAACG	Pro B VDJ	0
AAAGGATGTTGTCAGT	Kappa Pre B	3.09104		AAAGGATGTTGTCAGT	Kappa Pre B	0		AAAGGATGTTGTCAGT	Kappa Pre B	0
AAAGGATTCTCATTTG	PreBCRi II S phase	3.13549		AAAGGATTCTCATTTG	PreBCRi II S phase	0.693147		AAAGGATTCTCATTTG	PreBCRi II S phase	0.693147
AAAGGGCAGGCTTAGG	Mature B	3.2581		AAAGGGCAGGCTTAGG	Mature B	0.693147		AAAGGGCAGGCTTAGG	Mature B	1.09861
AAAGGGCAGTATGCAA	Mature B	2.30259		AAAGGGCAGTATGCAA	Mature B	0.693147		AAAGGGCAGTATGCAA	Mature B	0.693147
AAAGGGCCATGTGCCG	Prepro B	0		AAAGGGCCATGTGCCG	Prepro B	0		AAAGGGCCATGTGCCG	Prepro B	0.693147
AAAGGGCGTGCGGATA	PreBCRi II G2/M phase	2.63906		AAAGGGCGTGCGGATA	PreBCRi II G2/M phase	0		AAAGGGCGTGCGGATA	PreBCRi II G2/M phase	0.693147
AAAGGGCGTGGGCTTC	PreBCRi I	2.56495		AAAGGGCGTGGGCTTC	PreBCRi I	0		AAAGGGCGTGGGCTTC	PreBCRi I	0
AAAGGGCTCCTCAGAA	Kappa Pre B	3.61092		AAAGGGCTCCTCAGAA	Kappa Pre B	0		AAAGGGCTCCTCAGAA	Kappa Pre B	0
AAAGGGCTCGACATAC	Kappa Pre B	3.29584		AAAGGGCTCGACATAC	Kappa Pre B	0		AAAGGGCTCGACATAC	Kappa Pre B	0
AAAGGGCTCGCGTGCA	PreBCRi II G2/M phase	3.04452		AAAGGGCTCGCGTGCA	PreBCRi II G2/M phase	0.693147		AAAGGGCTCGCGTGCA	PreBCRi II G2/M phase	0.693147
AAAGGTAAGCATACTC	High Mitochondrial B	2.3979		AAAGGTAAGCATACTC	High Mitochondrial B	1.09861		AAAGGTAAGCATACTC	High Mitochondrial B	0
AAAGGTACACAGTCAT	Mature B	2.3979		AAAGGTACACAGTCAT	Mature B	0.693147		AAAGGTACACAGTCAT	Mature B	0.693147
AAAGGTACAGAGGTTG	High Mitochondrial B	3.58352		AAAGGTACAGAGGTTG	High Mitochondrial B	0		AAAGGTACAGAGGTTG	High Mitochondrial B	1.09861
AAAGGTACATCGGAGA	Kappa Pre B	3.29584		AAAGGTACATCGGAGA	Kappa Pre B	0.693147		AAAGGTACATCGGAGA	Kappa Pre B	0
AAAGGTATCCTGCCAT	Immature B	2.07944		AAAGGTATCCTGCCAT	Immature B	0.693147		AAAGGTATCCTGCCAT	Immature B	0.693147
AAAGGTATCGGAATGG	Lambda Pre B	3.29584		AAAGGTATCGGAATGG	Lambda Pre B	0.693147		AAAGGTATCGGAATGG	Lambda Pre B	0
AAAGGTATCTGTTCAT	Pro B VDJ	2.63906		AAAGGTATCTGTTCAT	Pro B VDJ	0		AAAGGTATCTGTTCAT	Pro B VDJ	0.693147
AAAGTCCCAAATGAAC	Prepro B	0		AAAGTCCCAAATGAAC	Prepro B	0		AAAGTCCCAAATGAAC	Prepro B	0
AAAGTCCGTATCCCAA	PreBCRi I	2.77259		AAAGTCCGTATCCCAA	PreBCRi I	0.693147		AAAGTCCGTATCCCAA	PreBCRi I	0
AAAGTCCGTGCTTCAA	PreBCRi I	2.89037		AAAGTCCGTGCTTCAA	PreBCRi I	0.693147		AAAGTCCGTGCTTCAA	PreBCRi I	0.693147
AAAGTCCGTGTGCCTG	Immature B	1.38629		AAAGTCCGTGTGCCTG	Immature B	0		AAAGTCCGTGTGCCTG	Immature B	0
AAAGTCCGTGTTGAGG	High Mitochondrial B	2.19722		AAAGTCCGTGTTGAGG	High Mitochondrial B	0		AAAGTCCGTGTTGAGG	High Mitochondrial B	1.09861
AAAGTCCTCGTGTGAT	Kappa Pre B	3.49651		AAAGTCCTCGTGTGAT	Kappa Pre B	0		AAAGTCCTCGTGTGAT	Kappa Pre B	0
AAAGTCCTCTAGCCTC	PreBCRi I	1.38629		AAAGTCCTCTAGCCTC	PreBCRi I	1.09861		AAAGTCCTCTAGCCTC	PreBCRi I	1.79176
AAAGTGAAGTGCACCC	Lambda Pre B	3.8712		AAAGTGAAGTGCACCC	Lambda Pre B	0		AAAGTGAAGTGCACCC	Lambda Pre B	0
AAAGTGACACATAACC	PreBCRi II S phase	2.19722		AAAGTGACACATAACC	PreBCRi II S phase	0		AAAGTGACACATAACC	PreBCRi II S phase	0
AAAGTGACACGACAAG	PreBCRi II G2/M phase	1.79176		AAAGTGACACGACAAG	PreBCRi II G2/M phase	0.693147		AAAGTGACACGACAAG	PreBCRi II G2/M phase	0
AAAGTGACAGTTTGGT	PreBCRi II G2/M phase	2.30259		AAAGTGACAGTTTGGT	PreBCRi II G2/M phase	0.693147		AAAGTGACAGTTTGGT	PreBCRi II G2/M phase	0.693147
AAAGTGACATGGGTTT	PreBCRi I	2.99573		AAAGTGACATGGGTTT	PreBCRi I	0		AAAGTGACATGGGTTT	PreBCRi I	1.09861
AAAGTGACATTGTGCA	Mature B	2.77259		AAAGTGACATTGTGCA	Mature B	0		AAAGTGACATTGTGCA	Mature B	0
AAATGGAAGAATTGTG	Cycling Pro B	2.99573		AAATGGAAGAATTGTG	Cycling Pro B	0		AAATGGAAGAATTGTG	Cycling Pro B	0
AAATGGAAGATCCCGC	Lambda Pre B	3.7612		AAATGGAAGATCCCGC	Lambda Pre B	0		AAATGGAAGATCCCGC	Lambda Pre B	0
AAATGGAAGGCTCTAT	PreBCRi II S phase	2.48491		AAATGGAAGGCTCTAT	PreBCRi II S phase	0		AAATGGAAGGCTCTAT	PreBCRi II S phase	0.693147
AAATGGAAGGTCACTT	Lambda Pre B	1.60944		AAATGGAAGGTCACTT	Lambda Pre B	1.38629		AAATGGAAGGTCACTT	Lambda Pre B	0
AAATGGAAGGTGGCTA	PreBCRi I	0.693147		AAATGGAAGGTGGCTA	PreBCRi I	0.693147		AAATGGAAGGTGGCTA	PreBCRi I	0
AAATGGAGTATACAGA	PreBCRi II G2/M phase	2.30259		AAATGGAGTATACAGA	PreBCRi II G2/M phase	0.693147		AAATGGAGTATACAGA	PreBCRi II G2/M phase	0
AAATGGAGTCTATGAC	Pro B VDJ	3.66356		AAATGGAGTCTATGAC	Pro B VDJ	0		AAATGGAGTCTATGAC	Pro B VDJ	0
AAATGGATCGGCTGGT	Mature B	2.19722		AAATGGATCGGCTGGT	Mature B	0.693147		AAATGGATCGGCTGGT	Mature B	0
AACAAAGAGAGAATCT	Kappa Pre B	3.29584		AACAAAGAGAGAATCT	Kappa Pre B	0		AACAAAGAGAGAATCT	Kappa Pre B	0.693147
AACAAAGAGGGTATAT	Pro B VDJ	3.63759		AACAAAGAGGGTATAT	Pro B VDJ	0.693147		AACAAAGAGGGTATAT	Pro B VDJ	0
AACAAAGAGTGGGAAA	PreBCRi I	2.99573		AACAAAGAGTGGGAAA	PreBCRi I	0.693147		AACAAAGAGTGGGAAA	PreBCRi I	0.693147
AACAAAGCAAGCGCTC	Cycling Pro B	2.70805		AACAAAGCAAGCGCTC	Cycling Pro B	0		AACAAAGCAAGCGCTC	Cycling Pro B	0
AACAAAGCACAGACGA	PreBCRi I	0.693147		AACAAAGCACAGACGA	PreBCRi I	0		AACAAAGCACAGACGA	PreBCRi I	0
AACAAAGCACTTGGGC	PreBCRi II G2/M phase	3.17805		AACAAAGCACTTGGGC	PreBCRi II G2/M phase	0		AACAAAGCACTTGGGC	PreBCRi II G2/M phase	0.693147
AACAAAGCATACCACA	Cycling Pro B	1.79176		AACAAAGCATACCACA	Cycling Pro B	0		AACAAAGCATACCACA	Cycling Pro B	0
AACAAAGGTGCGAACA	Lambda Pre B	3.63759		AACAAAGGTGCGAACA	Lambda Pre B	0		AACAAAGGTGCGAACA	Lambda Pre B	0.693147
AACAAAGGTGTTTACG	Immature B	1.09861		AACAAAGGTGTTTACG	Immature B	0		AACAAAGGTGTTTACG	Immature B	0
AACAAAGTCACTGAAC	High Mitochondrial B	2.3979		AACAAAGTCACTGAAC	High Mitochondrial B	1.38629		AACAAAGTCACTGAAC	High Mitochondrial B	0
AACAACCAGCTACTAC	PreBCRi II S phase	2.30259		AACAACCAGCTACTAC	PreBCRi II S phase	0		AACAACCAGCTACTAC	PreBCRi II S phase	0
AACAACCCAGGCACTC	Immature B	2.77259		AACAACCCAGGCACTC	Immature B	1.09861		AACAACCCAGGCACTC	Immature B	0
AACAACCGTAACGCGA	PreBCRi I	2.48491		AACAACCGTAACGCGA	PreBCRi I	1.09861		AACAACCGTAACGCGA	PreBCRi I	0.693147
AACAACCGTGAAAGTT	Lambda Pre B	2.19722		AACAACCGTGAAAGTT	Lambda Pre B	0		AACAACCGTGAAAGTT	Lambda Pre B	0
AACAACCGTGCATACT	PreBCRi I	0		AACAACCGTGCATACT	PreBCRi I	0.693147		AACAACCGTGCATACT	PreBCRi I	0.693147
AACAACCTCCGAGGCT	Plasma Cells	0		AACAACCTCCGAGGCT	Plasma Cells	0		AACAACCTCCGAGGCT	Plasma Cells	0
AACAACCTCCGCAAAT	Pro B VDJ	3.3673		AACAACCTCCGCAAAT	Pro B VDJ	0		AACAACCTCCGCAAAT	Pro B VDJ	0.693147
AACAAGAAGATGAACT	Kappa Pre B	3.3673		AACAAGAAGATGAACT	Kappa Pre B	0		AACAAGAAGATGAACT	Kappa Pre B	0
AACAAGACAACCCTAA	Immature B	2.63906		AACAAGACAACCCTAA	Immature B	1.94591		AACAAGACAACCCTAA	Immature B	0
AACAAGACAGGACTAG	Pro B VDJ	3.52636		AACAAGACAGGACTAG	Pro B VDJ	0		AACAAGACAGGACTAG	Pro B VDJ	0
AACAAGATCATGCATG	Prepro B	1.38629		AACAAGATCATGCATG	Prepro B	0		AACAAGATCATGCATG	Prepro B	0.693147
AACAAGATCCATCTAT	Immature B	2.63906		AACAAGATCCATCTAT	Immature B	0		AACAAGATCCATCTAT	Immature B	0
AACAAGATCCGTGGGT	PreBCRi I	1.94591		AACAAGATCCGTGGGT	PreBCRi I	0.693147		AACAAGATCCGTGGGT	PreBCRi I	0
AACAAGATCGAGCTGC	Pro B VDJ	3.3322		AACAAGATCGAGCTGC	Pro B VDJ	0.693147		AACAAGATCGAGCTGC	Pro B VDJ	0.693147
AACACACAGAATCCCT	Pro B VDJ	2.30259		AACACACAGAATCCCT	Pro B VDJ	0		AACACACAGAATCCCT	Pro B VDJ	0
AACACACAGGTGCCAA	Lambda Pre B	3.89182		AACACACAGGTGCCAA	Lambda Pre B	0.693147		AACACACAGGTGCCAA	Lambda Pre B	0
AACACACAGTTCGGTT	PreBCRi II G2/M phase	2.30259		AACACACAGTTCGGTT	PreBCRi II G2/M phase	0.693147		AACACACAGTTCGGTT	PreBCRi II G2/M phase	0.693147
AACACACCATTCTCTA	Lambda Pre B	3.66356		AACACACCATTCTCTA	Lambda Pre B	1.38629		AACACACCATTCTCTA	Lambda Pre B	0
AACACACGTCCCGGTA	Mature B	2.56495		AACACACGTCCCGGTA	Mature B	1.09861		AACACACGTCCCGGTA	Mature B	0
AACACACTCGCAATTG	Immature B	2.70805		AACACACTCGCAATTG	Immature B	0.693147		AACACACTCGCAATTG	Immature B	0
AACACACTCTCAGAAC	Mature B	1.79176		AACACACTCTCAGAAC	Mature B	0		AACACACTCTCAGAAC	Mature B	0
AACACACTCTGGAAGG	PreBCRd	1.38629		AACACACTCTGGAAGG	PreBCRd	0		AACACACTCTGGAAGG	PreBCRd	0
AACAGGGAGCCACCGT	Mature B	2.56495		AACAGGGAGCCACCGT	Mature B	0		AACAGGGAGCCACCGT	Mature B	0
AACAGGGCACAACCGC	PreBCRi II G2/M phase	2.56495		AACAGGGCACAACCGC	PreBCRi II G2/M phase	0.693147		AACAGGGCACAACCGC	PreBCRi II G2/M phase	0.693147
AACAGGGCACATGACT	Immature B	2.19722		AACAGGGCACATGACT	Immature B	0.693147		AACAGGGCACATGACT	Immature B	0.693147
AACAGGGTCAACACGT	Cycling Immature B	1.60944		AACAGGGTCAACACGT	Cycling Immature B	0		AACAGGGTCAACACGT	Cycling Immature B	0
AACAGGGTCGCCTAGG	Lambda Pre B	2.3979		AACAGGGTCGCCTAGG	Lambda Pre B	0		AACAGGGTCGCCTAGG	Lambda Pre B	0
AACCAACAGAGCAACC	Kappa Pre B	3.3322		AACCAACAGAGCAACC	Kappa Pre B	0		AACCAACAGAGCAACC	Kappa Pre B	0
AACCAACAGCAGTACG	Mature B	1.38629		AACCAACAGCAGTACG	Mature B	0.693147		AACCAACAGCAGTACG	Mature B	0
AACCAACAGCTTCTAG	PreBCRi II S phase	3.09104		AACCAACAGCTTCTAG	PreBCRi II S phase	0		AACCAACAGCTTCTAG	PreBCRi II S phase	0.693147
AACCAACCAAAGGTTA	Kappa Pre B	3.61092		AACCAACCAAAGGTTA	Kappa Pre B	0		AACCAACCAAAGGTTA	Kappa Pre B	0
AACCAACGTACTCAAC	Kappa Pre B	2.63906		AACCAACGTACTCAAC	Kappa Pre B	0		AACCAACGTACTCAAC	Kappa Pre B	0
AACCAACGTATGTCAC	Kappa Pre B	3.2581		AACCAACGTATGTCAC	Kappa Pre B	1.38629		AACCAACGTATGTCAC	Kappa Pre B	0
AACCAACTCCTGTTGC	High Mitochondrial B	2.19722		AACCAACTCCTGTTGC	High Mitochondrial B	0		AACCAACTCCTGTTGC	High Mitochondrial B	0
AACCAACTCGCTACGG	Prepro B	0		AACCAACTCGCTACGG	Prepro B	0		AACCAACTCGCTACGG	Prepro B	0
AACCAACTCGGATTAC	Kappa Pre B	3.21888		AACCAACTCGGATTAC	Kappa Pre B	0		AACCAACTCGGATTAC	Kappa Pre B	0
AACCAACTCTGGTTGA	Lambda Pre B	3.09104		AACCAACTCTGGTTGA	Lambda Pre B	0		AACCAACTCTGGTTGA	Lambda Pre B	0
AACCACAAGACGGATC	Immature B	1.94591		AACCACAAGACGGATC	Immature B	1.38629		AACCACAAGACGGATC	Immature B	0.693147
AACCACAAGATTGCGG	Lambda Pre B	3.4012		AACCACAAGATTGCGG	Lambda Pre B	1.38629		AACCACAAGATTGCGG	Lambda Pre B	0
AACCACACAATAACGA	Kappa Pre B	3.46574		AACCACACAATAACGA	Kappa Pre B	0		AACCACACAATAACGA	Kappa Pre B	0
AACCACAGTCTCGCGA	Cycling Immature B	0		AACCACAGTCTCGCGA	Cycling Immature B	0		AACCACAGTCTCGCGA	Cycling Immature B	0
AACCACAGTCTTCCGT	Mature B	1.09861		AACCACAGTCTTCCGT	Mature B	0		AACCACAGTCTTCCGT	Mature B	0
AACCACATCATAGGCT	Kappa Pre B	2.94444		AACCACATCATAGGCT	Kappa Pre B	0		AACCACATCATAGGCT	Kappa Pre B	0.693147
AACCACATCATGCGGC	PreBCRi I	2.77259		AACCACATCATGCGGC	PreBCRi I	0		AACCACATCATGCGGC	PreBCRi I	0.693147
AACCACATCGCAATGT	Lambda Pre B	1.60944		AACCACATCGCAATGT	Lambda Pre B	0		AACCACATCGCAATGT	Lambda Pre B	0
AACCATGAGGACAAGA	Pro B VDJ	2.99573		AACCATGAGGACAAGA	Pro B VDJ	0		AACCATGAGGACAAGA	Pro B VDJ	0
AACCATGAGGAGGCAG	Mature B	2.07944		AACCATGAGGAGGCAG	Mature B	0.693147		AACCATGAGGAGGCAG	Mature B	0
AACCATGAGGTAGTAT	Immature B	2.94444		AACCATGAGGTAGTAT	Immature B	0.693147		AACCATGAGGTAGTAT	Immature B	0
AACCATGAGTCACTCA	PreBCRi II S phase	0.693147		AACCATGAGTCACTCA	PreBCRi II S phase	0.693147		AACCATGAGTCACTCA	PreBCRi II S phase	0
AACCATGCAATAGTCC	PreBCRi II G2/M phase	2.19722		AACCATGCAATAGTCC	PreBCRi II G2/M phase	0		AACCATGCAATAGTCC	PreBCRi II G2/M phase	0
AACCATGCATACACCA	Cycling Pro B	1.38629		AACCATGCATACACCA	Cycling Pro B	0.693147		AACCATGCATACACCA	Cycling Pro B	0.693147
AACCATGGTAGATGTA	PreBCRi I	2.3979		AACCATGGTAGATGTA	PreBCRi I	0		AACCATGGTAGATGTA	PreBCRi I	0
AACCATGGTATTTCCT	PreBCRd	0		AACCATGGTATTTCCT	PreBCRd	0		AACCATGGTATTTCCT	PreBCRd	0.693147
AACCATGGTCTATGAC	Plasma Cells	0		AACCATGGTCTATGAC	Plasma Cells	0		AACCATGGTCTATGAC	Plasma Cells	0
AACCATGGTGACACAG	PreBCRd	0.693147		AACCATGGTGACACAG	PreBCRd	0.693147		AACCATGGTGACACAG	PreBCRd	0.693147
AACCATGGTTCGAACT	Mature B	2.19722		AACCATGGTTCGAACT	Mature B	0		AACCATGGTTCGAACT	Mature B	0
AACCATGTCCAAGAGG	PreBCRd	2.94444		AACCATGTCCAAGAGG	PreBCRd	0		AACCATGTCCAAGAGG	PreBCRd	0
AACCATGTCGATCCCT	Kappa Pre B	3.09104		AACCATGTCGATCCCT	Kappa Pre B	0		AACCATGTCGATCCCT	Kappa Pre B	0
AACCCAAGTGGAGGTT	High Mitochondrial B	3.13549		AACCCAAGTGGAGGTT	High Mitochondrial B	0		AACCCAAGTGGAGGTT	High Mitochondrial B	0
AACCCAATCACATCAG	PreBCRi I	3.43399		AACCCAATCACATCAG	PreBCRi I	0		AACCCAATCACATCAG	PreBCRi I	0
AACCCAATCGTCTCAC	Prepro B	0		AACCCAATCGTCTCAC	Prepro B	0		AACCCAATCGTCTCAC	Prepro B	0.693147
AACCTGAAGGTCATCT	Pro B VDJ	2.94444		AACCTGAAGGTCATCT	Pro B VDJ	0		AACCTGAAGGTCATCT	Pro B VDJ	1.09861
AACCTGACAACAGCCC	Pro B VDJ	3.21888		AACCTGACAACAGCCC	Pro B VDJ	1.09861		AACCTGACAACAGCCC	Pro B VDJ	0
AACCTGACAGCAGTTT	Immature B	1.94591		AACCTGACAGCAGTTT	Immature B	0.693147		AACCTGACAGCAGTTT	Immature B	0
AACCTGAGTTGCCGCA	Kappa Pre B	2.30259		AACCTGAGTTGCCGCA	Kappa Pre B	0.693147		AACCTGAGTTGCCGCA	Kappa Pre B	0
AACCTGATCAAACGTC	Mature B	2.48491		AACCTGATCAAACGTC	Mature B	0.693147		AACCTGATCAAACGTC	Mature B	0
AACCTTTAGCACCCAC	PreBCRi I	2.07944		AACCTTTAGCACCCAC	PreBCRi I	0.693147		AACCTTTAGCACCCAC	PreBCRi I	0.693147
AACCTTTCAAAGCACG	Prepro B	1.09861		AACCTTTCAAAGCACG	Prepro B	0		AACCTTTCAAAGCACG	Prepro B	0
AACCTTTCAAGCCCAC	Pro B VDJ	3.17805		AACCTTTCAAGCCCAC	Pro B VDJ	0.693147		AACCTTTCAAGCCCAC	Pro B VDJ	1.09861
AACCTTTCAAGTTCGT	PreBCRi II S phase	2.19722		AACCTTTCAAGTTCGT	PreBCRi II S phase	0		AACCTTTCAAGTTCGT	PreBCRi II S phase	0
AACCTTTCAAGTTGGG	PreBCRi I	2.70805		AACCTTTCAAGTTGGG	PreBCRi I	0.693147		AACCTTTCAAGTTGGG	PreBCRi I	1.09861
AACCTTTCATATCTGG	High Mitochondrial B	3.91202		AACCTTTCATATCTGG	High Mitochondrial B	0		AACCTTTCATATCTGG	High Mitochondrial B	0
AACCTTTCATCCGCGA	Mature B	0		AACCTTTCATCCGCGA	Mature B	1.09861		AACCTTTCATCCGCGA	Mature B	0
AACCTTTGTACCAATC	Pro B VDJ	4.51086		AACCTTTGTACCAATC	Pro B VDJ	0		AACCTTTGTACCAATC	Pro B VDJ	0
AACCTTTGTAGGCAAC	Lambda Pre B	3.13549		AACCTTTGTAGGCAAC	Lambda Pre B	0		AACCTTTGTAGGCAAC	Lambda Pre B	0
AACCTTTGTTACTCAG	Lambda Pre B	3.13549		AACCTTTGTTACTCAG	Lambda Pre B	0		AACCTTTGTTACTCAG	Lambda Pre B	0
AACCTTTGTTAGGAGC	PreBCRi I	1.79176		AACCTTTGTTAGGAGC	PreBCRi I	1.09861		AACCTTTGTTAGGAGC	PreBCRi I	0
AACCTTTTCGACATCA	Lambda Pre B	2.30259		AACCTTTTCGACATCA	Lambda Pre B	0		AACCTTTTCGACATCA	Lambda Pre B	0.693147
AACCTTTTCGACGCTG	Immature B	3.21888		AACCTTTTCGACGCTG	Immature B	0		AACCTTTTCGACGCTG	Immature B	0
AACCTTTTCGATTTCT	Cycling Pro B	2.19722		AACCTTTTCGATTTCT	Cycling Pro B	0		AACCTTTTCGATTTCT	Cycling Pro B	0
AACGAAAAGCTCGGCT	Immature B	0		AACGAAAAGCTCGGCT	Immature B	0.693147		AACGAAAAGCTCGGCT	Immature B	0
AACGAAAAGGTAGATT	Mature B	2.3979		AACGAAAAGGTAGATT	Mature B	0		AACGAAAAGGTAGATT	Mature B	0
AACGAAACACCGTCGA	Kappa Pre B	3.3322		AACGAAACACCGTCGA	Kappa Pre B	0		AACGAAACACCGTCGA	Kappa Pre B	0
AACGAAATCCACTGGG	Kappa Pre B	2.83321		AACGAAATCCACTGGG	Kappa Pre B	1.09861		AACGAAATCCACTGGG	Kappa Pre B	0
AACGAAATCGGAAGGT	Cycling Pro B	2.30259		AACGAAATCGGAAGGT	Cycling Pro B	0		AACGAAATCGGAAGGT	Cycling Pro B	0
AACGGGACACACTTAG	Cycling Pro B	1.60944		AACGGGACACACTTAG	Cycling Pro B	0.693147		AACGGGACACACTTAG	Cycling Pro B	0
AACGGGAGTTGAATCC	PreBCRd	1.09861		AACGGGAGTTGAATCC	PreBCRd	0		AACGGGAGTTGAATCC	PreBCRd	0
AACGGGATCAAGCCGC	Lambda Pre B	3.09104		AACGGGATCAAGCCGC	Lambda Pre B	0		AACGGGATCAAGCCGC	Lambda Pre B	0.693147
AACGGGATCAAGTGTC	PreBCRd	2.07944		AACGGGATCAAGTGTC	PreBCRd	0.693147		AACGGGATCAAGTGTC	PreBCRd	0
AACGGGATCCCTCATG	Prepro B	0		AACGGGATCCCTCATG	Prepro B	0		AACGGGATCCCTCATG	Prepro B	0
AACGGGATCGTGGACC	PreBCRi I	2.3979		AACGGGATCGTGGACC	PreBCRi I	0.693147		AACGGGATCGTGGACC	PreBCRi I	0.693147
AACGGGATCGTGTTCC	PreBCRi I	2.77259		AACGGGATCGTGTTCC	PreBCRi I	0.693147		AACGGGATCGTGTTCC	PreBCRi I	1.09861
AACGGGATCGTTCTCG	PreBCRi II S phase	2.77259		AACGGGATCGTTCTCG	PreBCRi II S phase	0		AACGGGATCGTTCTCG	PreBCRi II S phase	0
AACGGGATCTTGTTAC	Pro B VDJ	3.17805		AACGGGATCTTGTTAC	Pro B VDJ	0.693147		AACGGGATCTTGTTAC	Pro B VDJ	0
AACGTCAAGAATAGTC	PreBCRi II S phase	1.09861		AACGTCAAGAATAGTC	PreBCRi II S phase	0		AACGTCAAGAATAGTC	PreBCRi II S phase	0
AACGTCAAGCGTCTGC	Lambda Pre B	2.89037		AACGTCAAGCGTCTGC	Lambda Pre B	0		AACGTCAAGCGTCTGC	Lambda Pre B	0
AACGTCAAGGATTTGA	Immature B	3.46574		AACGTCAAGGATTTGA	Immature B	0		AACGTCAAGGATTTGA	Immature B	0
AACGTCAAGGGCAGAG	Kappa Pre B	3.09104		AACGTCAAGGGCAGAG	Kappa Pre B	0.693147		AACGTCAAGGGCAGAG	Kappa Pre B	0
AACGTCAAGTGAGCCA	Prepro B	0.693147		AACGTCAAGTGAGCCA	Prepro B	0		AACGTCAAGTGAGCCA	Prepro B	0.693147
AACGTCACAATCTGCA	Kappa Pre B	3.43399		AACGTCACAATCTGCA	Kappa Pre B	1.38629		AACGTCACAATCTGCA	Kappa Pre B	0.693147
AACGTCACACCTGCTT	Kappa Pre B	3.2581		AACGTCACACCTGCTT	Kappa Pre B	0.693147		AACGTCACACCTGCTT	Kappa Pre B	1.09861
AACGTCACACGCTTAA	PreBCRi I	3.29584		AACGTCACACGCTTAA	PreBCRi I	0		AACGTCACACGCTTAA	PreBCRi I	0
AACGTCATCGCCTAGG	Mature B	2.30259		AACGTCATCGCCTAGG	Mature B	0		AACGTCATCGCCTAGG	Mature B	0
AACGTCATCTTCACAT	Pro B VDJ	3.17805		AACGTCATCTTCACAT	Pro B VDJ	0		AACGTCATCTTCACAT	Pro B VDJ	0
AACTTCTAGGGTACGT	PreBCRi II S phase	2.3979		AACTTCTAGGGTACGT	PreBCRi II S phase	0.693147		AACTTCTAGGGTACGT	PreBCRi II S phase	0.693147
AACTTCTCACTATCCC	Kappa Pre B	3.43399		AACTTCTCACTATCCC	Kappa Pre B	0		AACTTCTCACTATCCC	Kappa Pre B	0
AACTTCTCATCCGATA	Kappa Pre B	3.46574		AACTTCTCATCCGATA	Kappa Pre B	0		AACTTCTCATCCGATA	Kappa Pre B	1.38629
AACTTCTGTAAGCAAT	PreBCRi II G2/M phase	3.4012		AACTTCTGTAAGCAAT	PreBCRi II G2/M phase	0		AACTTCTGTAAGCAAT	PreBCRi II G2/M phase	0
AACTTCTTCAGCGCAC	Mature B	2.19722		AACTTCTTCAGCGCAC	Mature B	0		AACTTCTTCAGCGCAC	Mature B	0
AACTTCTTCGATGCAT	Mature B	2.30259		AACTTCTTCGATGCAT	Mature B	0		AACTTCTTCGATGCAT	Mature B	0
AACTTCTTCTCGCAGG	PreBCRd	0		AACTTCTTCTCGCAGG	PreBCRd	0		AACTTCTTCTCGCAGG	PreBCRd	0
AAGAACACACCACTGG	Mature B	1.94591		AAGAACACACCACTGG	Mature B	0		AAGAACACACCACTGG	Mature B	0
AAGAACAGTTGATGTC	PreBCRi II S phase	1.60944		AAGAACAGTTGATGTC	PreBCRi II S phase	1.09861		AAGAACAGTTGATGTC	PreBCRi II S phase	0
AAGAACATCATAGCAC	PreBCRi II S phase	1.79176		AAGAACATCATAGCAC	PreBCRi II S phase	0.693147		AAGAACATCATAGCAC	PreBCRi II S phase	0.693147
AAGAACATCCAAAGGG	Mature B	1.94591		AAGAACATCCAAAGGG	Mature B	0		AAGAACATCCAAAGGG	Mature B	0.693147
AAGAACATCCGTGCGA	Lambda Pre B	3.4012		AAGAACATCCGTGCGA	Lambda Pre B	0		AAGAACATCCGTGCGA	Lambda Pre B	0
AAGAACATCCTTGGAA	Mature B	2.70805		AAGAACATCCTTGGAA	Mature B	0.693147		AAGAACATCCTTGGAA	Mature B	0
AAGAACATCGTTGTAG	PreBCRd	0		AAGAACATCGTTGTAG	PreBCRd	0		AAGAACATCGTTGTAG	PreBCRd	0
AAGACAAAGGCGCTCT	Plasma Cells	0.693147		AAGACAAAGGCGCTCT	Plasma Cells	0		AAGACAAAGGCGCTCT	Plasma Cells	0
AAGACAAGTGAATGAT	Cycling Pro B	2.19722		AAGACAAGTGAATGAT	Cycling Pro B	0		AAGACAAGTGAATGAT	Cycling Pro B	0
AAGACAAGTGCTTATG	PreBCRi II S phase	2.3979		AAGACAAGTGCTTATG	PreBCRi II S phase	0		AAGACAAGTGCTTATG	PreBCRi II S phase	0
AAGACAAGTGGACCTC	Lambda Pre B	3.49651		AAGACAAGTGGACCTC	Lambda Pre B	1.09861		AAGACAAGTGGACCTC	Lambda Pre B	0
AAGACAATCGTGGAAG	Plasma Cells	0		AAGACAATCGTGGAAG	Plasma Cells	0		AAGACAATCGTGGAAG	Plasma Cells	0
AAGACAATCTGGTTGA	Prepro B	0		AAGACAATCTGGTTGA	Prepro B	0		AAGACAATCTGGTTGA	Prepro B	0
AAGACTCAGTGGTTGG	Pro B VDJ	3.3322		AAGACTCAGTGGTTGG	Pro B VDJ	0		AAGACTCAGTGGTTGG	Pro B VDJ	0.693147
AAGACTCAGTTTCAGC	PreBCRi I	3.43399		AAGACTCAGTTTCAGC	PreBCRi I	0		AAGACTCAGTTTCAGC	PreBCRi I	0
AAGACTCCACAAGCTT	PreBCRd	0.693147		AAGACTCCACAAGCTT	PreBCRd	0		AAGACTCCACAAGCTT	PreBCRd	0
AAGACTCCACTTCAAG	Prepro B	0		AAGACTCCACTTCAAG	Prepro B	0		AAGACTCCACTTCAAG	Prepro B	0
AAGACTCCATTGACTG	Immature B	2.56495		AAGACTCCATTGACTG	Immature B	0.693147		AAGACTCCATTGACTG	Immature B	0.693147
AAGACTCTCACCATCC	Prepro B	0		AAGACTCTCACCATCC	Prepro B	0		AAGACTCTCACCATCC	Prepro B	0
AAGACTCTCATTGTGG	Cycling Pro B	2.89037		AAGACTCTCATTGTGG	Cycling Pro B	0		AAGACTCTCATTGTGG	Cycling Pro B	0
AAGACTCTCCTTCACG	Lambda Pre B	2.89037		AAGACTCTCCTTCACG	Lambda Pre B	0		AAGACTCTCCTTCACG	Lambda Pre B	0
AAGACTCTCGTCCTTG	Kappa Pre B	3.04452		AAGACTCTCGTCCTTG	Kappa Pre B	0		AAGACTCTCGTCCTTG	Kappa Pre B	0
AAGATAGAGTGTTCCA	Mature B	1.94591		AAGATAGAGTGTTCCA	Mature B	0		AAGATAGAGTGTTCCA	Mature B	0
AAGATAGCAGTATTCG	PreBCRi I	1.38629		AAGATAGCAGTATTCG	PreBCRi I	0		AAGATAGCAGTATTCG	PreBCRi I	0.693147
AAGATAGGTGGTCCCA	Cycling Pro B	2.94444		AAGATAGGTGGTCCCA	Cycling Pro B	1.09861		AAGATAGGTGGTCCCA	Cycling Pro B	0
AAGATAGTCGATGGAG	High Mitochondrial B	2.83321		AAGATAGTCGATGGAG	High Mitochondrial B	0		AAGATAGTCGATGGAG	High Mitochondrial B	1.38629
AAGCATCAGCCTATCA	Kappa Pre B	2.99573		AAGCATCAGCCTATCA	Kappa Pre B	0		AAGCATCAGCCTATCA	Kappa Pre B	0
AAGCATCCACGACGTC	Mature B	2.30259		AAGCATCCACGACGTC	Mature B	1.38629		AAGCATCCACGACGTC	Mature B	0
AAGCATCCACGGTGTC	Immature B	2.56495		AAGCATCCACGGTGTC	Immature B	0		AAGCATCCACGGTGTC	Immature B	0.693147
AAGCATCGTATCAGCT	PreBCRi I	0.693147		AAGCATCGTATCAGCT	PreBCRi I	0		AAGCATCGTATCAGCT	PreBCRi I	0.693147
AAGCATCGTGAGACGT	Lambda Pre B	3.3673		AAGCATCGTGAGACGT	Lambda Pre B	0.693147		AAGCATCGTGAGACGT	Lambda Pre B	0
AAGCATCTCCCTGGTT	Kappa Pre B	3.2581		AAGCATCTCCCTGGTT	Kappa Pre B	0.693147		AAGCATCTCCCTGGTT	Kappa Pre B	1.38629
AAGCATCTCGATACGT	Cycling Pro B	1.79176		AAGCATCTCGATACGT	Cycling Pro B	0		AAGCATCTCGATACGT	Cycling Pro B	0
AAGCATCTCGCCAACG	Mature B	1.09861		AAGCATCTCGCCAACG	Mature B	0.693147		AAGCATCTCGCCAACG	Mature B	0.693147
AAGCATCTCTACTTCA	Immature B	1.94591		AAGCATCTCTACTTCA	Immature B	0.693147		AAGCATCTCTACTTCA	Immature B	0
AAGCCATAGGCAGGGA	Immature B	2.07944		AAGCCATAGGCAGGGA	Immature B	0		AAGCCATAGGCAGGGA	Immature B	1.09861
AAGCCATAGTTACGTC	Pro B VDJ	3.4012		AAGCCATAGTTACGTC	Pro B VDJ	0.693147		AAGCCATAGTTACGTC	Pro B VDJ	0
AAGCCATAGTTGGACG	Pro B VDJ	3.93183		AAGCCATAGTTGGACG	Pro B VDJ	1.09861		AAGCCATAGTTGGACG	Pro B VDJ	1.09861
AAGCCATCAAATGCGG	Kappa Pre B	2.63906		AAGCCATCAAATGCGG	Kappa Pre B	0		AAGCCATCAAATGCGG	Kappa Pre B	0
AAGCCATGTAGATCGG	Immature B	3.4012		AAGCCATGTAGATCGG	Immature B	0		AAGCCATGTAGATCGG	Immature B	0.693147
AAGCCATGTTCCTAGA	Cycling Pro B	2.56495		AAGCCATGTTCCTAGA	Cycling Pro B	1.09861		AAGCCATGTTCCTAGA	Cycling Pro B	0
AAGCCATTCTCCGTGT	Kappa Pre B	3.2581		AAGCCATTCTCCGTGT	Kappa Pre B	0.693147		AAGCCATTCTCCGTGT	Kappa Pre B	1.09861
AAGCGAGCACCCAACG	PreBCRi I	2.94444		AAGCGAGCACCCAACG	PreBCRi I	0.693147		AAGCGAGCACCCAACG	PreBCRi I	0.693147
AAGCGAGGTGGTTTAC	Mature B	2.3979		AAGCGAGGTGGTTTAC	Mature B	0.693147		AAGCGAGGTGGTTTAC	Mature B	0.693147
AAGCGAGGTTCGTACA	Immature B	3.43399		AAGCGAGGTTCGTACA	Immature B	1.38629		AAGCGAGGTTCGTACA	Immature B	0
AAGCGTTAGAGCAAGA	Prepro B	0		AAGCGTTAGAGCAAGA	Prepro B	0		AAGCGTTAGAGCAAGA	Prepro B	0
AAGCGTTAGCGCTGAA	Mature B	1.60944		AAGCGTTAGCGCTGAA	Mature B	0.693147		AAGCGTTAGCGCTGAA	Mature B	0
AAGCGTTTCCACCTGT	Pro B VDJ	3.17805		AAGCGTTTCCACCTGT	Pro B VDJ	0		AAGCGTTTCCACCTGT	Pro B VDJ	0
AAGCGTTTCGCGGACT	PreBCRi I	2.89037		AAGCGTTTCGCGGACT	PreBCRi I	0.693147		AAGCGTTTCGCGGACT	PreBCRi I	0
AAGCGTTTCGGCATTA	PreBCRd	0		AAGCGTTTCGGCATTA	PreBCRd	0		AAGCGTTTCGGCATTA	PreBCRd	0
AAGCGTTTCTAGACCA	PreBCRi I	3.04452		AAGCGTTTCTAGACCA	PreBCRi I	0.693147		AAGCGTTTCTAGACCA	PreBCRi I	0
AAGGAATAGAGCTTTC	PreBCRi I	1.79176		AAGGAATAGAGCTTTC	PreBCRi I	1.09861		AAGGAATAGAGCTTTC	PreBCRi I	0.693147
AAGGAATAGGGAGGAC	High Mitochondrial B	3.21888		AAGGAATAGGGAGGAC	High Mitochondrial B	1.38629		AAGGAATAGGGAGGAC	High Mitochondrial B	1.38629
AAGGAATCAAAGCTCT	Cycling Pro B	2.83321		AAGGAATCAAAGCTCT	Cycling Pro B	0.693147		AAGGAATCAAAGCTCT	Cycling Pro B	0
AAGGAATCAATACCCA	Immature B	2.77259		AAGGAATCAATACCCA	Immature B	0.693147		AAGGAATCAATACCCA	Immature B	0.693147
AAGGAATCACCCGTAG	PreBCRd	0.693147		AAGGAATCACCCGTAG	PreBCRd	0		AAGGAATCACCCGTAG	PreBCRd	0
AAGGAATCATCCGGTG	PreBCRi I	1.94591		AAGGAATCATCCGGTG	PreBCRi I	0		AAGGAATCATCCGGTG	PreBCRi I	0.693147
AAGGAATGTACCCACG	Mature B	2.07944		AAGGAATGTACCCACG	Mature B	0		AAGGAATGTACCCACG	Mature B	0
AAGGAATGTACGTGTT	Cycling Pro B	2.30259		AAGGAATGTACGTGTT	Cycling Pro B	0		AAGGAATGTACGTGTT	Cycling Pro B	0
AAGGAATGTAGTCGGA	PreBCRi I	2.3979		AAGGAATGTAGTCGGA	PreBCRi I	0		AAGGAATGTAGTCGGA	PreBCRi I	0.693147
AAGGAATTCAAGTCGT	PreBCRi I	2.70805		AAGGAATTCAAGTCGT	PreBCRi I	0.693147		AAGGAATTCAAGTCGT	PreBCRi I	0
AAGGAATTCACTAGCA	Plasma Cells	0		AAGGAATTCACTAGCA	Plasma Cells	0		AAGGAATTCACTAGCA	Plasma Cells	0
AAGGAATTCCTACCGT	Mature B	2.70805		AAGGAATTCCTACCGT	Mature B	0.693147		AAGGAATTCCTACCGT	Mature B	1.09861
AAGGAATTCTCGGTCT	Cycling Pro B	2.77259		AAGGAATTCTCGGTCT	Cycling Pro B	0		AAGGAATTCTCGGTCT	Cycling Pro B	0
AAGGTAAAGTACCCTA	Cycling Immature B	1.09861		AAGGTAAAGTACCCTA	Cycling Immature B	0		AAGGTAAAGTACCCTA	Cycling Immature B	0
AAGGTAACACCTGAAT	Cycling Immature B	0		AAGGTAACACCTGAAT	Cycling Immature B	0.693147		AAGGTAACACCTGAAT	Cycling Immature B	0.693147
AAGGTAACACTAGGCC	Lambda Pre B	2.30259		AAGGTAACACTAGGCC	Lambda Pre B	0		AAGGTAACACTAGGCC	Lambda Pre B	0
AAGGTAACATCAGCTA	Immature B	2.07944		AAGGTAACATCAGCTA	Immature B	1.09861		AAGGTAACATCAGCTA	Immature B	0
AAGGTAAGTGCCTGAC	Immature B	2.70805		AAGGTAAGTGCCTGAC	Immature B	0.693147		AAGGTAAGTGCCTGAC	Immature B	0.693147
AAGGTAAGTGGTAATA	High Mitochondrial B	3.09104		AAGGTAAGTGGTAATA	High Mitochondrial B	0		AAGGTAAGTGGTAATA	High Mitochondrial B	0
AAGGTAAGTGGTCTAT	Immature B	2.70805		AAGGTAAGTGGTCTAT	Immature B	0		AAGGTAAGTGGTCTAT	Immature B	0
AAGGTAATCATACGGT	Kappa Pre B	3.78419		AAGGTAATCATACGGT	Kappa Pre B	0.693147		AAGGTAATCATACGGT	Kappa Pre B	0
AAGTACCAGACATGCG	PreBCRd	0.693147		AAGTACCAGACATGCG	PreBCRd	0.693147		AAGTACCAGACATGCG	PreBCRd	0
AAGTACCAGAGCCATG	Lambda Pre B	3.04452		AAGTACCAGAGCCATG	Lambda Pre B	0		AAGTACCAGAGCCATG	Lambda Pre B	0
AAGTACCAGAGCCCAA	PreBCRi I	2.07944		AAGTACCAGAGCCCAA	PreBCRi I	0.693147		AAGTACCAGAGCCCAA	PreBCRi I	1.60944
AAGTACCAGCGCCATC	Cycling Pro B	2.83321		AAGTACCAGCGCCATC	Cycling Pro B	0		AAGTACCAGCGCCATC	Cycling Pro B	0
AAGTACCCACATTCTT	Kappa Pre B	3.4012		AAGTACCCACATTCTT	Kappa Pre B	0		AAGTACCCACATTCTT	Kappa Pre B	0
AAGTACCCAGGTTTAC	PreBCRi II S phase	2.3979		AAGTACCCAGGTTTAC	PreBCRi II S phase	0		AAGTACCCAGGTTTAC	PreBCRi II S phase	0
AAGTCGTAGCCGTCGT	High Mitochondrial B	3.2581		AAGTCGTAGCCGTCGT	High Mitochondrial B	0		AAGTCGTAGCCGTCGT	High Mitochondrial B	0
AAGTCGTAGTCGTCTA	Lambda Pre B	2.63906		AAGTCGTAGTCGTCTA	Lambda Pre B	0		AAGTCGTAGTCGTCTA	Lambda Pre B	1.38629
AAGTCGTCAATAGAGT	Immature B	3.43399		AAGTCGTCAATAGAGT	Immature B	0		AAGTCGTCAATAGAGT	Immature B	0
AAGTCGTCAATGGCCC	Kappa Pre B	3.46574		AAGTCGTCAATGGCCC	Kappa Pre B	0.693147		AAGTCGTCAATGGCCC	Kappa Pre B	0
AAGTCGTGTCACATTG	PreBCRi I	2.19722		AAGTCGTGTCACATTG	PreBCRi I	0.693147		AAGTCGTGTCACATTG	PreBCRi I	1.09861
AAGTCGTGTCCGGCAT	Cycling Immature B	1.09861		AAGTCGTGTCCGGCAT	Cycling Immature B	0.693147		AAGTCGTGTCCGGCAT	Cycling Immature B	1.09861
AAGTCGTGTGCCCTTT	Immature B	3.21888		AAGTCGTGTGCCCTTT	Immature B	1.09861		AAGTCGTGTGCCCTTT	Immature B	0
AAGTCGTGTGTGAGCA	PreBCRi I	1.60944		AAGTCGTGTGTGAGCA	PreBCRi I	0.693147		AAGTCGTGTGTGAGCA	PreBCRi I	0.693147
AAGTCGTGTGTTACAC	Lambda Pre B	3.2581		AAGTCGTGTGTTACAC	Lambda Pre B	0		AAGTCGTGTGTTACAC	Lambda Pre B	0
AAGTGAAAGAGTGTGC	Mature B	1.94591		AAGTGAAAGAGTGTGC	Mature B	0		AAGTGAAAGAGTGTGC	Mature B	0.693147
AAGTGAAAGATTGATG	PreBCRi I	2.19722		AAGTGAAAGATTGATG	PreBCRi I	0		AAGTGAAAGATTGATG	PreBCRi I	0.693147
AAGTGAAAGGCCTTCG	Immature B	2.56495		AAGTGAAAGGCCTTCG	Immature B	0		AAGTGAAAGGCCTTCG	Immature B	0
AAGTGAACACGTGAGA	Kappa Pre B	2.63906		AAGTGAACACGTGAGA	Kappa Pre B	0		AAGTGAACACGTGAGA	Kappa Pre B	0
AAGTGAAGTGACATCT	Pro B VDJ	2.19722		AAGTGAAGTGACATCT	Pro B VDJ	0		AAGTGAAGTGACATCT	Pro B VDJ	0
AAGTGAATCCATACAG	Lambda Pre B	3.13549		AAGTGAATCCATACAG	Lambda Pre B	1.09861		AAGTGAATCCATACAG	Lambda Pre B	0
AAGTTCGAGCGTCTGC	Immature B	2.99573		AAGTTCGAGCGTCTGC	Immature B	0		AAGTTCGAGCGTCTGC	Immature B	0
AAGTTCGCAGGTCAAG	Mature B	1.94591		AAGTTCGCAGGTCAAG	Mature B	0		AAGTTCGCAGGTCAAG	Mature B	0
AAGTTCGCATAGATGA	PreBCRi I	3.3322		AAGTTCGCATAGATGA	PreBCRi I	0		AAGTTCGCATAGATGA	PreBCRi I	1.09861
AAGTTCGCATCACCAA	Plasma Cells	0		AAGTTCGCATCACCAA	Plasma Cells	0		AAGTTCGCATCACCAA	Plasma Cells	0
AAGTTCGCATCAGTCA	Immature B	3.4012		AAGTTCGCATCAGTCA	Immature B	0.693147		AAGTTCGCATCAGTCA	Immature B	0.693147
AAGTTCGCATCCGAGC	Cycling Pro B	2.48491		AAGTTCGCATCCGAGC	Cycling Pro B	0		AAGTTCGCATCCGAGC	Cycling Pro B	0
AAGTTCGGTCAGGAGT	PreBCRi I	2.63906		AAGTTCGGTCAGGAGT	PreBCRi I	0.693147		AAGTTCGGTCAGGAGT	PreBCRi I	0.693147
AAGTTCGGTCCAGTTA	Mature B	1.79176		AAGTTCGGTCCAGTTA	Mature B	1.09861		AAGTTCGGTCCAGTTA	Mature B	0
AAGTTCGTCTTGGATG	High Mitochondrial B	1.94591		AAGTTCGTCTTGGATG	High Mitochondrial B	0		AAGTTCGTCTTGGATG	High Mitochondrial B	0
AATAGAGAGGAAGTAG	PreBCRi I	0		AATAGAGAGGAAGTAG	PreBCRi I	0.693147		AATAGAGAGGAAGTAG	PreBCRi I	0
AATAGAGAGTGGTTCT	Immature B	1.60944		AATAGAGAGTGGTTCT	Immature B	0.693147		AATAGAGAGTGGTTCT	Immature B	0.693147
AATAGAGGTCTAGATC	Lambda Pre B	2.83321		AATAGAGGTCTAGATC	Lambda Pre B	0		AATAGAGGTCTAGATC	Lambda Pre B	0
AATAGAGGTGGGTCAA	Immature B	2.83321		AATAGAGGTGGGTCAA	Immature B	0		AATAGAGGTGGGTCAA	Immature B	0
AATAGAGTCACCGGTG	Kappa Pre B	3.43399		AATAGAGTCACCGGTG	Kappa Pre B	0		AATAGAGTCACCGGTG	Kappa Pre B	1.38629
AATAGAGTCGCCACTT	PreBCRi II S phase	2.63906		AATAGAGTCGCCACTT	PreBCRi II S phase	0		AATAGAGTCGCCACTT	PreBCRi II S phase	0
AATAGAGTCTTCCAGC	Cycling Pro B	2.07944		AATAGAGTCTTCCAGC	Cycling Pro B	0		AATAGAGTCTTCCAGC	Cycling Pro B	0
AATCACGAGACCCTTA	PreBCRi I	1.79176		AATCACGAGACCCTTA	PreBCRi I	0		AATCACGAGACCCTTA	PreBCRi I	0.693147
AATCACGAGACTGGGT	Kappa Pre B	2.99573		AATCACGAGACTGGGT	Kappa Pre B	0.693147		AATCACGAGACTGGGT	Kappa Pre B	0
AATCACGAGCGAAACC	PreBCRi I	3.04452		AATCACGAGCGAAACC	PreBCRi I	0.693147		AATCACGAGCGAAACC	PreBCRi I	1.09861
AATCACGAGGAATCGC	Mature B	2.30259		AATCACGAGGAATCGC	Mature B	0.693147		AATCACGAGGAATCGC	Mature B	0
AATCACGCACTAACCA	Kappa Pre B	3.61092		AATCACGCACTAACCA	Kappa Pre B	0		AATCACGCACTAACCA	Kappa Pre B	0.693147
AATCACGCAGCGTATT	PreBCRi I	2.70805		AATCACGCAGCGTATT	PreBCRi I	0.693147		AATCACGCAGCGTATT	PreBCRi I	0.693147
AATCACGCATCTTAGG	Mature B	0.693147		AATCACGCATCTTAGG	Mature B	1.09861		AATCACGCATCTTAGG	Mature B	0
AATCACGTCACCTGTC	Mature B	2.70805		AATCACGTCACCTGTC	Mature B	0		AATCACGTCACCTGTC	Mature B	0
AATCACGTCTAGAGCT	PreBCRi I	2.70805		AATCACGTCTAGAGCT	PreBCRi I	0		AATCACGTCTAGAGCT	PreBCRi I	0
AATCGACAGGGATCAC	Immature B	1.79176		AATCGACAGGGATCAC	Immature B	0.693147		AATCGACAGGGATCAC	Immature B	0
AATCGACCACCCTATC	PreBCRi I	2.48491		AATCGACCACCCTATC	PreBCRi I	0		AATCGACCACCCTATC	PreBCRi I	0.693147
AATCGACCAGAAGTGC	Prepro B	0		AATCGACCAGAAGTGC	Prepro B	0		AATCGACCAGAAGTGC	Prepro B	0.693147
AATCGACGTAACGGTG	PreBCRi I	2.77259		AATCGACGTAACGGTG	PreBCRi I	0		AATCGACGTAACGGTG	PreBCRi I	0
AATCGACGTTTGATCG	PreBCRi II G2/M phase	2.19722		AATCGACGTTTGATCG	PreBCRi II G2/M phase	1.09861		AATCGACGTTTGATCG	PreBCRi II G2/M phase	0.693147
AATCGACTCAATCAGC	Lambda Pre B	2.56495		AATCGACTCAATCAGC	Lambda Pre B	0		AATCGACTCAATCAGC	Lambda Pre B	0
AATCGACTCCTCTAGC	PreBCRi I	0.693147		AATCGACTCCTCTAGC	PreBCRi I	0		AATCGACTCCTCTAGC	PreBCRi I	0
AATCGACTCTGGACCG	Kappa Pre B	3.49651		AATCGACTCTGGACCG	Kappa Pre B	0		AATCGACTCTGGACCG	Kappa Pre B	0.693147
AATCGTGAGTGGGAAA	Immature B	2.63906		AATCGTGAGTGGGAAA	Immature B	0		AATCGTGAGTGGGAAA	Immature B	0
AATCGTGCAGAGACTG	Mature B	1.94591		AATCGTGCAGAGACTG	Mature B	0.693147		AATCGTGCAGAGACTG	Mature B	0
AATCGTGCAGCAGTCC	Cycling Pro B	0.693147		AATCGTGCAGCAGTCC	Cycling Pro B	0		AATCGTGCAGCAGTCC	Cycling Pro B	0
AATCGTGGTTGCCATA	PreBCRi II S phase	1.94591		AATCGTGGTTGCCATA	PreBCRi II S phase	0		AATCGTGGTTGCCATA	PreBCRi II S phase	0
AATCGTGTCAAGGTGG	Prepro B	0		AATCGTGTCAAGGTGG	Prepro B	0		AATCGTGTCAAGGTGG	Prepro B	0
AATCGTGTCCATTCAT	PreBCRi I	2.48491		AATCGTGTCCATTCAT	PreBCRi I	1.38629		AATCGTGTCCATTCAT	PreBCRi I	0.693147
AATCGTGTCGTCAAAC	Kappa Pre B	2.30259		AATCGTGTCGTCAAAC	Kappa Pre B	0		AATCGTGTCGTCAAAC	Kappa Pre B	0.693147
AATCGTGTCGTCCTCA	High Mitochondrial B	2.48491		AATCGTGTCGTCCTCA	High Mitochondrial B	0		AATCGTGTCGTCCTCA	High Mitochondrial B	1.09861
AATGAAGAGATCCCAT	Kappa Pre B	3.09104		AATGAAGAGATCCCAT	Kappa Pre B	0		AATGAAGAGATCCCAT	Kappa Pre B	0
AATGAAGAGTAACAGT	High Mitochondrial B	3.58352		AATGAAGAGTAACAGT	High Mitochondrial B	1.09861		AATGAAGAGTAACAGT	High Mitochondrial B	1.09861
AATGAAGCACTGCGAC	Kappa Pre B	2.83321		AATGAAGCACTGCGAC	Kappa Pre B	0		AATGAAGCACTGCGAC	Kappa Pre B	0
AATGAAGCATCTATCT	Pro B VDJ	3.4012		AATGAAGCATCTATCT	Pro B VDJ	0.693147		AATGAAGCATCTATCT	Pro B VDJ	0
AATGAAGGTACGCTTA	PreBCRi I	1.94591		AATGAAGGTACGCTTA	PreBCRi I	0		AATGAAGGTACGCTTA	PreBCRi I	0
AATGAAGGTATCGAAA	Immature B	2.89037		AATGAAGGTATCGAAA	Immature B	0		AATGAAGGTATCGAAA	Immature B	0.693147
AATGAAGGTCGTACAT	Kappa Pre B	3.52636		AATGAAGGTCGTACAT	Kappa Pre B	0		AATGAAGGTCGTACAT	Kappa Pre B	0.693147
AATGAAGGTTCCGGTG	Kappa Pre B	3.3673		AATGAAGGTTCCGGTG	Kappa Pre B	1.09861		AATGAAGGTTCCGGTG	Kappa Pre B	0
AATGAAGTCCGTAGTA	Kappa Pre B	2.70805		AATGAAGTCCGTAGTA	Kappa Pre B	0		AATGAAGTCCGTAGTA	Kappa Pre B	0
AATGAAGTCGCATAGT	Lambda Pre B	2.63906		AATGAAGTCGCATAGT	Lambda Pre B	0		AATGAAGTCGCATAGT	Lambda Pre B	0
AATGAAGTCGCCCAGA	Immature B	2.48491		AATGAAGTCGCCCAGA	Immature B	0		AATGAAGTCGCCCAGA	Immature B	0
AATGAAGTCGGTCGGT	Mature B	2.63906		AATGAAGTCGGTCGGT	Mature B	1.09861		AATGAAGTCGGTCGGT	Mature B	0
AATGAAGTCGTTCTCG	PreBCRd	0		AATGAAGTCGTTCTCG	PreBCRd	0.693147		AATGAAGTCGTTCTCG	PreBCRd	0
AATGACCGTCGTACTA	Cycling Pro B	2.77259		AATGACCGTCGTACTA	Cycling Pro B	0.693147		AATGACCGTCGTACTA	Cycling Pro B	0
AATGACCGTCTTTCAT	Prepro B	2.83321		AATGACCGTCTTTCAT	Prepro B	0		AATGACCGTCTTTCAT	Prepro B	0
AATGACCGTGCCCTTT	Kappa Pre B	2.89037		AATGACCGTGCCCTTT	Kappa Pre B	0.693147		AATGACCGTGCCCTTT	Kappa Pre B	0
AATGACCTCCGTGACG	Pro B VDJ	3.52636		AATGACCTCCGTGACG	Pro B VDJ	0		AATGACCTCCGTGACG	Pro B VDJ	0
AATGACCTCGCCTTTG	Kappa Pre B	3.17805		AATGACCTCGCCTTTG	Kappa Pre B	1.09861		AATGACCTCGCCTTTG	Kappa Pre B	0
AATGACCTCGTTCGCT	PreBCRi I	2.70805		AATGACCTCGTTCGCT	PreBCRi I	0		AATGACCTCGTTCGCT	PreBCRi I	1.09861
AATGACCTCTACACAG	High Mitochondrial B	1.38629		AATGACCTCTACACAG	High Mitochondrial B	0		AATGACCTCTACACAG	High Mitochondrial B	1.38629
AATGACCTCTTGAGCA	High Mitochondrial B	3.52636		AATGACCTCTTGAGCA	High Mitochondrial B	0		AATGACCTCTTGAGCA	High Mitochondrial B	1.09861
AATGCCAAGATCCTAC	Kappa Pre B	3.55535		AATGCCAAGATCCTAC	Kappa Pre B	0		AATGCCAAGATCCTAC	Kappa Pre B	0
AATGCCAAGCTCCCTT	Prepro B	1.38629		AATGCCAAGCTCCCTT	Prepro B	0		AATGCCAAGCTCCCTT	Prepro B	0.693147
AATGCCAAGGCTAACG	PreBCRi I	0.693147		AATGCCAAGGCTAACG	PreBCRi I	0		AATGCCAAGGCTAACG	PreBCRi I	0
AATGCCAAGTCATGGG	Lambda Pre B	3.29584		AATGCCAAGTCATGGG	Lambda Pre B	0.693147		AATGCCAAGTCATGGG	Lambda Pre B	0
AATGCCAAGTCGCCCA	Lambda Pre B	3.09104		AATGCCAAGTCGCCCA	Lambda Pre B	0		AATGCCAAGTCGCCCA	Lambda Pre B	0
AATGCCACAACCGCCA	Lambda Pre B	2.89037		AATGCCACAACCGCCA	Lambda Pre B	0		AATGCCACAACCGCCA	Lambda Pre B	0
AATGCCACAGCATTGT	Mature B	1.79176		AATGCCACAGCATTGT	Mature B	0.693147		AATGCCACAGCATTGT	Mature B	0.693147
AATGCCACATACCATG	Immature B	3.46574		AATGCCACATACCATG	Immature B	0		AATGCCACATACCATG	Immature B	0
AATGCCAGTATGAGCG	Lambda Pre B	2.94444		AATGCCAGTATGAGCG	Lambda Pre B	0.693147		AATGCCAGTATGAGCG	Lambda Pre B	0
AATGCCAGTTATCTTC	PreBCRi I	1.09861		AATGCCAGTTATCTTC	PreBCRi I	0		AATGCCAGTTATCTTC	PreBCRi I	0.693147
AATGCCAGTTGCCATA	PreBCRd	1.38629		AATGCCAGTTGCCATA	PreBCRd	0		AATGCCAGTTGCCATA	PreBCRd	0
AATGCCATCCAAGAGG	PreBCRi II S phase	1.60944		AATGCCATCCAAGAGG	PreBCRi II S phase	0.693147		AATGCCATCCAAGAGG	PreBCRi II S phase	0
AATGCCATCCAGTGCG	Mature B	1.79176		AATGCCATCCAGTGCG	Mature B	0.693147		AATGCCATCCAGTGCG	Mature B	0
AATGGAAAGAAGAACG	Pro B VDJ	3.3673		AATGGAAAGAAGAACG	Pro B VDJ	1.38629		AATGGAAAGAAGAACG	Pro B VDJ	0
AATGGAAAGGATTTCC	Kappa Pre B	3.43399		AATGGAAAGGATTTCC	Kappa Pre B	0		AATGGAAAGGATTTCC	Kappa Pre B	1.38629
AATGGAAAGTTCCTGA	Immature B	3.04452		AATGGAAAGTTCCTGA	Immature B	0		AATGGAAAGTTCCTGA	Immature B	0.693147
AATGGAACAGAACATA	PreBCRi II G2/M phase	2.19722		AATGGAACAGAACATA	PreBCRi II G2/M phase	0.693147		AATGGAACAGAACATA	PreBCRi II G2/M phase	0
AATGGAACAGACATCT	PreBCRi I	2.70805		AATGGAACAGACATCT	PreBCRi I	0.693147		AATGGAACAGACATCT	PreBCRi I	0
AATGGAACATTGTCGA	Mature B	2.07944		AATGGAACATTGTCGA	Mature B	0.693147		AATGGAACATTGTCGA	Mature B	0
AATGGAAGTAATGCGG	Pro B VDJ	3.63759		AATGGAAGTAATGCGG	Pro B VDJ	0		AATGGAAGTAATGCGG	Pro B VDJ	0
AATGGAAGTAGCGCCT	Immature B	0		AATGGAAGTAGCGCCT	Immature B	1.09861		AATGGAAGTAGCGCCT	Immature B	0
AATGGAAGTCATACCA	Lambda Pre B	3.13549		AATGGAAGTCATACCA	Lambda Pre B	0		AATGGAAGTCATACCA	Lambda Pre B	0
AATGGAAGTCCGGTCA	Kappa Pre B	1.79176		AATGGAAGTCCGGTCA	Kappa Pre B	0		AATGGAAGTCCGGTCA	Kappa Pre B	0
AATGGAAGTGATGTAA	Kappa Pre B	2.94444		AATGGAAGTGATGTAA	Kappa Pre B	0		AATGGAAGTGATGTAA	Kappa Pre B	1.09861
AATGGAAGTGTCTAAC	PreBCRi I	1.94591		AATGGAAGTGTCTAAC	PreBCRi I	0		AATGGAAGTGTCTAAC	PreBCRi I	0
AATGGAAGTTCCAGGC	Kappa Pre B	3.63759		AATGGAAGTTCCAGGC	Kappa Pre B	0		AATGGAAGTTCCAGGC	Kappa Pre B	0.693147
AATGGAATCGAACCAT	Immature B	2.19722		AATGGAATCGAACCAT	Immature B	0		AATGGAATCGAACCAT	Immature B	0
AATGGAATCGACCACG	Mature B	1.79176		AATGGAATCGACCACG	Mature B	0.693147		AATGGAATCGACCACG	Mature B	0
AATGGAATCGGCAGTC	Immature B	3.3322		AATGGAATCGGCAGTC	Immature B	1.38629		AATGGAATCGGCAGTC	Immature B	0
AATGGCTAGTTGGGAC	Mature B	2.63906		AATGGCTAGTTGGGAC	Mature B	1.09861		AATGGCTAGTTGGGAC	Mature B	0.693147
AATGGCTCAAAGAGTT	PreBCRi II G2/M phase	2.56495		AATGGCTCAAAGAGTT	PreBCRi II G2/M phase	0.693147		AATGGCTCAAAGAGTT	PreBCRi II G2/M phase	0
AATGGCTCACCATAAC	Kappa Pre B	3.09104		AATGGCTCACCATAAC	Kappa Pre B	0		AATGGCTCACCATAAC	Kappa Pre B	0
AATGGCTCAGCAGTGA	Mature B	1.94591		AATGGCTCAGCAGTGA	Mature B	0.693147		AATGGCTCAGCAGTGA	Mature B	0
AATGGCTCAGGTGTGA	PreBCRi I	2.99573		AATGGCTCAGGTGTGA	PreBCRi I	0.693147		AATGGCTCAGGTGTGA	PreBCRi I	0
AATGGCTGTGACTATC	Immature B	2.07944		AATGGCTGTGACTATC	Immature B	0		AATGGCTGTGACTATC	Immature B	0
AATGGCTTCCTGTACC	PreBCRi I	2.77259		AATGGCTTCCTGTACC	PreBCRi I	1.09861		AATGGCTTCCTGTACC	PreBCRi I	0
AATGGCTTCTGGGATT	Kappa Pre B	3.52636		AATGGCTTCTGGGATT	Kappa Pre B	0		AATGGCTTCTGGGATT	Kappa Pre B	1.38629
AATTCCTAGACCAAGC	Immature B	2.89037		AATTCCTAGACCAAGC	Immature B	0.693147		AATTCCTAGACCAAGC	Immature B	0
AATTCCTAGATAACAC	Immature B	2.63906		AATTCCTAGATAACAC	Immature B	0		AATTCCTAGATAACAC	Immature B	0
AATTCCTAGCGCATCC	Mature B	1.38629		AATTCCTAGCGCATCC	Mature B	0		AATTCCTAGCGCATCC	Mature B	0.693147
AATTCCTAGGACATCG	Kappa Pre B	3.21888		AATTCCTAGGACATCG	Kappa Pre B	0		AATTCCTAGGACATCG	Kappa Pre B	1.38629
AATTCCTCACATGAAA	Immature B	1.09861		AATTCCTCACATGAAA	Immature B	0.693147		AATTCCTCACATGAAA	Immature B	0
AATTCCTCAGCGTGCT	PreBCRd	0		AATTCCTCAGCGTGCT	PreBCRd	0		AATTCCTCAGCGTGCT	PreBCRd	1.09861
AATTCCTCATTCAGGT	PreBCRd	0		AATTCCTCATTCAGGT	PreBCRd	0		AATTCCTCATTCAGGT	PreBCRd	0.693147
AATTCCTGTTGGTGTT	PreBCRi II G2/M phase	1.94591		AATTCCTGTTGGTGTT	PreBCRi II G2/M phase	0		AATTCCTGTTGGTGTT	PreBCRi II G2/M phase	1.09861
AATTCCTTCGAGTCTA	Mature B	1.79176		AATTCCTTCGAGTCTA	Mature B	0		AATTCCTTCGAGTCTA	Mature B	0
AATTTCCAGGTCGTGA	PreBCRd	1.38629		AATTTCCAGGTCGTGA	PreBCRd	0.693147		AATTTCCAGGTCGTGA	PreBCRd	0
AATTTCCCAATGTGGG	Lambda Pre B	3.3673		AATTTCCCAATGTGGG	Lambda Pre B	0		AATTTCCCAATGTGGG	Lambda Pre B	1.09861
AATTTCCCAGGATCTT	Mature B	2.3979		AATTTCCCAGGATCTT	Mature B	0.693147		AATTTCCCAGGATCTT	Mature B	0.693147
AATTTCCCATAATCGC	Mature B	1.09861		AATTTCCCATAATCGC	Mature B	0.693147		AATTTCCCATAATCGC	Mature B	0
AATTTCCCATTGTGCA	Lambda Pre B	2.94444		AATTTCCCATTGTGCA	Lambda Pre B	0		AATTTCCCATTGTGCA	Lambda Pre B	0
AATTTCCGTGCCTACG	Immature B	2.48491		AATTTCCGTGCCTACG	Immature B	0.693147		AATTTCCGTGCCTACG	Immature B	0
AATTTCCGTTCAAAGA	PreBCRi I	2.30259		AATTTCCGTTCAAAGA	PreBCRi I	0		AATTTCCGTTCAAAGA	PreBCRi I	0
AATTTCCTCTCGCTCA	Immature B	2.56495		AATTTCCTCTCGCTCA	Immature B	0		AATTTCCTCTCGCTCA	Immature B	0.693147
ACAAAGACAGCACAAG	Mature B	2.56495		ACAAAGACAGCACAAG	Mature B	0		ACAAAGACAGCACAAG	Mature B	0
ACAAAGACATAATGCC	Plasma Cells	0		ACAAAGACATAATGCC	Plasma Cells	0		ACAAAGACATAATGCC	Plasma Cells	0
ACAAAGAGTACGATTC	PreBCRi I	2.07944		ACAAAGAGTACGATTC	PreBCRi I	0		ACAAAGAGTACGATTC	PreBCRi I	0
ACAAAGAGTGAGATCG	Kappa Pre B	3.04452		ACAAAGAGTGAGATCG	Kappa Pre B	1.09861		ACAAAGAGTGAGATCG	Kappa Pre B	0
ACAAAGATCGCGTAGC	Pro B VDJ	3.29584		ACAAAGATCGCGTAGC	Pro B VDJ	1.79176		ACAAAGATCGCGTAGC	Pro B VDJ	1.09861
ACAAAGATCTAATTCC	Kappa Pre B	3.3322		ACAAAGATCTAATTCC	Kappa Pre B	0.693147		ACAAAGATCTAATTCC	Kappa Pre B	0
ACAAAGATCTTACGTT	PreBCRd	1.38629		ACAAAGATCTTACGTT	PreBCRd	0		ACAAAGATCTTACGTT	PreBCRd	0
ACAACCAAGATTGGGC	PreBCRi I	2.94444		ACAACCAAGATTGGGC	PreBCRi I	0		ACAACCAAGATTGGGC	PreBCRi I	0
ACAACCAAGCGACTAG	Mature B	2.56495		ACAACCAAGCGACTAG	Mature B	0.693147		ACAACCAAGCGACTAG	Mature B	0.693147
ACAACCACAGTACTAC	Kappa Pre B	2.94444		ACAACCACAGTACTAC	Kappa Pre B	0		ACAACCACAGTACTAC	Kappa Pre B	1.09861
ACAACCACATAATGCC	Kappa Pre B	3.3673		ACAACCACATAATGCC	Kappa Pre B	0		ACAACCACATAATGCC	Kappa Pre B	0
ACAACCAGTGAGCGAT	PreBCRi I	1.79176		ACAACCAGTGAGCGAT	PreBCRi I	0		ACAACCAGTGAGCGAT	PreBCRi I	0
ACAACCATCGAGGCAA	Kappa Pre B	2.63906		ACAACCATCGAGGCAA	Kappa Pre B	0.693147		ACAACCATCGAGGCAA	Kappa Pre B	1.09861
ACAAGCTAGCGTGAAC	Kappa Pre B	2.48491		ACAAGCTAGCGTGAAC	Kappa Pre B	0.693147		ACAAGCTAGCGTGAAC	Kappa Pre B	0.693147
ACAAGCTCAACCCGCA	Pro B VDJ	3.3322		ACAAGCTCAACCCGCA	Pro B VDJ	0.693147		ACAAGCTCAACCCGCA	Pro B VDJ	0
ACAAGCTGTACTCAAC	Cycling Pro B	3.04452		ACAAGCTGTACTCAAC	Cycling Pro B	0		ACAAGCTGTACTCAAC	Cycling Pro B	0.693147
ACAAGCTGTATGACAA	Pro B VDJ	3.3673		ACAAGCTGTATGACAA	Pro B VDJ	1.09861		ACAAGCTGTATGACAA	Pro B VDJ	0
ACAAGCTTCGTGTGAT	Pro B VDJ	3.4012		ACAAGCTTCGTGTGAT	Pro B VDJ	1.09861		ACAAGCTTCGTGTGAT	Pro B VDJ	0
ACACAGTAGCAATTCC	Kappa Pre B	3.2581		ACACAGTAGCAATTCC	Kappa Pre B	0		ACACAGTAGCAATTCC	Kappa Pre B	0
ACACAGTAGGAAGTCC	Lambda Pre B	3.68888		ACACAGTAGGAAGTCC	Lambda Pre B	0		ACACAGTAGGAAGTCC	Lambda Pre B	0
ACACAGTGTATCGTGT	Mature B	0		ACACAGTGTATCGTGT	Mature B	0.693147		ACACAGTGTATCGTGT	Mature B	0.693147
ACACAGTGTGTCCATA	Lambda Pre B	3.21888		ACACAGTGTGTCCATA	Lambda Pre B	0		ACACAGTGTGTCCATA	Lambda Pre B	0
ACACAGTTCTCGTCAC	PreBCRi I	1.38629		ACACAGTTCTCGTCAC	PreBCRi I	0		ACACAGTTCTCGTCAC	PreBCRi I	1.09861
ACACCAAAGATGTTCC	PreBCRi II S phase	2.19722		ACACCAAAGATGTTCC	PreBCRi II S phase	0		ACACCAAAGATGTTCC	PreBCRi II S phase	0.693147
ACACCAAAGGAATCGC	Lambda Pre B	3.17805		ACACCAAAGGAATCGC	Lambda Pre B	0		ACACCAAAGGAATCGC	Lambda Pre B	0
ACACCAACAACCGTAT	Kappa Pre B	3.13549		ACACCAACAACCGTAT	Kappa Pre B	0		ACACCAACAACCGTAT	Kappa Pre B	0
ACACCAAGTCCACAGC	PreBCRi I	1.09861		ACACCAAGTCCACAGC	PreBCRi I	0		ACACCAAGTCCACAGC	PreBCRi I	0.693147
ACACCAAGTCCCACGA	Kappa Pre B	3.93183		ACACCAAGTCCCACGA	Kappa Pre B	0		ACACCAAGTCCCACGA	Kappa Pre B	1.09861
ACACCAAGTGAAAGTT	PreBCRi I	1.79176		ACACCAAGTGAAAGTT	PreBCRi I	0.693147		ACACCAAGTGAAAGTT	PreBCRi I	0
ACACCAAGTTAGGGTG	PreBCRi I	2.48491		ACACCAAGTTAGGGTG	PreBCRi I	0		ACACCAAGTTAGGGTG	PreBCRi I	0.693147
ACACCAAGTTTACGAC	Cycling Immature B	1.38629		ACACCAAGTTTACGAC	Cycling Immature B	0		ACACCAAGTTTACGAC	Cycling Immature B	0
ACACCAATCCTACAAG	Pro B VDJ	3.29584		ACACCAATCCTACAAG	Pro B VDJ	0.693147		ACACCAATCCTACAAG	Pro B VDJ	0
ACACCAATCGTGTCAA	Pro B VDJ	3.3322		ACACCAATCGTGTCAA	Pro B VDJ	1.38629		ACACCAATCGTGTCAA	Pro B VDJ	0.693147
ACACCAATCTATTGTC	Kappa Pre B	3.52636		ACACCAATCTATTGTC	Kappa Pre B	0		ACACCAATCTATTGTC	Kappa Pre B	0.693147
ACACGCGAGGTTTACC	Pro B VDJ	2.70805		ACACGCGAGGTTTACC	Pro B VDJ	0.693147		ACACGCGAGGTTTACC	Pro B VDJ	0
ACACGCGCAAGCCATT	Immature B	1.94591		ACACGCGCAAGCCATT	Immature B	0		ACACGCGCAAGCCATT	Immature B	0
ACACGCGCAAGTATAG	Lambda Pre B	3.68888		ACACGCGCAAGTATAG	Lambda Pre B	0		ACACGCGCAAGTATAG	Lambda Pre B	0
ACACGCGCACCAGCTG	PreBCRi I	2.3979		ACACGCGCACCAGCTG	PreBCRi I	0		ACACGCGCACCAGCTG	PreBCRi I	0
ACACGCGCAGCGTTGC	Lambda Pre B	3.46574		ACACGCGCAGCGTTGC	Lambda Pre B	0		ACACGCGCAGCGTTGC	Lambda Pre B	0
ACACGCGCATGACTCA	Lambda Pre B	3.80666		ACACGCGCATGACTCA	Lambda Pre B	0		ACACGCGCATGACTCA	Lambda Pre B	0
ACACGCGGTATGGAAT	Plasma Cells	0		ACACGCGGTATGGAAT	Plasma Cells	0		ACACGCGGTATGGAAT	Plasma Cells	0
ACACGCGGTCAGCTTA	Plasma Cells	0		ACACGCGGTCAGCTTA	Plasma Cells	0		ACACGCGGTCAGCTTA	Plasma Cells	0
ACACGCGGTTGCCTAA	Prepro B	2.3979		ACACGCGGTTGCCTAA	Prepro B	0		ACACGCGGTTGCCTAA	Prepro B	0
ACACGCGTCCATCCGT	Kappa Pre B	3.97029		ACACGCGTCCATCCGT	Kappa Pre B	0		ACACGCGTCCATCCGT	Kappa Pre B	1.09861
ACACTGAAGCCATTGT	Lambda Pre B	3.4012		ACACTGAAGCCATTGT	Lambda Pre B	0.693147		ACACTGAAGCCATTGT	Lambda Pre B	0
ACACTGAAGGTGAGCT	Kappa Pre B	3.2581		ACACTGAAGGTGAGCT	Kappa Pre B	0		ACACTGAAGGTGAGCT	Kappa Pre B	1.09861
ACACTGACAAGTGTCT	Plasma Cells	1.09861		ACACTGACAAGTGTCT	Plasma Cells	0		ACACTGACAAGTGTCT	Plasma Cells	0.693147
ACACTGACACAGTGAG	Prepro B	0		ACACTGACACAGTGAG	Prepro B	0		ACACTGACACAGTGAG	Prepro B	0.693147
ACACTGACACTACACA	PreBCRd	1.60944		ACACTGACACTACACA	PreBCRd	0		ACACTGACACTACACA	PreBCRd	0
ACACTGACAGGAGGAG	Kappa Pre B	2.48491		ACACTGACAGGAGGAG	Kappa Pre B	0.693147		ACACTGACAGGAGGAG	Kappa Pre B	0
ACACTGACAGTGTGCC	Cycling Pro B	1.94591		ACACTGACAGTGTGCC	Cycling Pro B	0		ACACTGACAGTGTGCC	Cycling Pro B	0
ACACTGACATATCTCT	PreBCRi I	1.94591		ACACTGACATATCTCT	PreBCRi I	0		ACACTGACATATCTCT	PreBCRi I	0.693147
ACACTGAGTACGAGTG	Immature B	2.63906		ACACTGAGTACGAGTG	Immature B	0.693147		ACACTGAGTACGAGTG	Immature B	0
ACACTGAGTCATCTAG	Mature B	1.60944		ACACTGAGTCATCTAG	Mature B	0		ACACTGAGTCATCTAG	Mature B	0.693147
ACACTGATCATTCATC	PreBCRi I	1.94591		ACACTGATCATTCATC	PreBCRi I	0		ACACTGATCATTCATC	PreBCRi I	0.693147
ACACTGATCGTCGGGT	Mature B	2.48491		ACACTGATCGTCGGGT	Mature B	0.693147		ACACTGATCGTCGGGT	Mature B	0
ACAGAAAAGGCCTAGA	PreBCRi II G2/M phase	3.3673		ACAGAAAAGGCCTAGA	PreBCRi II G2/M phase	1.09861		ACAGAAAAGGCCTAGA	PreBCRi II G2/M phase	0.693147
ACAGAAAAGGTGAGCT	Lambda Pre B	2.70805		ACAGAAAAGGTGAGCT	Lambda Pre B	0		ACAGAAAAGGTGAGCT	Lambda Pre B	0.693147
ACAGAAACAAGATCCT	Mature B	2.63906		ACAGAAACAAGATCCT	Mature B	0.693147		ACAGAAACAAGATCCT	Mature B	0
ACAGAAACAGACCTGC	PreBCRi II S phase	1.38629		ACAGAAACAGACCTGC	PreBCRi II S phase	0		ACAGAAACAGACCTGC	PreBCRi II S phase	0.693147
ACAGAAACAGGTTTAC	Lambda Pre B	3.66356		ACAGAAACAGGTTTAC	Lambda Pre B	0		ACAGAAACAGGTTTAC	Lambda Pre B	0
ACAGAAAGTCACGCTG	Cycling Pro B	3.13549		ACAGAAAGTCACGCTG	Cycling Pro B	0.693147		ACAGAAAGTCACGCTG	Cycling Pro B	0
ACAGAAATCACGAGGA	Prepro B	0		ACAGAAATCACGAGGA	Prepro B	0		ACAGAAATCACGAGGA	Prepro B	0
ACAGAAATCCAGGACC	Kappa Pre B	3.2581		ACAGAAATCCAGGACC	Kappa Pre B	0.693147		ACAGAAATCCAGGACC	Kappa Pre B	0
ACAGAAATCGAAGTGG	Immature B	2.63906		ACAGAAATCGAAGTGG	Immature B	0		ACAGAAATCGAAGTGG	Immature B	0
ACAGAAATCGAGCCTG	PreBCRi II G2/M phase	2.48491		ACAGAAATCGAGCCTG	PreBCRi II G2/M phase	0.693147		ACAGAAATCGAGCCTG	PreBCRi II G2/M phase	0
ACAGAAATCGCTGTCT	Kappa Pre B	2.99573		ACAGAAATCGCTGTCT	Kappa Pre B	0.693147		ACAGAAATCGCTGTCT	Kappa Pre B	0
ACAGAAATCGGCACTG	PreBCRi II G2/M phase	1.94591		ACAGAAATCGGCACTG	PreBCRi II G2/M phase	0		ACAGAAATCGGCACTG	PreBCRi II G2/M phase	0
ACAGCCGCACAATTCG	High Mitochondrial B	3.17805		ACAGCCGCACAATTCG	High Mitochondrial B	0		ACAGCCGCACAATTCG	High Mitochondrial B	0
ACAGCCGCACACGCCA	Immature B	2.63906		ACAGCCGCACACGCCA	Immature B	0		ACAGCCGCACACGCCA	Immature B	0
ACAGCCGCACGCTGCA	PreBCRi I	2.48491		ACAGCCGCACGCTGCA	PreBCRi I	0		ACAGCCGCACGCTGCA	PreBCRi I	0.693147
ACAGCCGCATCCGTGG	Lambda Pre B	3.68888		ACAGCCGCATCCGTGG	Lambda Pre B	0		ACAGCCGCATCCGTGG	Lambda Pre B	0
ACAGCCGGTAATGCGG	Pro B VDJ	3.58352		ACAGCCGGTAATGCGG	Pro B VDJ	0		ACAGCCGGTAATGCGG	Pro B VDJ	0
ACAGCCGGTACGTGAG	Cycling Pro B	1.79176		ACAGCCGGTACGTGAG	Cycling Pro B	0.693147		ACAGCCGGTACGTGAG	Cycling Pro B	0.693147
ACAGCCGGTAGGAAAG	PreBCRi I	2.19722		ACAGCCGGTAGGAAAG	PreBCRi I	0		ACAGCCGGTAGGAAAG	PreBCRi I	0
ACAGCCGGTGGCAACA	Lambda Pre B	2.70805		ACAGCCGGTGGCAACA	Lambda Pre B	0.693147		ACAGCCGGTGGCAACA	Lambda Pre B	0
ACAGCCGTCCGTTTCG	PreBCRd	1.09861		ACAGCCGTCCGTTTCG	PreBCRd	0		ACAGCCGTCCGTTTCG	PreBCRd	0
ACAGGGACAATTGAGA	Mature B	2.56495		ACAGGGACAATTGAGA	Mature B	0.693147		ACAGGGACAATTGAGA	Mature B	0
ACAGGGACATCTATCT	PreBCRd	0		ACAGGGACATCTATCT	PreBCRd	0		ACAGGGACATCTATCT	PreBCRd	0
ACAGGGAGTCATCCGG	Plasma Cells	0		ACAGGGAGTCATCCGG	Plasma Cells	0		ACAGGGAGTCATCCGG	Plasma Cells	0
ACAGGGAGTCGCTCGA	Mature B	2.19722		ACAGGGAGTCGCTCGA	Mature B	0		ACAGGGAGTCGCTCGA	Mature B	0
ACAGGGATCAGAACCT	Kappa Pre B	3.17805		ACAGGGATCAGAACCT	Kappa Pre B	1.09861		ACAGGGATCAGAACCT	Kappa Pre B	0
ACAGGGATCTCAACCC	Kappa Pre B	2.77259		ACAGGGATCTCAACCC	Kappa Pre B	0		ACAGGGATCTCAACCC	Kappa Pre B	0
ACATCCCAGAGCGACT	Lambda Pre B	3.17805		ACATCCCAGAGCGACT	Lambda Pre B	1.09861		ACATCCCAGAGCGACT	Lambda Pre B	0
ACATCCCCACGAAGAC	Immature B	3.4012		ACATCCCCACGAAGAC	Immature B	0.693147		ACATCCCCACGAAGAC	Immature B	0
ACATCCCCATACATCG	Lambda Pre B	3.52636		ACATCCCCATACATCG	Lambda Pre B	0.693147		ACATCCCCATACATCG	Lambda Pre B	0.693147
ACATCCCGTATCGTGT	Immature B	3.46574		ACATCCCGTATCGTGT	Immature B	0		ACATCCCGTATCGTGT	Immature B	0
ACATCCCGTCACTCGG	Lambda Pre B	3.3673		ACATCCCGTCACTCGG	Lambda Pre B	1.38629		ACATCCCGTCACTCGG	Lambda Pre B	0
ACATCCCGTGGTCTCG	Mature B	2.07944		ACATCCCGTGGTCTCG	Mature B	1.09861		ACATCCCGTGGTCTCG	Mature B	0
ACATCCCTCCCTGTTG	Prepro B	0		ACATCCCTCCCTGTTG	Prepro B	0		ACATCCCTCCCTGTTG	Prepro B	0
ACATCCCTCCTCACTG	Mature B	2.07944		ACATCCCTCCTCACTG	Mature B	1.09861		ACATCCCTCCTCACTG	Mature B	0
ACATCCCTCGGCTGGT	Immature B	2.48491		ACATCCCTCGGCTGGT	Immature B	0		ACATCCCTCGGCTGGT	Immature B	0
ACATCCCTCTAAGGAA	Plasma Cells	0		ACATCCCTCTAAGGAA	Plasma Cells	0		ACATCCCTCTAAGGAA	Plasma Cells	0
ACATCCCTCTGAGCAT	Mature B	2.30259		ACATCCCTCTGAGCAT	Mature B	0.693147		ACATCCCTCTGAGCAT	Mature B	0
ACATCGAAGCTAGAGC	PreBCRi II S phase	2.70805		ACATCGAAGCTAGAGC	PreBCRi II S phase	0.693147		ACATCGAAGCTAGAGC	PreBCRi II S phase	0
ACATCGACAAGCGCTC	PreBCRi I	1.94591		ACATCGACAAGCGCTC	PreBCRi I	0		ACATCGACAAGCGCTC	PreBCRi I	0
ACATCGACACAGAGAC	Mature B	2.19722		ACATCGACACAGAGAC	Mature B	0.693147		ACATCGACACAGAGAC	Mature B	0
ACATCGACACTTGAAC	Immature B	1.60944		ACATCGACACTTGAAC	Immature B	0		ACATCGACACTTGAAC	Immature B	0.693147
ACATCGAGTCGGTACC	PreBCRi I	0.693147		ACATCGAGTCGGTACC	PreBCRi I	0.693147		ACATCGAGTCGGTACC	PreBCRi I	0.693147
ACATCGATCAGCTCTC	Mature B	2.30259		ACATCGATCAGCTCTC	Mature B	0.693147		ACATCGATCAGCTCTC	Mature B	0
ACATCGATCGCCTAGG	Immature B	2.30259		ACATCGATCGCCTAGG	Immature B	0.693147		ACATCGATCGCCTAGG	Immature B	0.693147
ACATCGATCTGCTTTA	Lambda Pre B	1.79176		ACATCGATCTGCTTTA	Lambda Pre B	0.693147		ACATCGATCTGCTTTA	Lambda Pre B	0
ACATGCAAGATCCCGC	Cycling Pro B	1.94591		ACATGCAAGATCCCGC	Cycling Pro B	0		ACATGCAAGATCCCGC	Cycling Pro B	0.693147
ACATGCACAAGACCGA	Immature B	3.13549		ACATGCACAAGACCGA	Immature B	0		ACATGCACAAGACCGA	Immature B	0.693147
ACATGCACAATTCACG	Cycling Immature B	1.60944		ACATGCACAATTCACG	Cycling Immature B	0.693147		ACATGCACAATTCACG	Cycling Immature B	0
ACATGCACACGTTGGC	Kappa Pre B	3.4012		ACATGCACACGTTGGC	Kappa Pre B	0.693147		ACATGCACACGTTGGC	Kappa Pre B	0
ACATGCAGTAGTTACC	Mature B	2.89037		ACATGCAGTAGTTACC	Mature B	0		ACATGCAGTAGTTACC	Mature B	0
ACATGCATCCTCATAT	Immature B	1.94591		ACATGCATCCTCATAT	Immature B	1.38629		ACATGCATCCTCATAT	Immature B	0
ACATGCATCGATACAC	Pro B VDJ	3.49651		ACATGCATCGATACAC	Pro B VDJ	0.693147		ACATGCATCGATACAC	Pro B VDJ	0
ACATTTCAGGTAGCAC	PreBCRi I	1.60944		ACATTTCAGGTAGCAC	PreBCRi I	0		ACATTTCAGGTAGCAC	PreBCRi I	0
ACATTTCAGTAGTGCG	Pro B VDJ	3.7612		ACATTTCAGTAGTGCG	Pro B VDJ	0		ACATTTCAGTAGTGCG	Pro B VDJ	0
ACATTTCAGTCTGTAC	Pro B VDJ	3.55535		ACATTTCAGTCTGTAC	Pro B VDJ	0.693147		ACATTTCAGTCTGTAC	Pro B VDJ	0
ACATTTCAGTGCTCGC	Lambda Pre B	3.29584		ACATTTCAGTGCTCGC	Lambda Pre B	1.38629		ACATTTCAGTGCTCGC	Lambda Pre B	0
ACATTTCCACACCGCA	Immature B	1.94591		ACATTTCCACACCGCA	Immature B	0		ACATTTCCACACCGCA	Immature B	0
ACATTTCCAGAGCCCT	Immature B	0.693147		ACATTTCCAGAGCCCT	Immature B	0		ACATTTCCAGAGCCCT	Immature B	0
ACATTTCCAGGGACTA	Cycling Immature B	2.07944		ACATTTCCAGGGACTA	Cycling Immature B	0		ACATTTCCAGGGACTA	Cycling Immature B	0
ACATTTCGTCCTACAA	Immature B	2.63906		ACATTTCGTCCTACAA	Immature B	0		ACATTTCGTCCTACAA	Immature B	0
ACATTTCTCATCTATC	High Mitochondrial B	1.60944		ACATTTCTCATCTATC	High Mitochondrial B	0		ACATTTCTCATCTATC	High Mitochondrial B	0
ACATTTCTCCGTGACG	Pro B VDJ	3.2581		ACATTTCTCCGTGACG	Pro B VDJ	0.693147		ACATTTCTCCGTGACG	Pro B VDJ	0
ACATTTCTCGTGCTCT	PreBCRi I	1.94591		ACATTTCTCGTGCTCT	PreBCRi I	0		ACATTTCTCGTGCTCT	PreBCRi I	0.693147
ACCAAACAGGAACATT	Mature B	1.60944		ACCAAACAGGAACATT	Mature B	0.693147		ACCAAACAGGAACATT	Mature B	0
ACCAAACAGTGCACAG	PreBCRi II G2/M phase	2.77259		ACCAAACAGTGCACAG	PreBCRi II G2/M phase	0		ACCAAACAGTGCACAG	PreBCRi II G2/M phase	0.693147
ACCAAACAGTTCATGC	PreBCRd	1.09861		ACCAAACAGTTCATGC	PreBCRd	0.693147		ACCAAACAGTTCATGC	PreBCRd	0
ACCAAACCAGTAACAA	Lambda Pre B	3.17805		ACCAAACCAGTAACAA	Lambda Pre B	0		ACCAAACCAGTAACAA	Lambda Pre B	0
ACCAAACTCCATTCGC	High Mitochondrial B	2.89037		ACCAAACTCCATTCGC	High Mitochondrial B	0		ACCAAACTCCATTCGC	High Mitochondrial B	1.38629
ACCAAACTCTCTTGCG	Prepro B	1.94591		ACCAAACTCTCTTGCG	Prepro B	0		ACCAAACTCTCTTGCG	Prepro B	0
ACCAACAAGCATCTTG	Immature B	2.48491		ACCAACAAGCATCTTG	Immature B	0		ACCAACAAGCATCTTG	Immature B	0
ACCAACACAAGCCCAC	Pro B VDJ	3.17805		ACCAACACAAGCCCAC	Pro B VDJ	0		ACCAACACAAGCCCAC	Pro B VDJ	0.693147
ACCAACACACAACGTT	Mature B	1.38629		ACCAACACACAACGTT	Mature B	0		ACCAACACACAACGTT	Mature B	0
ACCAACACAGCGGATA	Cycling Pro B	2.30259		ACCAACACAGCGGATA	Cycling Pro B	0		ACCAACACAGCGGATA	Cycling Pro B	0
ACCAACACATCCTGTC	PreBCRd	0		ACCAACACATCCTGTC	PreBCRd	0		ACCAACACATCCTGTC	PreBCRd	0.693147
ACCAACATCATGAGAA	Cycling Pro B	2.07944		ACCAACATCATGAGAA	Cycling Pro B	0		ACCAACATCATGAGAA	Cycling Pro B	0
ACCAACATCGGCTATA	Mature B	2.48491		ACCAACATCGGCTATA	Mature B	0		ACCAACATCGGCTATA	Mature B	0.693147
ACCAACATCTTGTTAC	Cycling Pro B	2.19722		ACCAACATCTTGTTAC	Cycling Pro B	0		ACCAACATCTTGTTAC	Cycling Pro B	0
ACCACAAAGACCAGAC	Kappa Pre B	3.55535		ACCACAAAGACCAGAC	Kappa Pre B	0		ACCACAAAGACCAGAC	Kappa Pre B	0.693147
ACCACAAAGCCTCATA	Immature B	2.48491		ACCACAAAGCCTCATA	Immature B	0.693147		ACCACAAAGCCTCATA	Immature B	0
ACCACAACAGTCGGAA	Plasma Cells	0		ACCACAACAGTCGGAA	Plasma Cells	0		ACCACAACAGTCGGAA	Plasma Cells	0
ACCACAAGTGCGAGTA	PreBCRi I	2.48491		ACCACAAGTGCGAGTA	PreBCRi I	0.693147		ACCACAAGTGCGAGTA	PreBCRi I	1.38629
ACCACAAGTGGCACTC	PreBCRi II S phase	2.89037		ACCACAAGTGGCACTC	PreBCRi II S phase	0		ACCACAAGTGGCACTC	PreBCRi II S phase	0
ACCACAATCGAGCACC	Lambda Pre B	3.3673		ACCACAATCGAGCACC	Lambda Pre B	0		ACCACAATCGAGCACC	Lambda Pre B	1.09861
ACCACAATCTCACCCA	PreBCRi II G2/M phase	2.30259		ACCACAATCTCACCCA	PreBCRi II G2/M phase	1.09861		ACCACAATCTCACCCA	PreBCRi II G2/M phase	1.09861
ACCATTTAGATCCCGC	High Mitochondrial B	2.3979		ACCATTTAGATCCCGC	High Mitochondrial B	0		ACCATTTAGATCCCGC	High Mitochondrial B	0
ACCATTTAGTCTAACC	Immature B	2.56495		ACCATTTAGTCTAACC	Immature B	0		ACCATTTAGTCTAACC	Immature B	1.09861
ACCATTTAGTTCGCAT	Mature B	2.07944		ACCATTTAGTTCGCAT	Mature B	0		ACCATTTAGTTCGCAT	Mature B	0
ACCATTTCAAGAGTTA	Pro B VDJ	3.52636		ACCATTTCAAGAGTTA	Pro B VDJ	1.09861		ACCATTTCAAGAGTTA	Pro B VDJ	0
ACCATTTGTTCCTAGA	Cycling Pro B	2.30259		ACCATTTGTTCCTAGA	Cycling Pro B	0		ACCATTTGTTCCTAGA	Cycling Pro B	0
ACCATTTTCTGTGTGA	PreBCRd	0		ACCATTTTCTGTGTGA	PreBCRd	0		ACCATTTTCTGTGTGA	PreBCRd	0
ACCCAAAAGACGACGT	Cycling Pro B	2.19722		ACCCAAAAGACGACGT	Cycling Pro B	0		ACCCAAAAGACGACGT	Cycling Pro B	0
ACCCAAAAGGGCAACT	Immature B	1.38629		ACCCAAAAGGGCAACT	Immature B	1.60944		ACCCAAAAGGGCAACT	Immature B	0
ACCCAAAAGTTTAGGA	Kappa Pre B	3.21888		ACCCAAAAGTTTAGGA	Kappa Pre B	0.693147		ACCCAAAAGTTTAGGA	Kappa Pre B	0
ACCCAAACAAATGGCG	PreBCRi I	2.3979		ACCCAAACAAATGGCG	PreBCRi I	0		ACCCAAACAAATGGCG	PreBCRi I	0.693147
ACCCAAACACTTGACA	Pro B VDJ	3.46574		ACCCAAACACTTGACA	Pro B VDJ	0		ACCCAAACACTTGACA	Pro B VDJ	0
ACCCAAACAGAGGAAA	Immature B	2.83321		ACCCAAACAGAGGAAA	Immature B	0.693147		ACCCAAACAGAGGAAA	Immature B	0
ACCCAAACAGCTACAT	PreBCRd	1.38629		ACCCAAACAGCTACAT	PreBCRd	0		ACCCAAACAGCTACAT	PreBCRd	0
ACCCAAAGTCTACACA	PreBCRi I	1.38629		ACCCAAAGTCTACACA	PreBCRi I	0		ACCCAAAGTCTACACA	PreBCRi I	0.693147
ACCCAAATCGATGGAG	Pro B VDJ	3.09104		ACCCAAATCGATGGAG	Pro B VDJ	0.693147		ACCCAAATCGATGGAG	Pro B VDJ	0
ACCCAAATCGTCCTCA	PreBCRi I	1.09861		ACCCAAATCGTCCTCA	PreBCRi I	0.693147		ACCCAAATCGTCCTCA	PreBCRi I	0.693147
ACCCTCAAGTTTCGAC	Kappa Pre B	3.3673		ACCCTCAAGTTTCGAC	Kappa Pre B	1.09861		ACCCTCAAGTTTCGAC	Kappa Pre B	0
ACCCTCACAGTCACGC	Immature B	2.19722		ACCCTCACAGTCACGC	Immature B	1.09861		ACCCTCACAGTCACGC	Immature B	0
ACCCTCACATCGAACT	Immature B	2.94444		ACCCTCACATCGAACT	Immature B	0.693147		ACCCTCACATCGAACT	Immature B	0
ACCCTCAGTGGTAATA	Kappa Pre B	3.3673		ACCCTCAGTGGTAATA	Kappa Pre B	0		ACCCTCAGTGGTAATA	Kappa Pre B	0
ACCCTTGCATGGAACG	Kappa Pre B	4.02535		ACCCTTGCATGGAACG	Kappa Pre B	0		ACCCTTGCATGGAACG	Kappa Pre B	0
ACCCTTGCATGGCCAC	Kappa Pre B	2.89037		ACCCTTGCATGGCCAC	Kappa Pre B	0.693147		ACCCTTGCATGGCCAC	Kappa Pre B	0
ACCCTTGGTAACAGGC	Immature B	2.07944		ACCCTTGGTAACAGGC	Immature B	0		ACCCTTGGTAACAGGC	Immature B	0.693147
ACCGTTCAGAAACCCG	Prepro B	0		ACCGTTCAGAAACCCG	Prepro B	0		ACCGTTCAGAAACCCG	Prepro B	1.38629
ACCGTTCAGACCTCAT	Prepro B	0		ACCGTTCAGACCTCAT	Prepro B	0		ACCGTTCAGACCTCAT	Prepro B	0
ACCGTTCCACTGGCGT	PreBCRi I	1.38629		ACCGTTCCACTGGCGT	PreBCRi I	0.693147		ACCGTTCCACTGGCGT	PreBCRi I	0
ACCGTTCCATCGCTCT	Cycling Immature B	2.70805		ACCGTTCCATCGCTCT	Cycling Immature B	0		ACCGTTCCATCGCTCT	Cycling Immature B	0.693147
ACCGTTCGTAGCTCGC	Kappa Pre B	3.73767		ACCGTTCGTAGCTCGC	Kappa Pre B	0		ACCGTTCGTAGCTCGC	Kappa Pre B	0
ACCGTTCGTGACTATC	Pro B VDJ	3.4012		ACCGTTCGTGACTATC	Pro B VDJ	0		ACCGTTCGTGACTATC	Pro B VDJ	0
ACCGTTCGTTACGTAC	Mature B	2.19722		ACCGTTCGTTACGTAC	Mature B	1.09861		ACCGTTCGTTACGTAC	Mature B	0
ACCGTTCTCTCTGAGA	Pro B VDJ	3.55535		ACCGTTCTCTCTGAGA	Pro B VDJ	0		ACCGTTCTCTCTGAGA	Pro B VDJ	0
ACCTACCAGAGGATCC	PreBCRd	0		ACCTACCAGAGGATCC	PreBCRd	0		ACCTACCAGAGGATCC	PreBCRd	0
ACCTACCCAGACCGCT	Pro B VDJ	2.89037		ACCTACCCAGACCGCT	Pro B VDJ	0.693147		ACCTACCCAGACCGCT	Pro B VDJ	0
ACCTACCGTGATACAA	Kappa Pre B	2.77259		ACCTACCGTGATACAA	Kappa Pre B	0.693147		ACCTACCGTGATACAA	Kappa Pre B	0.693147
ACCTACCGTGTCATCA	Cycling Pro B	1.60944		ACCTACCGTGTCATCA	Cycling Pro B	0		ACCTACCGTGTCATCA	Cycling Pro B	0
ACCTACCTCCGTTTCG	Mature B	2.07944		ACCTACCTCCGTTTCG	Mature B	0		ACCTACCTCCGTTTCG	Mature B	0
ACCTACCTCGCCGAGT	Immature B	3.3673		ACCTACCTCGCCGAGT	Immature B	0		ACCTACCTCGCCGAGT	Immature B	0
ACCTACCTCGGCCCAA	Pro B VDJ	3.43399		ACCTACCTCGGCCCAA	Pro B VDJ	1.09861		ACCTACCTCGGCCCAA	Pro B VDJ	0
ACCTACCTCTAAACGC	Plasma Cells	0		ACCTACCTCTAAACGC	Plasma Cells	0		ACCTACCTCTAAACGC	Plasma Cells	0
ACCTACCTCTTGCAAG	Kappa Pre B	3.29584		ACCTACCTCTTGCAAG	Kappa Pre B	0		ACCTACCTCTTGCAAG	Kappa Pre B	1.09861
ACCTGAAAGACGCATG	Prepro B	0		ACCTGAAAGACGCATG	Prepro B	0		ACCTGAAAGACGCATG	Prepro B	1.09861
ACCTGAAAGCTTGTTG	PreBCRi I	2.83321		ACCTGAAAGCTTGTTG	PreBCRi I	0		ACCTGAAAGCTTGTTG	PreBCRi I	0.693147
ACCTGAAAGGAGAATG	Lambda Pre B	3.82864		ACCTGAAAGGAGAATG	Lambda Pre B	0.693147		ACCTGAAAGGAGAATG	Lambda Pre B	0
ACCTGAAAGTGTTGAA	Immature B	2.07944		ACCTGAAAGTGTTGAA	Immature B	0		ACCTGAAAGTGTTGAA	Immature B	0
ACCTGAAAGTTGCGCC	Pro B VDJ	3.7612		ACCTGAAAGTTGCGCC	Pro B VDJ	0		ACCTGAAAGTTGCGCC	Pro B VDJ	0
ACCTGAACAAGGTCGA	Cycling Immature B	0		ACCTGAACAAGGTCGA	Cycling Immature B	0		ACCTGAACAAGGTCGA	Cycling Immature B	0
ACCTGAACAATACAGA	High Mitochondrial B	2.83321		ACCTGAACAATACAGA	High Mitochondrial B	1.38629		ACCTGAACAATACAGA	High Mitochondrial B	0
ACCTGAACAGTTTCAG	Cycling Pro B	2.3979		ACCTGAACAGTTTCAG	Cycling Pro B	0		ACCTGAACAGTTTCAG	Cycling Pro B	0
ACCTGAAGTACCCAGC	Kappa Pre B	3.49651		ACCTGAAGTACCCAGC	Kappa Pre B	0		ACCTGAAGTACCCAGC	Kappa Pre B	0
ACCTGAAGTGCAGATG	High Mitochondrial B	3.68888		ACCTGAAGTGCAGATG	High Mitochondrial B	0		ACCTGAAGTGCAGATG	High Mitochondrial B	0
ACCTGTCCAACAGCTT	Mature B	0.693147		ACCTGTCCAACAGCTT	Mature B	1.09861		ACCTGTCCAACAGCTT	Mature B	0.693147
ACCTGTCCACGGGCTT	Immature B	2.30259		ACCTGTCCACGGGCTT	Immature B	1.09861		ACCTGTCCACGGGCTT	Immature B	0
ACCTGTCCAGCGTAGA	Kappa Pre B	3.09104		ACCTGTCCAGCGTAGA	Kappa Pre B	0		ACCTGTCCAGCGTAGA	Kappa Pre B	0
ACCTGTCCATGATAGA	PreBCRi I	1.94591		ACCTGTCCATGATAGA	PreBCRi I	0		ACCTGTCCATGATAGA	PreBCRi I	0.693147
ACCTGTCGTCCACGCA	Mature B	0		ACCTGTCGTCCACGCA	Mature B	0		ACCTGTCGTCCACGCA	Mature B	0
ACCTGTCTCAGGACGA	Mature B	2.48491		ACCTGTCTCAGGACGA	Mature B	1.09861		ACCTGTCTCAGGACGA	Mature B	0
ACCTGTCTCCCGAGAC	Mature B	1.38629		ACCTGTCTCCCGAGAC	Mature B	0		ACCTGTCTCCCGAGAC	Mature B	0.693147
ACCTGTCTCGTAGGGA	PreBCRi II G2/M phase	2.3979		ACCTGTCTCGTAGGGA	PreBCRi II G2/M phase	1.09861		ACCTGTCTCGTAGGGA	PreBCRi II G2/M phase	1.09861
ACCTGTCTCTAAACGC	PreBCRi I	1.94591		ACCTGTCTCTAAACGC	PreBCRi I	0.693147		ACCTGTCTCTAAACGC	PreBCRi I	0
ACCTGTCTCTATCGCC	PreBCRi II G2/M phase	2.30259		ACCTGTCTCTATCGCC	PreBCRi II G2/M phase	0		ACCTGTCTCTATCGCC	PreBCRi II G2/M phase	0.693147
ACGATCAAGGTAGACC	Cycling Immature B	2.19722		ACGATCAAGGTAGACC	Cycling Immature B	1.09861		ACGATCAAGGTAGACC	Cycling Immature B	0
ACGATCACACACGCCA	Pro B VDJ	3.68888		ACGATCACACACGCCA	Pro B VDJ	0.693147		ACGATCACACACGCCA	Pro B VDJ	0
ACGATCACAGCTGGTC	Plasma Cells	0		ACGATCACAGCTGGTC	Plasma Cells	0		ACGATCACAGCTGGTC	Plasma Cells	0
ACGATCACATCGATCA	Mature B	2.30259		ACGATCACATCGATCA	Mature B	0.693147		ACGATCACATCGATCA	Mature B	0
ACGATCAGTCATCGCG	Immature B	2.30259		ACGATCAGTCATCGCG	Immature B	0.693147		ACGATCAGTCATCGCG	Immature B	0
ACGATCAGTCGTCAGC	Cycling Pro B	2.77259		ACGATCAGTCGTCAGC	Cycling Pro B	0.693147		ACGATCAGTCGTCAGC	Cycling Pro B	0
ACGATCAGTGACGTCC	PreBCRi I	1.79176		ACGATCAGTGACGTCC	PreBCRi I	0		ACGATCAGTGACGTCC	PreBCRi I	0
ACGATCAGTTCTTAGG	PreBCRd	1.09861		ACGATCAGTTCTTAGG	PreBCRd	0		ACGATCAGTTCTTAGG	PreBCRd	0.693147
ACGATCATCCTCTTTC	Mature B	2.56495		ACGATCATCCTCTTTC	Mature B	0.693147		ACGATCATCCTCTTTC	Mature B	0
ACGATGTAGACAACTA	Lambda Pre B	3.55535		ACGATGTAGACAACTA	Lambda Pre B	0		ACGATGTAGACAACTA	Lambda Pre B	0
ACGATGTAGTGTACAA	PreBCRi I	2.19722		ACGATGTAGTGTACAA	PreBCRi I	0		ACGATGTAGTGTACAA	PreBCRi I	0.693147
ACGATGTCAGTTGTTG	Pro B VDJ	2.89037		ACGATGTCAGTTGTTG	Pro B VDJ	0		ACGATGTCAGTTGTTG	Pro B VDJ	0
ACGATGTCATTGAGCT	PreBCRi I	1.94591		ACGATGTCATTGAGCT	PreBCRi I	0		ACGATGTCATTGAGCT	PreBCRi I	0
ACGATGTGTACAGTCT	PreBCRd	1.94591		ACGATGTGTACAGTCT	PreBCRd	0.693147		ACGATGTGTACAGTCT	PreBCRd	0.693147
ACGATGTGTGCAACAG	Kappa Pre B	3.3673		ACGATGTGTGCAACAG	Kappa Pre B	0		ACGATGTGTGCAACAG	Kappa Pre B	0
ACGATGTGTGTATCCA	Pro B VDJ	3.21888		ACGATGTGTGTATCCA	Pro B VDJ	0.693147		ACGATGTGTGTATCCA	Pro B VDJ	0
ACGATGTTCGACCAAT	PreBCRi II S phase	1.38629		ACGATGTTCGACCAAT	PreBCRi II S phase	0.693147		ACGATGTTCGACCAAT	PreBCRi II S phase	0
ACGCACGAGCACTCCG	Immature B	3.04452		ACGCACGAGCACTCCG	Immature B	0		ACGCACGAGCACTCCG	Immature B	0
ACGCACGAGGGCATGT	Prepro B	0		ACGCACGAGGGCATGT	Prepro B	0		ACGCACGAGGGCATGT	Prepro B	0
ACGCACGCAATCAGCT	Mature B	2.19722		ACGCACGCAATCAGCT	Mature B	0		ACGCACGCAATCAGCT	Mature B	0
ACGCACGCACCATATG	PreBCRi I	2.07944		ACGCACGCACCATATG	PreBCRi I	0		ACGCACGCACCATATG	PreBCRi I	0.693147
ACGCACGCAGGACAGT	PreBCRi II G2/M phase	2.19722		ACGCACGCAGGACAGT	PreBCRi II G2/M phase	1.09861		ACGCACGCAGGACAGT	PreBCRi II G2/M phase	0
ACGCACGCATAGTCGT	PreBCRi I	0.693147		ACGCACGCATAGTCGT	PreBCRi I	0		ACGCACGCATAGTCGT	PreBCRi I	0.693147
ACGCACGCATCTAGAC	Immature B	2.77259		ACGCACGCATCTAGAC	Immature B	1.09861		ACGCACGCATCTAGAC	Immature B	0
ACGCACGGTGGTACAG	PreBCRd	0		ACGCACGGTGGTACAG	PreBCRd	0		ACGCACGGTGGTACAG	PreBCRd	0
ACGCACGGTTGCCTAA	Mature B	2.56495		ACGCACGGTTGCCTAA	Mature B	0.693147		ACGCACGGTTGCCTAA	Mature B	0.693147
ACGCACGTCGACATCA	Pro B VDJ	3.58352		ACGCACGTCGACATCA	Pro B VDJ	0		ACGCACGTCGACATCA	Pro B VDJ	0
ACGCACGTCGCTCTAC	Immature B	3.29584		ACGCACGTCGCTCTAC	Immature B	0		ACGCACGTCGCTCTAC	Immature B	0.693147
ACGGAAGAGAGGTTAT	Pro B VDJ	2.48491		ACGGAAGAGAGGTTAT	Pro B VDJ	0.693147		ACGGAAGAGAGGTTAT	Pro B VDJ	0
ACGGAAGAGTGCAAAT	Mature B	2.19722		ACGGAAGAGTGCAAAT	Mature B	0.693147		ACGGAAGAGTGCAAAT	Mature B	0
ACGGAAGCAAAGGCGT	Prepro B	0		ACGGAAGCAAAGGCGT	Prepro B	0		ACGGAAGCAAAGGCGT	Prepro B	0
ACGGAAGCAGCTGCCA	Pro B VDJ	3.17805		ACGGAAGCAGCTGCCA	Pro B VDJ	0		ACGGAAGCAGCTGCCA	Pro B VDJ	0
ACGGAAGGTTGGGCCT	Lambda Pre B	2.56495		ACGGAAGGTTGGGCCT	Lambda Pre B	0.693147		ACGGAAGGTTGGGCCT	Lambda Pre B	0.693147
ACGGGTCAGTTCGGTT	Lambda Pre B	2.94444		ACGGGTCAGTTCGGTT	Lambda Pre B	0		ACGGGTCAGTTCGGTT	Lambda Pre B	0
ACGGGTCCAAGACTGG	Kappa Pre B	2.83321		ACGGGTCCAAGACTGG	Kappa Pre B	0		ACGGGTCCAAGACTGG	Kappa Pre B	0
ACGGGTCCAAGCGCTC	Kappa Pre B	2.30259		ACGGGTCCAAGCGCTC	Kappa Pre B	0		ACGGGTCCAAGCGCTC	Kappa Pre B	0
ACGGGTCCAGCTGTGC	PreBCRd	0		ACGGGTCCAGCTGTGC	PreBCRd	0		ACGGGTCCAGCTGTGC	PreBCRd	0
ACGGGTCGTGTGAGCA	Immature B	2.07944		ACGGGTCGTGTGAGCA	Immature B	0		ACGGGTCGTGTGAGCA	Immature B	0.693147
ACGGGTCTCATAGACC	Lambda Pre B	2.30259		ACGGGTCTCATAGACC	Lambda Pre B	0		ACGGGTCTCATAGACC	Lambda Pre B	0
ACGGGTCTCATCTACT	PreBCRi I	1.09861		ACGGGTCTCATCTACT	PreBCRi I	0		ACGGGTCTCATCTACT	PreBCRi I	0
ACGGGTCTCATTGTTC	Lambda Pre B	2.30259		ACGGGTCTCATTGTTC	Lambda Pre B	0		ACGGGTCTCATTGTTC	Lambda Pre B	0
ACGGGTCTCGCACGGT	PreBCRd	1.38629		ACGGGTCTCGCACGGT	PreBCRd	0		ACGGGTCTCGCACGGT	PreBCRd	0
ACGGTCGAGAGAGGTA	Kappa Pre B	2.63906		ACGGTCGAGAGAGGTA	Kappa Pre B	0		ACGGTCGAGAGAGGTA	Kappa Pre B	0
ACGGTCGAGGAGAGGC	Immature B	2.19722		ACGGTCGAGGAGAGGC	Immature B	0		ACGGTCGAGGAGAGGC	Immature B	0
ACGGTCGCATCGAGCC	PreBCRi II G2/M phase	1.79176		ACGGTCGCATCGAGCC	PreBCRi II G2/M phase	0		ACGGTCGCATCGAGCC	PreBCRi II G2/M phase	0.693147
ACGGTCGCATGCAGGA	Cycling Pro B	2.48491		ACGGTCGCATGCAGGA	Cycling Pro B	0		ACGGTCGCATGCAGGA	Cycling Pro B	0
ACGGTCGGTAGAGGAA	Immature B	3.3673		ACGGTCGGTAGAGGAA	Immature B	0.693147		ACGGTCGGTAGAGGAA	Immature B	0
ACGGTCGGTGGATGAC	Pro B VDJ	2.70805		ACGGTCGGTGGATGAC	Pro B VDJ	0		ACGGTCGGTGGATGAC	Pro B VDJ	0
ACGGTCGGTTGTTGTG	Pro B VDJ	3.66356		ACGGTCGGTTGTTGTG	Pro B VDJ	0		ACGGTCGGTTGTTGTG	Pro B VDJ	0
ACGGTCGTCAATCAGC	Plasma Cells	0		ACGGTCGTCAATCAGC	Plasma Cells	0		ACGGTCGTCAATCAGC	Plasma Cells	0
ACGGTCGTCCACAGCG	PreBCRi I	0		ACGGTCGTCCACAGCG	PreBCRi I	0		ACGGTCGTCCACAGCG	PreBCRi I	0.693147
ACGGTCGTCGAGAAAT	Pro B VDJ	3.04452		ACGGTCGTCGAGAAAT	Pro B VDJ	0		ACGGTCGTCGAGAAAT	Pro B VDJ	0.693147
ACGGTTAAGAAGCCTG	Mature B	2.70805		ACGGTTAAGAAGCCTG	Mature B	0		ACGGTTAAGAAGCCTG	Mature B	1.09861
ACGGTTAAGCACTAAA	Immature B	2.48491		ACGGTTAAGCACTAAA	Immature B	0		ACGGTTAAGCACTAAA	Immature B	0
ACGGTTAAGGTACAGC	PreBCRd	2.30259		ACGGTTAAGGTACAGC	PreBCRd	0.693147		ACGGTTAAGGTACAGC	PreBCRd	0
ACGGTTAAGTGATGGC	PreBCRi II S phase	1.09861		ACGGTTAAGTGATGGC	PreBCRi II S phase	0.693147		ACGGTTAAGTGATGGC	PreBCRi II S phase	0.693147
ACGGTTACAACTGCTA	PreBCRi I	1.60944		ACGGTTACAACTGCTA	PreBCRi I	0.693147		ACGGTTACAACTGCTA	PreBCRi I	0.693147
ACGGTTACAGCTAACT	PreBCRi II S phase	2.56495		ACGGTTACAGCTAACT	PreBCRi II S phase	1.09861		ACGGTTACAGCTAACT	PreBCRi II S phase	0.693147
ACGGTTAGTAACTGCT	PreBCRi I	3.17805		ACGGTTAGTAACTGCT	PreBCRi I	0.693147		ACGGTTAGTAACTGCT	PreBCRi I	0.693147
ACGGTTAGTCGTATGT	Immature B	2.77259		ACGGTTAGTCGTATGT	Immature B	1.38629		ACGGTTAGTCGTATGT	Immature B	0.693147
ACGGTTAGTGCATGTT	Pro B VDJ	3.29584		ACGGTTAGTGCATGTT	Pro B VDJ	0.693147		ACGGTTAGTGCATGTT	Pro B VDJ	0
ACGGTTATCCCTTGGT	PreBCRi I	1.60944		ACGGTTATCCCTTGGT	PreBCRi I	1.09861		ACGGTTATCCCTTGGT	PreBCRi I	0.693147
ACGGTTATCGCCAACG	PreBCRi II G2/M phase	2.07944		ACGGTTATCGCCAACG	PreBCRi II G2/M phase	0		ACGGTTATCGCCAACG	PreBCRi II G2/M phase	0.693147
ACGGTTATCGTCAAAC	Plasma Cells	0		ACGGTTATCGTCAAAC	Plasma Cells	0		ACGGTTATCGTCAAAC	Plasma Cells	0
ACGGTTATCTCCACTG	PreBCRi II S phase	2.56495		ACGGTTATCTCCACTG	PreBCRi II S phase	0		ACGGTTATCTCCACTG	PreBCRi II S phase	0
ACGGTTATCTTTCCGG	Prepro B	1.79176		ACGGTTATCTTTCCGG	Prepro B	0		ACGGTTATCTTTCCGG	Prepro B	0
ACGTAACAGAAAGCGA	Lambda Pre B	2.89037		ACGTAACAGAAAGCGA	Lambda Pre B	0.693147		ACGTAACAGAAAGCGA	Lambda Pre B	0
ACGTAACCATCCGAGC	Lambda Pre B	2.63906		ACGTAACCATCCGAGC	Lambda Pre B	0		ACGTAACCATCCGAGC	Lambda Pre B	0.693147
ACGTAACGTATGAGGC	Mature B	1.09861		ACGTAACGTATGAGGC	Mature B	0.693147		ACGTAACGTATGAGGC	Mature B	0
ACGTAACTCAGTCATG	Lambda Pre B	3.49651		ACGTAACTCAGTCATG	Lambda Pre B	0		ACGTAACTCAGTCATG	Lambda Pre B	0.693147
ACGTACAAGAGTGGCT	Kappa Pre B	2.63906		ACGTACAAGAGTGGCT	Kappa Pre B	0.693147		ACGTACAAGAGTGGCT	Kappa Pre B	0
ACGTACAAGGCGACAT	PreBCRi I	0.693147		ACGTACAAGGCGACAT	PreBCRi I	0		ACGTACAAGGCGACAT	PreBCRi I	0
ACGTACAAGGGTTTCT	PreBCRi II S phase	2.77259		ACGTACAAGGGTTTCT	PreBCRi II S phase	0.693147		ACGTACAAGGGTTTCT	PreBCRi II S phase	0
ACGTACAAGTGGCCTC	Mature B	1.94591		ACGTACAAGTGGCCTC	Mature B	0		ACGTACAAGTGGCCTC	Mature B	0
ACGTACACAAAGGAGA	PreBCRi II S phase	3.43399		ACGTACACAAAGGAGA	PreBCRi II S phase	0		ACGTACACAAAGGAGA	PreBCRi II S phase	0
ACGTACACACTATGTG	Mature B	2.63906		ACGTACACACTATGTG	Mature B	0		ACGTACACACTATGTG	Mature B	0.693147
ACGTACAGTGACAGCA	Cycling Pro B	1.94591		ACGTACAGTGACAGCA	Cycling Pro B	0		ACGTACAGTGACAGCA	Cycling Pro B	0
ACGTACAGTTCAGCTA	Mature B	1.60944		ACGTACAGTTCAGCTA	Mature B	0		ACGTACAGTTCAGCTA	Mature B	0.693147
ACGTACAGTTCTTCAT	Lambda Pre B	2.99573		ACGTACAGTTCTTCAT	Lambda Pre B	0.693147		ACGTACAGTTCTTCAT	Lambda Pre B	0.693147
ACGTAGTAGCAGCCCT	Prepro B	0		ACGTAGTAGCAGCCCT	Prepro B	0		ACGTAGTAGCAGCCCT	Prepro B	0
ACGTAGTAGGAGTCTG	PreBCRi I	2.48491		ACGTAGTAGGAGTCTG	PreBCRi I	0		ACGTAGTAGGAGTCTG	PreBCRi I	0
ACGTAGTAGGCCATAG	Cycling Pro B	3.17805		ACGTAGTAGGCCATAG	Cycling Pro B	0		ACGTAGTAGGCCATAG	Cycling Pro B	0
ACGTAGTCAACCACAT	Immature B	3.13549		ACGTAGTCAACCACAT	Immature B	1.09861		ACGTAGTCAACCACAT	Immature B	1.09861
ACGTAGTCACGCTGCA	Mature B	1.38629		ACGTAGTCACGCTGCA	Mature B	0		ACGTAGTCACGCTGCA	Mature B	0
ACGTAGTCATCCGAAT	Cycling Pro B	2.48491		ACGTAGTCATCCGAAT	Cycling Pro B	0.693147		ACGTAGTCATCCGAAT	Cycling Pro B	0
ACGTAGTGTTGCTAGT	High Mitochondrial B	3.85015		ACGTAGTGTTGCTAGT	High Mitochondrial B	1.09861		ACGTAGTGTTGCTAGT	High Mitochondrial B	0
ACGTAGTTCCATTTCA	Lambda Pre B	3.17805		ACGTAGTTCCATTTCA	Lambda Pre B	0		ACGTAGTTCCATTTCA	Lambda Pre B	0
ACGTAGTTCGCTCTAC	Immature B	3.29584		ACGTAGTTCGCTCTAC	Immature B	0.693147		ACGTAGTTCGCTCTAC	Immature B	0
ACGTCCTAGATCCCAT	Kappa Pre B	3.49651		ACGTCCTAGATCCCAT	Kappa Pre B	0		ACGTCCTAGATCCCAT	Kappa Pre B	0.693147
ACGTCCTAGCAGGCAT	PreBCRd	0		ACGTCCTAGCAGGCAT	PreBCRd	0		ACGTCCTAGCAGGCAT	PreBCRd	0
ACGTCCTAGCCGGAAT	Cycling Pro B	2.70805		ACGTCCTAGCCGGAAT	Cycling Pro B	0		ACGTCCTAGCCGGAAT	Cycling Pro B	0.693147
ACGTCCTAGGATATGT	Pro B VDJ	3.2581		ACGTCCTAGGATATGT	Pro B VDJ	0		ACGTCCTAGGATATGT	Pro B VDJ	0
ACGTCCTCAACCGCCA	PreBCRi I	2.77259		ACGTCCTCAACCGCCA	PreBCRi I	0.693147		ACGTCCTCAACCGCCA	PreBCRi I	0
ACGTCCTCAAGCGGAT	PreBCRi I	2.48491		ACGTCCTCAAGCGGAT	PreBCRi I	0		ACGTCCTCAAGCGGAT	PreBCRi I	0.693147
ACGTCCTCAATCGCCG	Mature B	1.79176		ACGTCCTCAATCGCCG	Mature B	0		ACGTCCTCAATCGCCG	Mature B	0.693147
ACGTCCTCACCAATTG	Immature B	1.79176		ACGTCCTCACCAATTG	Immature B	0.693147		ACGTCCTCACCAATTG	Immature B	0.693147
ACGTCCTGTGATACCT	Pro B VDJ	3.21888		ACGTCCTGTGATACCT	Pro B VDJ	0		ACGTCCTGTGATACCT	Pro B VDJ	0
ACGTCCTGTTGCACGC	PreBCRi II S phase	2.3979		ACGTCCTGTTGCACGC	PreBCRi II S phase	0.693147		ACGTCCTGTTGCACGC	PreBCRi II S phase	1.09861
ACGTCCTTCACACCCT	PreBCRi I	1.60944		ACGTCCTTCACACCCT	PreBCRi I	0.693147		ACGTCCTTCACACCCT	PreBCRi I	0.693147
ACGTCCTTCACATCAG	PreBCRd	2.63906		ACGTCCTTCACATCAG	PreBCRd	0		ACGTCCTTCACATCAG	PreBCRd	0
ACGTCCTTCGCCGAAC	Plasma Cells	1.38629		ACGTCCTTCGCCGAAC	Plasma Cells	0.693147		ACGTCCTTCGCCGAAC	Plasma Cells	0
ACGTCCTTCGGCTGGT	Mature B	2.56495		ACGTCCTTCGGCTGGT	Mature B	0		ACGTCCTTCGGCTGGT	Mature B	0
ACGTCCTTCGTCAACA	Prepro B	0		ACGTCCTTCGTCAACA	Prepro B	0		ACGTCCTTCGTCAACA	Prepro B	1.09861
ACGTTCCAGGCTAAAT	Kappa Pre B	3.4012		ACGTTCCAGGCTAAAT	Kappa Pre B	0		ACGTTCCAGGCTAAAT	Kappa Pre B	0.693147
ACGTTCCAGTCTGCGC	Kappa Pre B	2.83321		ACGTTCCAGTCTGCGC	Kappa Pre B	0		ACGTTCCAGTCTGCGC	Kappa Pre B	0.693147
ACGTTCCCAAGAGGCT	Prepro B	0		ACGTTCCCAAGAGGCT	Prepro B	0		ACGTTCCCAAGAGGCT	Prepro B	1.09861
ACGTTCCCATTGGCAT	PreBCRi I	2.77259		ACGTTCCCATTGGCAT	PreBCRi I	0.693147		ACGTTCCCATTGGCAT	PreBCRi I	0.693147
ACGTTCCGTCCTACGG	PreBCRi II S phase	2.70805		ACGTTCCGTCCTACGG	PreBCRi II S phase	0		ACGTTCCGTCCTACGG	PreBCRi II S phase	0.693147
ACGTTCCGTGACACGA	Kappa Pre B	3.09104		ACGTTCCGTGACACGA	Kappa Pre B	0		ACGTTCCGTGACACGA	Kappa Pre B	0
ACGTTCCGTTGTCTAG	PreBCRi I	2.94444		ACGTTCCGTTGTCTAG	PreBCRi I	0		ACGTTCCGTTGTCTAG	PreBCRi I	0.693147
ACGTTCCTCAGCAGAG	PreBCRd	0.693147		ACGTTCCTCAGCAGAG	PreBCRd	0		ACGTTCCTCAGCAGAG	PreBCRd	0
ACGTTCCTCATCCCGT	Kappa Pre B	3.21888		ACGTTCCTCATCCCGT	Kappa Pre B	1.09861		ACGTTCCTCATCCCGT	Kappa Pre B	1.09861
ACGTTCCTCTAGTCAG	Immature B	3.09104		ACGTTCCTCTAGTCAG	Immature B	0		ACGTTCCTCTAGTCAG	Immature B	0
ACTACGAAGGCGTCCT	Immature B	3.04452		ACTACGAAGGCGTCCT	Immature B	0		ACTACGAAGGCGTCCT	Immature B	0
ACTACGAAGGCTTAAA	Prepro B	0		ACTACGAAGGCTTAAA	Prepro B	0.693147		ACTACGAAGGCTTAAA	Prepro B	1.09861
ACTACGACAGTCAGTT	PreBCRi I	2.30259		ACTACGACAGTCAGTT	PreBCRi I	0.693147		ACTACGACAGTCAGTT	PreBCRi I	0
ACTACGACATGTGGCC	Kappa Pre B	3.3322		ACTACGACATGTGGCC	Kappa Pre B	0		ACTACGACATGTGGCC	Kappa Pre B	0.693147
ACTACGACATGTTACG	PreBCRi I	2.07944		ACTACGACATGTTACG	PreBCRi I	0		ACTACGACATGTTACG	PreBCRi I	0
ACTACGAGTACTGGGA	Pro B VDJ	3.66356		ACTACGAGTACTGGGA	Pro B VDJ	0		ACTACGAGTACTGGGA	Pro B VDJ	0
ACTACGATCCAAAGGG	PreBCRi II G2/M phase	2.48491		ACTACGATCCAAAGGG	PreBCRi II G2/M phase	1.09861		ACTACGATCCAAAGGG	PreBCRi II G2/M phase	0
ACTACGATCCGCAAAT	PreBCRi II S phase	2.07944		ACTACGATCCGCAAAT	PreBCRi II S phase	0.693147		ACTACGATCCGCAAAT	PreBCRi II S phase	0
ACTACGATCGGCTTGG	Kappa Pre B	3.3322		ACTACGATCGGCTTGG	Kappa Pre B	0		ACTACGATCGGCTTGG	Kappa Pre B	0
ACTATCTAGGTGATAT	Lambda Pre B	2.63906		ACTATCTAGGTGATAT	Lambda Pre B	0		ACTATCTAGGTGATAT	Lambda Pre B	0
ACTATCTAGTAGCATA	PreBCRd	0.693147		ACTATCTAGTAGCATA	PreBCRd	0		ACTATCTAGTAGCATA	PreBCRd	0
ACTATCTGTATCAAGA	Kappa Pre B	3.2581		ACTATCTGTATCAAGA	Kappa Pre B	0		ACTATCTGTATCAAGA	Kappa Pre B	1.09861
ACTATCTGTCTCTCTG	Pro B VDJ	3.04452		ACTATCTGTCTCTCTG	Pro B VDJ	0		ACTATCTGTCTCTCTG	Pro B VDJ	0
ACTATCTTCCGGGACT	Pro B VDJ	3.55535		ACTATCTTCCGGGACT	Pro B VDJ	0.693147		ACTATCTTCCGGGACT	Pro B VDJ	0
ACTATGGAGAGCATCG	Mature B	2.30259		ACTATGGAGAGCATCG	Mature B	0.693147		ACTATGGAGAGCATCG	Mature B	0
ACTATGGAGCATGCGA	PreBCRi I	2.19722		ACTATGGAGCATGCGA	PreBCRi I	0		ACTATGGAGCATGCGA	PreBCRi I	0
ACTATGGCAAGGACAC	Immature B	1.60944		ACTATGGCAAGGACAC	Immature B	0		ACTATGGCAAGGACAC	Immature B	1.38629
ACTATGGCACATATCG	Mature B	1.79176		ACTATGGCACATATCG	Mature B	0		ACTATGGCACATATCG	Mature B	0
ACTATGGCACGACAAG	PreBCRi II S phase	1.09861		ACTATGGCACGACAAG	PreBCRi II S phase	0		ACTATGGCACGACAAG	PreBCRi II S phase	0.693147
ACTATGGCAGAGAATT	Immature B	2.3979		ACTATGGCAGAGAATT	Immature B	0		ACTATGGCAGAGAATT	Immature B	0.693147
ACTATGGGTACCGTCG	PreBCRi II G2/M phase	2.83321		ACTATGGGTACCGTCG	PreBCRi II G2/M phase	0.693147		ACTATGGGTACCGTCG	PreBCRi II G2/M phase	1.60944
ACTATGGGTTCGGGTC	PreBCRi II G2/M phase	2.3979		ACTATGGGTTCGGGTC	PreBCRi II G2/M phase	0		ACTATGGGTTCGGGTC	PreBCRi II G2/M phase	0
ACTATGGGTTGAAGTA	Kappa Pre B	3.3322		ACTATGGGTTGAAGTA	Kappa Pre B	0		ACTATGGGTTGAAGTA	Kappa Pre B	0
ACTATGGTCAAAGACA	Kappa Pre B	3.58352		ACTATGGTCAAAGACA	Kappa Pre B	0		ACTATGGTCAAAGACA	Kappa Pre B	0
ACTATGGTCTTCTTCC	Pro B VDJ	2.83321		ACTATGGTCTTCTTCC	Pro B VDJ	0		ACTATGGTCTTCTTCC	Pro B VDJ	0.693147
ACTATTCCAATCTAGC	Cycling Immature B	0		ACTATTCCAATCTAGC	Cycling Immature B	0.693147		ACTATTCCAATCTAGC	Cycling Immature B	0
ACTATTCCAGCTTCGG	Mature B	1.79176		ACTATTCCAGCTTCGG	Mature B	0		ACTATTCCAGCTTCGG	Mature B	0
ACTATTCCATAGAGGC	Immature B	2.48491		ACTATTCCATAGAGGC	Immature B	0		ACTATTCCATAGAGGC	Immature B	0
ACTATTCGTAATTAGG	Mature B	1.60944		ACTATTCGTAATTAGG	Mature B	0		ACTATTCGTAATTAGG	Mature B	0
ACTATTCGTCATACCA	Mature B	2.48491		ACTATTCGTCATACCA	Mature B	0		ACTATTCGTCATACCA	Mature B	0
ACTATTCTCTGTCTCG	PreBCRi I	3.13549		ACTATTCTCTGTCTCG	PreBCRi I	0.693147		ACTATTCTCTGTCTCG	PreBCRi I	0.693147
ACTATTCTCTGTGCTC	Kappa Pre B	3.13549		ACTATTCTCTGTGCTC	Kappa Pre B	0.693147		ACTATTCTCTGTGCTC	Kappa Pre B	0
ACTCCCAAGACCTGGA	Mature B	1.09861		ACTCCCAAGACCTGGA	Mature B	1.38629		ACTCCCAAGACCTGGA	Mature B	0
ACTCCCAAGGGAGATA	Kappa Pre B	2.99573		ACTCCCAAGGGAGATA	Kappa Pre B	0.693147		ACTCCCAAGGGAGATA	Kappa Pre B	0.693147
ACTCCCACAGGAGGAG	PreBCRi I	1.38629		ACTCCCACAGGAGGAG	PreBCRi I	0		ACTCCCACAGGAGGAG	PreBCRi I	0.693147
ACTCCCATCGTAGGAG	PreBCRi I	1.94591		ACTCCCATCGTAGGAG	PreBCRi I	0.693147		ACTCCCATCGTAGGAG	PreBCRi I	0.693147
ACTCCCATCTCTGCCA	Kappa Pre B	2.83321		ACTCCCATCTCTGCCA	Kappa Pre B	0.693147		ACTCCCATCTCTGCCA	Kappa Pre B	0
ACTCTCGAGAAGCCAC	Mature B	1.94591		ACTCTCGAGAAGCCAC	Mature B	0		ACTCTCGAGAAGCCAC	Mature B	0
ACTCTCGAGTATCTGC	Lambda Pre B	2.99573		ACTCTCGAGTATCTGC	Lambda Pre B	0		ACTCTCGAGTATCTGC	Lambda Pre B	1.09861
ACTCTCGAGTCTCCTC	PreBCRi II G2/M phase	2.63906		ACTCTCGAGTCTCCTC	PreBCRi II G2/M phase	1.09861		ACTCTCGAGTCTCCTC	PreBCRi II G2/M phase	0
ACTCTCGCACACGGAA	Cycling Pro B	2.70805		ACTCTCGCACACGGAA	Cycling Pro B	0		ACTCTCGCACACGGAA	Cycling Pro B	0.693147
ACTCTCGGTAGTGATA	Lambda Pre B	3.46574		ACTCTCGGTAGTGATA	Lambda Pre B	0.693147		ACTCTCGGTAGTGATA	Lambda Pre B	0
ACTCTCGGTTACGGAG	PreBCRi II S phase	2.56495		ACTCTCGGTTACGGAG	PreBCRi II S phase	0		ACTCTCGGTTACGGAG	PreBCRi II S phase	0
ACTCTCGTCACCTCAC	Pro B VDJ	3.3322		ACTCTCGTCACCTCAC	Pro B VDJ	0		ACTCTCGTCACCTCAC	Pro B VDJ	0
ACTCTCGTCCATTGGA	PreBCRi I	2.48491		ACTCTCGTCCATTGGA	PreBCRi I	0.693147		ACTCTCGTCCATTGGA	PreBCRi I	0
ACTCTCGTCGGTAGGA	PreBCRi II S phase	2.3979		ACTCTCGTCGGTAGGA	PreBCRi II S phase	0		ACTCTCGTCGGTAGGA	PreBCRi II S phase	0
ACTGATGCAAGCGAAC	Immature B	1.60944		ACTGATGCAAGCGAAC	Immature B	0		ACTGATGCAAGCGAAC	Immature B	0.693147
ACTGATGCATAATCCG	Pro B VDJ	2.77259		ACTGATGCATAATCCG	Pro B VDJ	0.693147		ACTGATGCATAATCCG	Pro B VDJ	0
ACTGATGGTACAGTTC	High Mitochondrial B	3.68888		ACTGATGGTACAGTTC	High Mitochondrial B	1.09861		ACTGATGGTACAGTTC	High Mitochondrial B	0
ACTGATGGTATCTCGA	Mature B	2.3979		ACTGATGGTATCTCGA	Mature B	0		ACTGATGGTATCTCGA	Mature B	0
ACTGATGGTGTTATCG	Pro B VDJ	3.71357		ACTGATGGTGTTATCG	Pro B VDJ	1.09861		ACTGATGGTGTTATCG	Pro B VDJ	0
ACTGATGTCCACGAAT	PreBCRi I	2.63906		ACTGATGTCCACGAAT	PreBCRi I	0		ACTGATGTCCACGAAT	PreBCRi I	0
ACTGCAAAGCTAGAGC	PreBCRi I	2.99573		ACTGCAAAGCTAGAGC	PreBCRi I	0		ACTGCAAAGCTAGAGC	PreBCRi I	0.693147
ACTGCAAAGTAGCTCT	PreBCRd	0		ACTGCAAAGTAGCTCT	PreBCRd	0		ACTGCAAAGTAGCTCT	PreBCRd	0
ACTGCAACAACTCGAT	Immature B	3.4012		ACTGCAACAACTCGAT	Immature B	0		ACTGCAACAACTCGAT	Immature B	0
ACTGCAAGTATGCTTG	Kappa Pre B	2.83321		ACTGCAAGTATGCTTG	Kappa Pre B	0		ACTGCAAGTATGCTTG	Kappa Pre B	1.09861
ACTGTCCAGCACCTGC	Prepro B	0		ACTGTCCAGCACCTGC	Prepro B	0		ACTGTCCAGCACCTGC	Prepro B	0
ACTGTCCCAAGCAATA	Pro B VDJ	3.49651		ACTGTCCCAAGCAATA	Pro B VDJ	0.693147		ACTGTCCCAAGCAATA	Pro B VDJ	0
ACTGTCCCACAGTGAG	PreBCRi II G2/M phase	2.48491		ACTGTCCCACAGTGAG	PreBCRi II G2/M phase	0.693147		ACTGTCCCACAGTGAG	PreBCRi II G2/M phase	0
ACTGTCCCACCCTTGT	Immature B	2.3979		ACTGTCCCACCCTTGT	Immature B	1.09861		ACTGTCCCACCCTTGT	Immature B	0
ACTGTCCCATGCTGCG	Lambda Pre B	3.71357		ACTGTCCCATGCTGCG	Lambda Pre B	0		ACTGTCCCATGCTGCG	Lambda Pre B	0
ACTGTCCTCTCTTGCG	Pro B VDJ	3.43399		ACTGTCCTCTCTTGCG	Pro B VDJ	0		ACTGTCCTCTCTTGCG	Pro B VDJ	0
ACTGTGAAGGAGAGTA	Pro B VDJ	3.68888		ACTGTGAAGGAGAGTA	Pro B VDJ	0		ACTGTGAAGGAGAGTA	Pro B VDJ	0
ACTGTGAAGTCGAGGT	Plasma Cells	0		ACTGTGAAGTCGAGGT	Plasma Cells	0		ACTGTGAAGTCGAGGT	Plasma Cells	0
ACTGTGATCGAAGCAG	Kappa Pre B	3.04452		ACTGTGATCGAAGCAG	Kappa Pre B	0		ACTGTGATCGAAGCAG	Kappa Pre B	0
ACTTAGGAGGCGAACT	Kappa Pre B	3.8712		ACTTAGGAGGCGAACT	Kappa Pre B	0		ACTTAGGAGGCGAACT	Kappa Pre B	0.693147
ACTTAGGAGTGGACTG	Prepro B	0		ACTTAGGAGTGGACTG	Prepro B	0		ACTTAGGAGTGGACTG	Prepro B	0
ACTTAGGCAGCCCAGT	PreBCRi I	3.21888		ACTTAGGCAGCCCAGT	PreBCRi I	0.693147		ACTTAGGCAGCCCAGT	PreBCRi I	0
ACTTAGGCAGCTGTAT	Mature B	2.3979		ACTTAGGCAGCTGTAT	Mature B	0		ACTTAGGCAGCTGTAT	Mature B	0.693147
ACTTAGGCATCCGAAT	High Mitochondrial B	1.60944		ACTTAGGCATCCGAAT	High Mitochondrial B	0		ACTTAGGCATCCGAAT	High Mitochondrial B	1.09861
ACTTAGGGTCCGATCG	PreBCRi II S phase	0.693147		ACTTAGGGTCCGATCG	PreBCRi II S phase	0		ACTTAGGGTCCGATCG	PreBCRi II S phase	0.693147
ACTTAGGGTGGTCTGC	Pro B VDJ	3.43399		ACTTAGGGTGGTCTGC	Pro B VDJ	0		ACTTAGGGTGGTCTGC	Pro B VDJ	0
ACTTAGGTCCCGATCT	Immature B	3.63759		ACTTAGGTCCCGATCT	Immature B	0.693147		ACTTAGGTCCCGATCT	Immature B	0
ACTTATCAGATTACCC	Mature B	1.79176		ACTTATCAGATTACCC	Mature B	0		ACTTATCAGATTACCC	Mature B	0
ACTTATCCAGTTGTCA	Immature B	1.38629		ACTTATCCAGTTGTCA	Immature B	0		ACTTATCCAGTTGTCA	Immature B	0
ACTTATCCATGTGACT	Immature B	2.83321		ACTTATCCATGTGACT	Immature B	0		ACTTATCCATGTGACT	Immature B	0
ACTTATCGTAACTTCG	Kappa Pre B	2.83321		ACTTATCGTAACTTCG	Kappa Pre B	0		ACTTATCGTAACTTCG	Kappa Pre B	0
ACTTATCGTAGACAGC	Kappa Pre B	3.2581		ACTTATCGTAGACAGC	Kappa Pre B	1.09861		ACTTATCGTAGACAGC	Kappa Pre B	0
ACTTATCGTGGCTTGC	Immature B	0.693147		ACTTATCGTGGCTTGC	Immature B	0		ACTTATCGTGGCTTGC	Immature B	0.693147
ACTTATCGTGTGTGGA	Kappa Pre B	3.46574		ACTTATCGTGTGTGGA	Kappa Pre B	0		ACTTATCGTGTGTGGA	Kappa Pre B	1.09861
ACTTATCTCCTCGATC	PreBCRi I	2.30259		ACTTATCTCCTCGATC	PreBCRi I	0.693147		ACTTATCTCCTCGATC	PreBCRi I	0
ACTTATCTCGAAGCCC	Immature B	1.38629		ACTTATCTCGAAGCCC	Immature B	0		ACTTATCTCGAAGCCC	Immature B	0
ACTTATCTCGAGAAAT	PreBCRi I	2.3979		ACTTATCTCGAGAAAT	PreBCRi I	1.60944		ACTTATCTCGAGAAAT	PreBCRi I	0
ACTTATCTCTGATTCT	PreBCRi I	1.79176		ACTTATCTCTGATTCT	PreBCRi I	1.09861		ACTTATCTCTGATTCT	PreBCRi I	0
ACTTCCGAGTCTCGTA	Pro B VDJ	3.80666		ACTTCCGAGTCTCGTA	Pro B VDJ	0		ACTTCCGAGTCTCGTA	Pro B VDJ	0
ACTTCCGCACCTGAAT	Lambda Pre B	3.46574		ACTTCCGCACCTGAAT	Lambda Pre B	0		ACTTCCGCACCTGAAT	Lambda Pre B	0
ACTTCCGGTAACGTTC	Pro B VDJ	3.43399		ACTTCCGGTAACGTTC	Pro B VDJ	0		ACTTCCGGTAACGTTC	Pro B VDJ	0
ACTTCCGGTGCATGTT	Pro B VDJ	2.77259		ACTTCCGGTGCATGTT	Pro B VDJ	0.693147		ACTTCCGGTGCATGTT	Pro B VDJ	0
ACTTCCGGTGTGGTCC	PreBCRi I	0		ACTTCCGGTGTGGTCC	PreBCRi I	0.693147		ACTTCCGGTGTGGTCC	PreBCRi I	0.693147
ACTTCCGGTTATAGCC	Cycling Pro B	3.13549		ACTTCCGGTTATAGCC	Cycling Pro B	0.693147		ACTTCCGGTTATAGCC	Cycling Pro B	0.693147
ACTTCCGTCTTAGTTC	Kappa Pre B	3.68888		ACTTCCGTCTTAGTTC	Kappa Pre B	1.38629		ACTTCCGTCTTAGTTC	Kappa Pre B	0.693147
ACTTCGCAGCATTTGC	PreBCRd	2.07944		ACTTCGCAGCATTTGC	PreBCRd	0		ACTTCGCAGCATTTGC	PreBCRd	0
ACTTCGCAGGCGTTGA	PreBCRi II S phase	2.99573		ACTTCGCAGGCGTTGA	PreBCRi II S phase	0		ACTTCGCAGGCGTTGA	PreBCRi II S phase	0
ACTTCGCAGGGTTAAT	Mature B	1.79176		ACTTCGCAGGGTTAAT	Mature B	0		ACTTCGCAGGGTTAAT	Mature B	0.693147
ACTTCGCAGGTGGTTG	PreBCRi I	3.29584		ACTTCGCAGGTGGTTG	PreBCRi I	1.09861		ACTTCGCAGGTGGTTG	PreBCRi I	0
ACTTCGCAGTATGAGT	Lambda Pre B	2.48491		ACTTCGCAGTATGAGT	Lambda Pre B	1.09861		ACTTCGCAGTATGAGT	Lambda Pre B	0
ACTTCGCCAAATCCCA	Lambda Pre B	3.3322		ACTTCGCCAAATCCCA	Lambda Pre B	0.693147		ACTTCGCCAAATCCCA	Lambda Pre B	0
ACTTCGCCAAGACGGT	Pro B VDJ	3.3322		ACTTCGCCAAGACGGT	Pro B VDJ	0		ACTTCGCCAAGACGGT	Pro B VDJ	0
ACTTCGCCACGAGGAT	Kappa Pre B	3.49651		ACTTCGCCACGAGGAT	Kappa Pre B	0		ACTTCGCCACGAGGAT	Kappa Pre B	0
ACTTCGCCACGCCAGT	PreBCRi II G2/M phase	2.83321		ACTTCGCCACGCCAGT	PreBCRi II G2/M phase	0		ACTTCGCCACGCCAGT	PreBCRi II G2/M phase	0
ACTTCGCGTTTAGACC	Immature B	2.19722		ACTTCGCGTTTAGACC	Immature B	0		ACTTCGCGTTTAGACC	Immature B	0
ACTTCGCTCATTGCGA	PreBCRi I	2.99573		ACTTCGCTCATTGCGA	PreBCRi I	0.693147		ACTTCGCTCATTGCGA	PreBCRi I	1.09861
ACTTTCAAGATGTAGT	Plasma Cells	0		ACTTTCAAGATGTAGT	Plasma Cells	0		ACTTTCAAGATGTAGT	Plasma Cells	0
ACTTTCAAGATTGATG	Cycling Immature B	1.60944		ACTTTCAAGATTGATG	Cycling Immature B	0		ACTTTCAAGATTGATG	Cycling Immature B	0
ACTTTCAAGCCGGAAT	Kappa Pre B	3.13549		ACTTTCAAGCCGGAAT	Kappa Pre B	0		ACTTTCAAGCCGGAAT	Kappa Pre B	0
ACTTTCACAACTCCCT	Pro B VDJ	3.61092		ACTTTCACAACTCCCT	Pro B VDJ	0.693147		ACTTTCACAACTCCCT	Pro B VDJ	0.693147
ACTTTCACACCAGTTA	Kappa Pre B	2.94444		ACTTTCACACCAGTTA	Kappa Pre B	0		ACTTTCACACCAGTTA	Kappa Pre B	0
ACTTTCACAGCTCTGG	Immature B	1.79176		ACTTTCACAGCTCTGG	Immature B	0		ACTTTCACAGCTCTGG	Immature B	0.693147
ACTTTCAGTCGAATGG	PreBCRi I	2.48491		ACTTTCAGTCGAATGG	PreBCRi I	0		ACTTTCAGTCGAATGG	PreBCRi I	1.09861
ACTTTCAGTGAATGTA	Mature B	0		ACTTTCAGTGAATGTA	Mature B	0.693147		ACTTTCAGTGAATGTA	Mature B	0
ACTTTCAGTTACACTG	Pro B VDJ	3.29584		ACTTTCAGTTACACTG	Pro B VDJ	0		ACTTTCAGTTACACTG	Pro B VDJ	0
ACTTTCAGTTCCTACC	Immature B	3.21888		ACTTTCAGTTCCTACC	Immature B	0		ACTTTCAGTTCCTACC	Immature B	0
ACTTTCATCATTCGTT	Immature B	1.79176		ACTTTCATCATTCGTT	Immature B	0.693147		ACTTTCATCATTCGTT	Immature B	0
ACTTTCATCGCTCCTA	Immature B	2.77259		ACTTTCATCGCTCCTA	Immature B	0		ACTTTCATCGCTCCTA	Immature B	0
ACTTTCATCTTCCCGA	Plasma Cells	0		ACTTTCATCTTCCCGA	Plasma Cells	0		ACTTTCATCTTCCCGA	Plasma Cells	0
ACTTTGTAGACGCCAA	Cycling Immature B	1.60944		ACTTTGTAGACGCCAA	Cycling Immature B	0.693147		ACTTTGTAGACGCCAA	Cycling Immature B	0.693147
ACTTTGTCAACCCTAA	Prepro B	0		ACTTTGTCAACCCTAA	Prepro B	0		ACTTTGTCAACCCTAA	Prepro B	0
ACTTTGTGTACGCTAT	Kappa Pre B	3.2581		ACTTTGTGTACGCTAT	Kappa Pre B	0.693147		ACTTTGTGTACGCTAT	Kappa Pre B	0.693147
ACTTTGTGTATGAAAC	Immature B	1.38629		ACTTTGTGTATGAAAC	Immature B	1.09861		ACTTTGTGTATGAAAC	Immature B	0
ACTTTGTGTCCAACGC	PreBCRd	0.693147		ACTTTGTGTCCAACGC	PreBCRd	0		ACTTTGTGTCCAACGC	PreBCRd	1.09861
ACTTTGTGTCCACGCA	Pro B VDJ	3.61092		ACTTTGTGTCCACGCA	Pro B VDJ	0.693147		ACTTTGTGTCCACGCA	Pro B VDJ	0.693147
ACTTTGTTCAGTGATC	Immature B	1.60944		ACTTTGTTCAGTGATC	Immature B	0		ACTTTGTTCAGTGATC	Immature B	0
ACTTTGTTCGACGATT	PreBCRi II G2/M phase	1.60944		ACTTTGTTCGACGATT	PreBCRi II G2/M phase	0.693147		ACTTTGTTCGACGATT	PreBCRi II G2/M phase	0.693147
AGAAATGAGACGCAGT	Kappa Pre B	3.04452		AGAAATGAGACGCAGT	Kappa Pre B	0		AGAAATGAGACGCAGT	Kappa Pre B	0.693147
AGAAATGAGTGGAAGA	Lambda Pre B	3.43399		AGAAATGAGTGGAAGA	Lambda Pre B	0		AGAAATGAGTGGAAGA	Lambda Pre B	0
AGAAATGCAAGAGGCT	Kappa Pre B	2.63906		AGAAATGCAAGAGGCT	Kappa Pre B	0		AGAAATGCAAGAGGCT	Kappa Pre B	0.693147
AGAAATGGTCCACATA	Kappa Pre B	3.58352		AGAAATGGTCCACATA	Kappa Pre B	0		AGAAATGGTCCACATA	Kappa Pre B	0
AGAACAAAGGTAGTCG	PreBCRi I	1.94591		AGAACAAAGGTAGTCG	PreBCRi I	0		AGAACAAAGGTAGTCG	PreBCRi I	0
AGAACAAAGTAACCTC	Immature B	1.38629		AGAACAAAGTAACCTC	Immature B	0.693147		AGAACAAAGTAACCTC	Immature B	0
AGAACAAAGTGGCCTC	Kappa Pre B	3.04452		AGAACAAAGTGGCCTC	Kappa Pre B	0		AGAACAAAGTGGCCTC	Kappa Pre B	0
AGAACAACACGAAAGC	PreBCRi I	2.3979		AGAACAACACGAAAGC	PreBCRi I	0.693147		AGAACAACACGAAAGC	PreBCRi I	0.693147
AGAACAACAGTCGGTC	Pro B VDJ	3.73767		AGAACAACAGTCGGTC	Pro B VDJ	0.693147		AGAACAACAGTCGGTC	Pro B VDJ	0
AGAACAACATTCTTCA	PreBCRi II S phase	0.693147		AGAACAACATTCTTCA	PreBCRi II S phase	0.693147		AGAACAACATTCTTCA	PreBCRi II S phase	0
AGAACAAGTTGGGAAC	Pro B VDJ	2.94444		AGAACAAGTTGGGAAC	Pro B VDJ	1.09861		AGAACAAGTTGGGAAC	Pro B VDJ	0
AGAACAATCGCTTGCT	Cycling Pro B	2.07944		AGAACAATCGCTTGCT	Cycling Pro B	0		AGAACAATCGCTTGCT	Cycling Pro B	0
AGAACCTAGAGGATCC	PreBCRi II G2/M phase	2.19722		AGAACCTAGAGGATCC	PreBCRi II G2/M phase	0		AGAACCTAGAGGATCC	PreBCRi II G2/M phase	0.693147
AGAACCTAGATGTTGA	PreBCRi II S phase	3.21888		AGAACCTAGATGTTGA	PreBCRi II S phase	1.09861		AGAACCTAGATGTTGA	PreBCRi II S phase	0
AGAACCTAGGTGATAT	Immature B	2.56495		AGAACCTAGGTGATAT	Immature B	0		AGAACCTAGGTGATAT	Immature B	0
AGAACCTCACAAGCAG	Immature B	2.70805		AGAACCTCACAAGCAG	Immature B	0		AGAACCTCACAAGCAG	Immature B	0.693147
AGAACCTCACAGACGA	Lambda Pre B	3.3322		AGAACCTCACAGACGA	Lambda Pre B	0		AGAACCTCACAGACGA	Lambda Pre B	0
AGAACCTCACTAGTAC	Pro B VDJ	2.89037		AGAACCTCACTAGTAC	Pro B VDJ	0.693147		AGAACCTCACTAGTAC	Pro B VDJ	0
AGAACCTGTCCCGTGA	Kappa Pre B	3.55535		AGAACCTGTCCCGTGA	Kappa Pre B	0		AGAACCTGTCCCGTGA	Kappa Pre B	0
AGAACCTGTCGTCAGC	Mature B	1.60944		AGAACCTGTCGTCAGC	Mature B	0		AGAACCTGTCGTCAGC	Mature B	0
AGAACCTGTTAATCGC	Prepro B	0		AGAACCTGTTAATCGC	Prepro B	0		AGAACCTGTTAATCGC	Prepro B	0
AGAAGCGAGCAAGTCG	Immature B	2.3979		AGAAGCGAGCAAGTCG	Immature B	1.09861		AGAAGCGAGCAAGTCG	Immature B	1.38629
AGAAGCGAGCGCATCC	PreBCRd	0.693147		AGAAGCGAGCGCATCC	PreBCRd	0		AGAAGCGAGCGCATCC	PreBCRd	0
AGAAGCGAGGACTTCT	Pro B VDJ	2.56495		AGAAGCGAGGACTTCT	Pro B VDJ	0.693147		AGAAGCGAGGACTTCT	Pro B VDJ	0
AGAAGCGCACGTAGTT	PreBCRi I	2.94444		AGAAGCGCACGTAGTT	PreBCRi I	0.693147		AGAAGCGCACGTAGTT	PreBCRi I	0
AGAAGCGGTACAGTCT	PreBCRi II S phase	1.94591		AGAAGCGGTACAGTCT	PreBCRi II S phase	0.693147		AGAAGCGGTACAGTCT	PreBCRi II S phase	0
AGAAGCGGTATTAAGG	Pro B VDJ	3.3322		AGAAGCGGTATTAAGG	Pro B VDJ	0		AGAAGCGGTATTAAGG	Pro B VDJ	0
AGAAGCGGTTGTACGT	Immature B	3.21888		AGAAGCGGTTGTACGT	Immature B	0		AGAAGCGGTTGTACGT	Immature B	0
AGAAGCGGTTTGCAGT	Immature B	2.77259		AGAAGCGGTTTGCAGT	Immature B	0		AGAAGCGGTTTGCAGT	Immature B	0.693147
AGAAGCGTCACGACTA	Lambda Pre B	2.83321		AGAAGCGTCACGACTA	Lambda Pre B	0		AGAAGCGTCACGACTA	Lambda Pre B	0
AGAAGCGTCCGATAGT	PreBCRi I	2.77259		AGAAGCGTCCGATAGT	PreBCRi I	0		AGAAGCGTCCGATAGT	PreBCRi I	0.693147
AGAAGCGTCGAAGGAC	PreBCRd	0.693147		AGAAGCGTCGAAGGAC	PreBCRd	0		AGAAGCGTCGAAGGAC	PreBCRd	0
AGAAGTAAGAACAAGG	Mature B	2.07944		AGAAGTAAGAACAAGG	Mature B	0		AGAAGTAAGAACAAGG	Mature B	0.693147
AGAAGTAAGACGGTTG	Lambda Pre B	3.04452		AGAAGTAAGACGGTTG	Lambda Pre B	1.09861		AGAAGTAAGACGGTTG	Lambda Pre B	1.09861
AGAAGTAAGGAACGAA	Immature B	2.77259		AGAAGTAAGGAACGAA	Immature B	0.693147		AGAAGTAAGGAACGAA	Immature B	0.693147
AGAAGTAAGGGCAGTT	PreBCRi I	1.38629		AGAAGTAAGGGCAGTT	PreBCRi I	0		AGAAGTAAGGGCAGTT	PreBCRi I	0.693147
AGAAGTAGTTTACACG	PreBCRd	1.38629		AGAAGTAGTTTACACG	PreBCRd	0.693147		AGAAGTAGTTTACACG	PreBCRd	0
AGAAGTAGTTTCTATC	Prepro B	0.693147		AGAAGTAGTTTCTATC	Prepro B	0		AGAAGTAGTTTCTATC	Prepro B	0
AGAAGTATCTCAGAAC	Pro B VDJ	3.29584		AGAAGTATCTCAGAAC	Pro B VDJ	1.09861		AGAAGTATCTCAGAAC	Pro B VDJ	0
AGAAGTATCTTACACT	Pro B VDJ	3.04452		AGAAGTATCTTACACT	Pro B VDJ	0		AGAAGTATCTTACACT	Pro B VDJ	0
AGACAAAAGCCTATCA	Mature B	2.63906		AGACAAAAGCCTATCA	Mature B	0		AGACAAAAGCCTATCA	Mature B	0
AGACAAACAGAGACTG	PreBCRi I	2.19722		AGACAAACAGAGACTG	PreBCRi I	0.693147		AGACAAACAGAGACTG	PreBCRi I	0
AGACAAACAGTCGGTC	PreBCRi I	3.13549		AGACAAACAGTCGGTC	PreBCRi I	0		AGACAAACAGTCGGTC	PreBCRi I	0.693147
AGACAAATCATTACTC	Mature B	2.07944		AGACAAATCATTACTC	Mature B	0		AGACAAATCATTACTC	Mature B	0
AGACAAATCCGCGATG	Immature B	2.30259		AGACAAATCCGCGATG	Immature B	0		AGACAAATCCGCGATG	Immature B	0.693147
AGACAAATCGCTCATC	PreBCRi I	2.56495		AGACAAATCGCTCATC	PreBCRi I	0		AGACAAATCGCTCATC	PreBCRi I	0.693147
AGACAAATCTCACCCA	Kappa Pre B	3.17805		AGACAAATCTCACCCA	Kappa Pre B	0		AGACAAATCTCACCCA	Kappa Pre B	0
AGACACTAGCAAACAT	PreBCRd	1.79176		AGACACTAGCAAACAT	PreBCRd	0		AGACACTAGCAAACAT	PreBCRd	0
AGACACTAGGCACCAA	Kappa Pre B	3.09104		AGACACTAGGCACCAA	Kappa Pre B	0		AGACACTAGGCACCAA	Kappa Pre B	0.693147
AGACACTGTCACAGAG	Pro B VDJ	3.55535		AGACACTGTCACAGAG	Pro B VDJ	0		AGACACTGTCACAGAG	Pro B VDJ	0
AGACACTGTTACGATC	Pro B VDJ	3.17805		AGACACTGTTACGATC	Pro B VDJ	0		AGACACTGTTACGATC	Pro B VDJ	0
AGACACTGTTCAAAGA	PreBCRi II S phase	1.38629		AGACACTGTTCAAAGA	PreBCRi II S phase	0		AGACACTGTTCAAAGA	PreBCRi II S phase	0
AGACACTGTTCTCCTG	PreBCRi I	2.07944		AGACACTGTTCTCCTG	PreBCRi I	0		AGACACTGTTCTCCTG	PreBCRi I	0
AGACAGGAGAGAGCCT	Mature B	2.19722		AGACAGGAGAGAGCCT	Mature B	0		AGACAGGAGAGAGCCT	Mature B	0.693147
AGACAGGAGGGCCTCT	PreBCRi I	1.60944		AGACAGGAGGGCCTCT	PreBCRi I	0		AGACAGGAGGGCCTCT	PreBCRi I	0
AGACAGGCAAGCAATA	Cycling Pro B	1.60944		AGACAGGCAAGCAATA	Cycling Pro B	0		AGACAGGCAAGCAATA	Cycling Pro B	0
AGACAGGGTAATGCGG	Kappa Pre B	2.63906		AGACAGGGTAATGCGG	Kappa Pre B	0.693147		AGACAGGGTAATGCGG	Kappa Pre B	0
AGACAGGGTACAGGTG	Mature B	1.60944		AGACAGGGTACAGGTG	Mature B	0.693147		AGACAGGGTACAGGTG	Mature B	0.693147
AGACAGGGTATGGAGC	Immature B	3.3322		AGACAGGGTATGGAGC	Immature B	1.38629		AGACAGGGTATGGAGC	Immature B	0
AGACAGGGTCAACACT	Mature B	1.60944		AGACAGGGTCAACACT	Mature B	0		AGACAGGGTCAACACT	Mature B	0.693147
AGACAGGGTCAGACGA	PreBCRi II G2/M phase	2.3979		AGACAGGGTCAGACGA	PreBCRi II G2/M phase	0		AGACAGGGTCAGACGA	PreBCRi II G2/M phase	1.38629
AGACAGGGTTCCGCGA	Immature B	3.68888		AGACAGGGTTCCGCGA	Immature B	1.60944		AGACAGGGTTCCGCGA	Immature B	0
AGACAGGTCTCACCCA	PreBCRi II G2/M phase	2.48491		AGACAGGTCTCACCCA	PreBCRi II G2/M phase	0		AGACAGGTCTCACCCA	PreBCRi II G2/M phase	1.09861
AGACAGGTCTCACTCG	Lambda Pre B	2.77259		AGACAGGTCTCACTCG	Lambda Pre B	0		AGACAGGTCTCACTCG	Lambda Pre B	0
AGACCATAGCTCGGCT	PreBCRi II S phase	2.3979		AGACCATAGCTCGGCT	PreBCRi II S phase	0.693147		AGACCATAGCTCGGCT	PreBCRi II S phase	1.38629
AGACCATAGTAAATGC	PreBCRd	1.79176		AGACCATAGTAAATGC	PreBCRd	0.693147		AGACCATAGTAAATGC	PreBCRd	0
AGACCATAGTCACGAG	PreBCRi I	2.94444		AGACCATAGTCACGAG	PreBCRi I	0		AGACCATAGTCACGAG	PreBCRi I	0
AGACCATCAAGGACAC	Pro B VDJ	3.68888		AGACCATCAAGGACAC	Pro B VDJ	0		AGACCATCAAGGACAC	Pro B VDJ	0
AGACCATCACCTGCTT	Kappa Pre B	3.49651		AGACCATCACCTGCTT	Kappa Pre B	0.693147		AGACCATCACCTGCTT	Kappa Pre B	0.693147
AGACCATCACGGTGCT	PreBCRi I	2.83321		AGACCATCACGGTGCT	PreBCRi I	0.693147		AGACCATCACGGTGCT	PreBCRi I	0.693147
AGACCATCATACAGAA	Pro B VDJ	3.68888		AGACCATCATACAGAA	Pro B VDJ	0.693147		AGACCATCATACAGAA	Pro B VDJ	0
AGACCATCATGTCGTA	PreBCRd	0		AGACCATCATGTCGTA	PreBCRd	0		AGACCATCATGTCGTA	PreBCRd	0
AGACCATGTCGGTACC	PreBCRi I	1.60944		AGACCATGTCGGTACC	PreBCRi I	0		AGACCATGTCGGTACC	PreBCRi I	0.693147
AGACCATGTGCCCAGT	High Mitochondrial B	1.09861		AGACCATGTGCCCAGT	High Mitochondrial B	0		AGACCATGTGCCCAGT	High Mitochondrial B	0.693147
AGACCATGTGTAGGAC	Kappa Pre B	2.94444		AGACCATGTGTAGGAC	Kappa Pre B	0.693147		AGACCATGTGTAGGAC	Kappa Pre B	0
AGACCATTCACAAGAA	PreBCRi I	0.693147		AGACCATTCACAAGAA	PreBCRi I	0		AGACCATTCACAAGAA	PreBCRi I	0
AGACCATTCGAGAGAC	Kappa Pre B	3.58352		AGACCATTCGAGAGAC	Kappa Pre B	0		AGACCATTCGAGAGAC	Kappa Pre B	0
AGACCCGGTCGATTCA	PreBCRi I	0.693147		AGACCCGGTCGATTCA	PreBCRi I	0		AGACCCGGTCGATTCA	PreBCRi I	1.09861
AGACCCGGTTAAGCAA	Prepro B	0		AGACCCGGTTAAGCAA	Prepro B	0		AGACCCGGTTAAGCAA	Prepro B	0
AGACCCGTCAAGAAAC	Pro B VDJ	3.13549		AGACCCGTCAAGAAAC	Pro B VDJ	0		AGACCCGTCAAGAAAC	Pro B VDJ	0
AGACCCGTCGAAATCC	Mature B	2.48491		AGACCCGTCGAAATCC	Mature B	0.693147		AGACCCGTCGAAATCC	Mature B	0
AGACCCGTCGCTCTCA	Kappa Pre B	3.93183		AGACCCGTCGCTCTCA	Kappa Pre B	0		AGACCCGTCGCTCTCA	Kappa Pre B	0
AGACTCAGTAGGCTCC	Kappa Pre B	3.43399		AGACTCAGTAGGCTCC	Kappa Pre B	0		AGACTCAGTAGGCTCC	Kappa Pre B	0
AGACTCATCTATCGCC	Mature B	1.60944		AGACTCATCTATCGCC	Mature B	0		AGACTCATCTATCGCC	Mature B	0
AGAGAATAGAGAGCGG	Mature B	0.693147		AGAGAATAGAGAGCGG	Mature B	0		AGAGAATAGAGAGCGG	Mature B	0
AGAGAATAGGTCCAGA	PreBCRi I	2.19722		AGAGAATAGGTCCAGA	PreBCRi I	1.09861		AGAGAATAGGTCCAGA	PreBCRi I	0
AGAGAATAGTCTAGCT	Mature B	1.60944		AGAGAATAGTCTAGCT	Mature B	0.693147		AGAGAATAGTCTAGCT	Mature B	0
AGAGAATCATATGCGT	Kappa Pre B	3.49651		AGAGAATCATATGCGT	Kappa Pre B	0		AGAGAATCATATGCGT	Kappa Pre B	0
AGAGAATGTATGGTAA	PreBCRd	1.09861		AGAGAATGTATGGTAA	PreBCRd	0.693147		AGAGAATGTATGGTAA	PreBCRd	0
AGAGAATGTTTGGGTT	Cycling Pro B	1.79176		AGAGAATGTTTGGGTT	Cycling Pro B	0		AGAGAATGTTTGGGTT	Cycling Pro B	0
AGAGAATTCCGACAGC	Immature B	0.693147		AGAGAATTCCGACAGC	Immature B	1.09861		AGAGAATTCCGACAGC	Immature B	0
AGAGAATTCTCTGCTG	PreBCRi II G2/M phase	2.07944		AGAGAATTCTCTGCTG	PreBCRi II G2/M phase	0		AGAGAATTCTCTGCTG	PreBCRi II G2/M phase	0
AGAGAGCAGGCTAAAT	Immature B	2.07944		AGAGAGCAGGCTAAAT	Immature B	0		AGAGAGCAGGCTAAAT	Immature B	1.09861
AGAGAGCAGGCTTCCG	Immature B	3.21888		AGAGAGCAGGCTTCCG	Immature B	0.693147		AGAGAGCAGGCTTCCG	Immature B	0
AGAGAGCCAGTGGCTC	Immature B	3.80666		AGAGAGCCAGTGGCTC	Immature B	0		AGAGAGCCAGTGGCTC	Immature B	0.693147
AGAGAGCCATCCGAAT	PreBCRi I	2.56495		AGAGAGCCATCCGAAT	PreBCRi I	0		AGAGAGCCATCCGAAT	PreBCRi I	0
AGAGAGCGTACGAGTG	Prepro B	0		AGAGAGCGTACGAGTG	Prepro B	0		AGAGAGCGTACGAGTG	Prepro B	0
AGAGAGCTCGAGTCTA	Immature B	3.09104		AGAGAGCTCGAGTCTA	Immature B	0		AGAGAGCTCGAGTCTA	Immature B	0
AGAGAGCTCGTGAGAG	PreBCRi II S phase	2.19722		AGAGAGCTCGTGAGAG	PreBCRi II S phase	0.693147		AGAGAGCTCGTGAGAG	PreBCRi II S phase	0
AGAGAGCTCTTCGGTC	Pro B VDJ	2.89037		AGAGAGCTCTTCGGTC	Pro B VDJ	0		AGAGAGCTCTTCGGTC	Pro B VDJ	0.693147
AGAGAGCTCTTGGTCC	Cycling Pro B	2.94444		AGAGAGCTCTTGGTCC	Cycling Pro B	0		AGAGAGCTCTTGGTCC	Cycling Pro B	0
AGAGCAGAGCGCAATG	PreBCRi I	0		AGAGCAGAGCGCAATG	PreBCRi I	0		AGAGCAGAGCGCAATG	PreBCRi I	0
AGAGCAGCAGCAGACA	Immature B	1.94591		AGAGCAGCAGCAGACA	Immature B	0		AGAGCAGCAGCAGACA	Immature B	0
AGAGCAGCAGGACTAG	PreBCRi I	2.70805		AGAGCAGCAGGACTAG	PreBCRi I	0.693147		AGAGCAGCAGGACTAG	PreBCRi I	0.693147
AGAGCCCGTACTTCCC	PreBCRi I	0		AGAGCCCGTACTTCCC	PreBCRi I	0.693147		AGAGCCCGTACTTCCC	PreBCRi I	0
AGAGCCCGTCCGGCAT	PreBCRi I	2.99573		AGAGCCCGTCCGGCAT	PreBCRi I	0		AGAGCCCGTCCGGCAT	PreBCRi I	0
AGAGCCCGTCTACGTA	PreBCRi I	2.83321		AGAGCCCGTCTACGTA	PreBCRi I	0		AGAGCCCGTCTACGTA	PreBCRi I	0.693147
AGAGCCCGTGCATGTT	Pro B VDJ	2.70805		AGAGCCCGTGCATGTT	Pro B VDJ	0.693147		AGAGCCCGTGCATGTT	Pro B VDJ	0
AGAGCCCGTGGAACAC	PreBCRi I	2.48491		AGAGCCCGTGGAACAC	PreBCRi I	0		AGAGCCCGTGGAACAC	PreBCRi I	1.09861
AGAGCCCTCAAGCCCG	Pro B VDJ	3.3322		AGAGCCCTCAAGCCCG	Pro B VDJ	0		AGAGCCCTCAAGCCCG	Pro B VDJ	0
AGAGCCCTCCCGATCT	Lambda Pre B	2.94444		AGAGCCCTCCCGATCT	Lambda Pre B	0.693147		AGAGCCCTCCCGATCT	Lambda Pre B	0.693147
AGAGCCCTCTAAGCGT	PreBCRi II S phase	1.94591		AGAGCCCTCTAAGCGT	PreBCRi II S phase	0.693147		AGAGCCCTCTAAGCGT	PreBCRi II S phase	0
AGATAGAAGAGAGGGC	PreBCRi II S phase	2.77259		AGATAGAAGAGAGGGC	PreBCRi II S phase	1.09861		AGATAGAAGAGAGGGC	PreBCRi II S phase	1.09861
AGATAGAAGATCGCCC	PreBCRi I	1.38629		AGATAGAAGATCGCCC	PreBCRi I	0		AGATAGAAGATCGCCC	PreBCRi I	0
AGATAGAAGGTCACAG	Lambda Pre B	3.3322		AGATAGAAGGTCACAG	Lambda Pre B	0		AGATAGAAGGTCACAG	Lambda Pre B	0
AGATAGAAGTGGTTGG	Immature B	1.38629		AGATAGAAGTGGTTGG	Immature B	0		AGATAGAAGTGGTTGG	Immature B	0
AGATAGACACAGCGCT	PreBCRi I	3.17805		AGATAGACACAGCGCT	PreBCRi I	0.693147		AGATAGACACAGCGCT	PreBCRi I	0.693147
AGATAGACACTGTCGG	Cycling Immature B	1.79176		AGATAGACACTGTCGG	Cycling Immature B	0.693147		AGATAGACACTGTCGG	Cycling Immature B	0.693147
AGATAGAGTACGCTTA	Prepro B	2.70805		AGATAGAGTACGCTTA	Prepro B	0		AGATAGAGTACGCTTA	Prepro B	0
AGATCCACAAGAGCTG	Mature B	1.79176		AGATCCACAAGAGCTG	Mature B	0		AGATCCACAAGAGCTG	Mature B	0
AGATCCACAGCTCGGT	Cycling Pro B	2.83321		AGATCCACAGCTCGGT	Cycling Pro B	0		AGATCCACAGCTCGGT	Cycling Pro B	0
AGATCCAGTTAAGACA	High Mitochondrial B	1.79176		AGATCCAGTTAAGACA	High Mitochondrial B	0.693147		AGATCCAGTTAAGACA	High Mitochondrial B	0
AGATCCATCCTGCCAT	Mature B	1.94591		AGATCCATCCTGCCAT	Mature B	0		AGATCCATCCTGCCAT	Mature B	0
AGATCGTCAAGCTCTA	Cycling Pro B	2.48491		AGATCGTCAAGCTCTA	Cycling Pro B	0.693147		AGATCGTCAAGCTCTA	Cycling Pro B	0
AGATCGTCAGTTTCGA	PreBCRi I	1.38629		AGATCGTCAGTTTCGA	PreBCRi I	0		AGATCGTCAGTTTCGA	PreBCRi I	0.693147
AGATCGTGTTTCCATT	PreBCRi I	2.63906		AGATCGTGTTTCCATT	PreBCRi I	0		AGATCGTGTTTCCATT	PreBCRi I	0.693147
AGATCGTTCATGCCGG	High Mitochondrial B	3.91202		AGATCGTTCATGCCGG	High Mitochondrial B	0		AGATCGTTCATGCCGG	High Mitochondrial B	1.09861
AGATCGTTCCAACTGA	Immature B	1.60944		AGATCGTTCCAACTGA	Immature B	1.38629		AGATCGTTCCAACTGA	Immature B	0
AGATCGTTCCTGTAAG	Kappa Pre B	3.71357		AGATCGTTCCTGTAAG	Kappa Pre B	0		AGATCGTTCCTGTAAG	Kappa Pre B	1.09861
AGATCGTTCGTTCTGC	Immature B	1.60944		AGATCGTTCGTTCTGC	Immature B	0.693147		AGATCGTTCGTTCTGC	Immature B	0
AGATCGTTCTACCACC	Immature B	2.70805		AGATCGTTCTACCACC	Immature B	0		AGATCGTTCTACCACC	Immature B	0.693147
AGATGAAAGGCCACTC	Plasma Cells	0		AGATGAAAGGCCACTC	Plasma Cells	0		AGATGAAAGGCCACTC	Plasma Cells	0
AGATGAACACAGTATC	Prepro B	0		AGATGAACACAGTATC	Prepro B	0		AGATGAACACAGTATC	Prepro B	0
AGATGAAGTACCTATG	PreBCRi I	3.04452		AGATGAAGTACCTATG	PreBCRi I	0		AGATGAAGTACCTATG	PreBCRi I	0.693147
AGATGAATCCTCAGAA	Immature B	0		AGATGAATCCTCAGAA	Immature B	0.693147		AGATGAATCCTCAGAA	Immature B	0
AGATGCTAGAAGCTCG	Kappa Pre B	3.17805		AGATGCTAGAAGCTCG	Kappa Pre B	0		AGATGCTAGAAGCTCG	Kappa Pre B	0
AGATGCTAGAGCTTTC	Immature B	3.49651		AGATGCTAGAGCTTTC	Immature B	0		AGATGCTAGAGCTTTC	Immature B	0
AGATGCTAGGTGAGCT	Lambda Pre B	3.29584		AGATGCTAGGTGAGCT	Lambda Pre B	0		AGATGCTAGGTGAGCT	Lambda Pre B	0
AGATGCTCACGAGGAT	Kappa Pre B	3.68888		AGATGCTCACGAGGAT	Kappa Pre B	0		AGATGCTCACGAGGAT	Kappa Pre B	0
AGATGCTCATCCAACA	Mature B	1.60944		AGATGCTCATCCAACA	Mature B	0		AGATGCTCATCCAACA	Mature B	0
AGATGCTGTACTCGAT	Immature B	2.48491		AGATGCTGTACTCGAT	Immature B	0.693147		AGATGCTGTACTCGAT	Immature B	0
AGATGCTGTAGTGCGA	Pro B VDJ	3.17805		AGATGCTGTAGTGCGA	Pro B VDJ	0		AGATGCTGTAGTGCGA	Pro B VDJ	0
AGATGCTGTATAGGGC	PreBCRi I	1.09861		AGATGCTGTATAGGGC	PreBCRi I	0.693147		AGATGCTGTATAGGGC	PreBCRi I	0.693147
AGATGCTGTCCATAGT	PreBCRi I	2.94444		AGATGCTGTCCATAGT	PreBCRi I	0		AGATGCTGTCCATAGT	PreBCRi I	0.693147
AGATGCTGTGCGGATA	Pro B VDJ	3.46574		AGATGCTGTGCGGATA	Pro B VDJ	0.693147		AGATGCTGTGCGGATA	Pro B VDJ	0
AGATGCTGTGTTAAAG	Pro B VDJ	3.04452		AGATGCTGTGTTAAAG	Pro B VDJ	0		AGATGCTGTGTTAAAG	Pro B VDJ	0
AGATGCTGTTAGAGTA	Cycling Pro B	2.56495		AGATGCTGTTAGAGTA	Cycling Pro B	0.693147		AGATGCTGTTAGAGTA	Cycling Pro B	0
AGATGCTTCTTCCGTG	Immature B	2.63906		AGATGCTTCTTCCGTG	Immature B	0		AGATGCTTCTTCCGTG	Immature B	0
AGCATCAAGATTGACA	Mature B	3.13549		AGCATCAAGATTGACA	Mature B	0.693147		AGCATCAAGATTGACA	Mature B	0.693147
AGCATCACATCCGAAT	Immature B	3.09104		AGCATCACATCCGAAT	Immature B	0.693147		AGCATCACATCCGAAT	Immature B	0.693147
AGCATCACATGATCTG	Mature B	1.79176		AGCATCACATGATCTG	Mature B	1.09861		AGCATCACATGATCTG	Mature B	0
AGCATCACATGTACGT	Prepro B	0.693147		AGCATCACATGTACGT	Prepro B	0		AGCATCACATGTACGT	Prepro B	0
AGCATCAGTCGTACTA	Lambda Pre B	3.13549		AGCATCAGTCGTACTA	Lambda Pre B	0.693147		AGCATCAGTCGTACTA	Lambda Pre B	0
AGCATCAGTTGCAAGG	PreBCRi I	1.79176		AGCATCAGTTGCAAGG	PreBCRi I	0		AGCATCAGTTGCAAGG	PreBCRi I	0
AGCATCATCCACCCTA	PreBCRi I	2.07944		AGCATCATCCACCCTA	PreBCRi I	0.693147		AGCATCATCCACCCTA	PreBCRi I	0
AGCATCATCTGGTGGC	Mature B	2.70805		AGCATCATCTGGTGGC	Mature B	0		AGCATCATCTGGTGGC	Mature B	0
AGCCAATAGCCATATC	High Mitochondrial B	2.89037		AGCCAATAGCCATATC	High Mitochondrial B	0		AGCCAATAGCCATATC	High Mitochondrial B	0.693147
AGCCAATAGGGATCTG	Immature B	2.3979		AGCCAATAGGGATCTG	Immature B	0		AGCCAATAGGGATCTG	Immature B	0
AGCCAATAGTGCAGCA	Mature B	2.19722		AGCCAATAGTGCAGCA	Mature B	0		AGCCAATAGTGCAGCA	Mature B	0
AGCCAATTCAGACCGC	Immature B	2.63906		AGCCAATTCAGACCGC	Immature B	0.693147		AGCCAATTCAGACCGC	Immature B	0
AGCCACGAGCGATCGA	Lambda Pre B	3.17805		AGCCACGAGCGATCGA	Lambda Pre B	1.09861		AGCCACGAGCGATCGA	Lambda Pre B	1.09861
AGCCACGAGCTTAGTC	Kappa Pre B	2.89037		AGCCACGAGCTTAGTC	Kappa Pre B	0		AGCCACGAGCTTAGTC	Kappa Pre B	0
AGCCACGAGGACATCG	Prepro B	0		AGCCACGAGGACATCG	Prepro B	0		AGCCACGAGGACATCG	Prepro B	0
AGCCACGCACAGCCAC	Mature B	1.38629		AGCCACGCACAGCCAC	Mature B	0		AGCCACGCACAGCCAC	Mature B	0
AGCCACGCAGCGTATT	Cycling Pro B	2.83321		AGCCACGCAGCGTATT	Cycling Pro B	0.693147		AGCCACGCAGCGTATT	Cycling Pro B	0
AGCCACGTCCGCGGAT	Kappa Pre B	3.3673		AGCCACGTCCGCGGAT	Kappa Pre B	0		AGCCACGTCCGCGGAT	Kappa Pre B	0
AGCCACGTCCGGCAAC	PreBCRd	1.94591		AGCCACGTCCGGCAAC	PreBCRd	0		AGCCACGTCCGGCAAC	PreBCRd	0
AGCCAGCAGATTTGCC	PreBCRi II S phase	2.3979		AGCCAGCAGATTTGCC	PreBCRi II S phase	0.693147		AGCCAGCAGATTTGCC	PreBCRi II S phase	0
AGCCAGCAGTCAAGCG	Mature B	2.48491		AGCCAGCAGTCAAGCG	Mature B	0		AGCCAGCAGTCAAGCG	Mature B	0
AGCCAGCAGTCTGCAT	Cycling Pro B	2.30259		AGCCAGCAGTCTGCAT	Cycling Pro B	0		AGCCAGCAGTCTGCAT	Cycling Pro B	0
AGCCAGCCAGGAATCG	PreBCRi I	2.30259		AGCCAGCCAGGAATCG	PreBCRi I	0		AGCCAGCCAGGAATCG	PreBCRi I	1.09861
AGCCAGCTCAATGTCG	Mature B	2.07944		AGCCAGCTCAATGTCG	Mature B	0.693147		AGCCAGCTCAATGTCG	Mature B	0
AGCCAGCTCATGCCAA	Immature B	2.89037		AGCCAGCTCATGCCAA	Immature B	0		AGCCAGCTCATGCCAA	Immature B	1.09861
AGCCAGCTCCATCTAT	Immature B	3.68888		AGCCAGCTCCATCTAT	Immature B	0		AGCCAGCTCCATCTAT	Immature B	0
AGCGATTAGGACCCAA	Immature B	3.43399		AGCGATTAGGACCCAA	Immature B	0		AGCGATTAGGACCCAA	Immature B	0
AGCGATTCAGAACTAA	Prepro B	0		AGCGATTCAGAACTAA	Prepro B	0		AGCGATTCAGAACTAA	Prepro B	0.693147
AGCGATTCAGCGGATA	PreBCRd	0		AGCGATTCAGCGGATA	PreBCRd	0.693147		AGCGATTCAGCGGATA	PreBCRd	1.60944
AGCGATTCATAACAGA	Immature B	3.49651		AGCGATTCATAACAGA	Immature B	0		AGCGATTCATAACAGA	Immature B	0
AGCGATTGTAAGTTAG	Cycling Pro B	2.99573		AGCGATTGTAAGTTAG	Cycling Pro B	0		AGCGATTGTAAGTTAG	Cycling Pro B	0.693147
AGCGATTGTCCAGTTA	Plasma Cells	0		AGCGATTGTCCAGTTA	Plasma Cells	0		AGCGATTGTCCAGTTA	Plasma Cells	0
AGCGATTGTGTCACAT	PreBCRi II S phase	1.38629		AGCGATTGTGTCACAT	PreBCRi II S phase	0.693147		AGCGATTGTGTCACAT	PreBCRi II S phase	0.693147
AGCGATTGTTAGGAGC	PreBCRi I	2.56495		AGCGATTGTTAGGAGC	PreBCRi I	0		AGCGATTGTTAGGAGC	PreBCRi I	0.693147
AGCGATTGTTCCGGTG	Pro B VDJ	3.55535		AGCGATTGTTCCGGTG	Pro B VDJ	0		AGCGATTGTTCCGGTG	Pro B VDJ	0.693147
AGCGATTGTTCTCCTG	Pro B VDJ	3.82864		AGCGATTGTTCTCCTG	Pro B VDJ	0		AGCGATTGTTCTCCTG	Pro B VDJ	0.693147
AGCGATTTCACTGAAC	Cycling Pro B	3.29584		AGCGATTTCACTGAAC	Cycling Pro B	0		AGCGATTTCACTGAAC	Cycling Pro B	0.693147
AGCGATTTCAGCTGTA	Pro B VDJ	3.73767		AGCGATTTCAGCTGTA	Pro B VDJ	0.693147		AGCGATTTCAGCTGTA	Pro B VDJ	0
AGCGCCAAGAGCATCG	Mature B	2.19722		AGCGCCAAGAGCATCG	Mature B	0		AGCGCCAAGAGCATCG	Mature B	0
AGCGCCAAGCCTGTCG	PreBCRi I	2.63906		AGCGCCAAGCCTGTCG	PreBCRi I	0		AGCGCCAAGCCTGTCG	PreBCRi I	0.693147
AGCGCCAAGGACTTCT	Cycling Pro B	1.79176		AGCGCCAAGGACTTCT	Cycling Pro B	0		AGCGCCAAGGACTTCT	Cycling Pro B	0
AGCGCCAAGGCCTTCG	Mature B	2.83321		AGCGCCAAGGCCTTCG	Mature B	0.693147		AGCGCCAAGGCCTTCG	Mature B	0
AGCGCCAAGGTAGTCG	PreBCRi II G2/M phase	2.07944		AGCGCCAAGGTAGTCG	PreBCRi II G2/M phase	0.693147		AGCGCCAAGGTAGTCG	PreBCRi II G2/M phase	0
AGCGCCAAGTTACGTC	Kappa Pre B	2.56495		AGCGCCAAGTTACGTC	Kappa Pre B	1.94591		AGCGCCAAGTTACGTC	Kappa Pre B	0
AGCGCCACAATGAAAC	PreBCRi I	2.19722		AGCGCCACAATGAAAC	PreBCRi I	0		AGCGCCACAATGAAAC	PreBCRi I	0
AGCGCCACAATTTCTC	Mature B	2.19722		AGCGCCACAATTTCTC	Mature B	0.693147		AGCGCCACAATTTCTC	Mature B	0.693147
AGCGCCACACAAGTTC	Kappa Pre B	3.7612		AGCGCCACACAAGTTC	Kappa Pre B	0.693147		AGCGCCACACAAGTTC	Kappa Pre B	0
AGCGCCAGTGATCATC	PreBCRd	1.09861		AGCGCCAGTGATCATC	PreBCRd	0		AGCGCCAGTGATCATC	PreBCRd	0
AGCGCCAGTTCTTGCC	Lambda Pre B	3.68888		AGCGCCAGTTCTTGCC	Lambda Pre B	0		AGCGCCAGTTCTTGCC	Lambda Pre B	0
AGCGCCATCCACACCT	Immature B	2.89037		AGCGCCATCCACACCT	Immature B	0.693147		AGCGCCATCCACACCT	Immature B	0
AGCGCCATCCACAGGC	Prepro B	0		AGCGCCATCCACAGGC	Prepro B	0		AGCGCCATCCACAGGC	Prepro B	0
AGCGCCATCGCGGACT	PreBCRi I	1.60944		AGCGCCATCGCGGACT	PreBCRi I	0.693147		AGCGCCATCGCGGACT	PreBCRi I	0
AGCGCCATCTCCGAAA	Cycling Pro B	1.94591		AGCGCCATCTCCGAAA	Cycling Pro B	0		AGCGCCATCTCCGAAA	Cycling Pro B	0
AGCGCTGAGGGTTAGC	Lambda Pre B	2.07944		AGCGCTGAGGGTTAGC	Lambda Pre B	0		AGCGCTGAGGGTTAGC	Lambda Pre B	0
AGCGCTGCAACTCGAT	PreBCRd	1.94591		AGCGCTGCAACTCGAT	PreBCRd	0		AGCGCTGCAACTCGAT	PreBCRd	0
AGCGCTGCAAGACGGT	Kappa Pre B	2.94444		AGCGCTGCAAGACGGT	Kappa Pre B	0		AGCGCTGCAAGACGGT	Kappa Pre B	1.09861
AGCGCTGCACATGACT	Pro B VDJ	3.3322		AGCGCTGCACATGACT	Pro B VDJ	0		AGCGCTGCACATGACT	Pro B VDJ	0
AGCGCTGGTTGTGCCG	Cycling Pro B	2.3979		AGCGCTGGTTGTGCCG	Cycling Pro B	0		AGCGCTGGTTGTGCCG	Cycling Pro B	0
AGCGCTGGTTGTGGCC	Prepro B	0		AGCGCTGGTTGTGGCC	Prepro B	0		AGCGCTGGTTGTGGCC	Prepro B	0.693147
AGCGCTGTCCTCGATC	Plasma Cells	0		AGCGCTGTCCTCGATC	Plasma Cells	0		AGCGCTGTCCTCGATC	Plasma Cells	0
AGCGCTGTCTATCGTT	Prepro B	0		AGCGCTGTCTATCGTT	Prepro B	0		AGCGCTGTCTATCGTT	Prepro B	0
AGCGTATAGCGGTAGT	Kappa Pre B	3.17805		AGCGTATAGCGGTAGT	Kappa Pre B	0		AGCGTATAGCGGTAGT	Kappa Pre B	0.693147
AGCGTATAGTCACAGG	High Mitochondrial B	3.4012		AGCGTATAGTCACAGG	High Mitochondrial B	0		AGCGTATAGTCACAGG	High Mitochondrial B	0.693147
AGCGTATCAATCTCGA	Kappa Pre B	3.46574		AGCGTATCAATCTCGA	Kappa Pre B	0.693147		AGCGTATCAATCTCGA	Kappa Pre B	0
AGCGTATGTCGATTAC	PreBCRi II S phase	3.13549		AGCGTATGTCGATTAC	PreBCRi II S phase	0		AGCGTATGTCGATTAC	PreBCRi II S phase	0
AGCGTATTCATTGAGC	Pro B VDJ	2.94444		AGCGTATTCATTGAGC	Pro B VDJ	0		AGCGTATTCATTGAGC	Pro B VDJ	0
AGCGTATTCTCACCCA	PreBCRi II S phase	1.94591		AGCGTATTCTCACCCA	PreBCRi II S phase	0		AGCGTATTCTCACCCA	PreBCRi II S phase	0.693147
AGCGTATTCTCTGCCA	High Mitochondrial B	2.19722		AGCGTATTCTCTGCCA	High Mitochondrial B	0		AGCGTATTCTCTGCCA	High Mitochondrial B	0
AGCGTATTCTGAATGC	Immature B	2.63906		AGCGTATTCTGAATGC	Immature B	0.693147		AGCGTATTCTGAATGC	Immature B	0.693147
AGCGTCGAGAAGGTAG	PreBCRi II G2/M phase	1.38629		AGCGTCGAGAAGGTAG	PreBCRi II G2/M phase	0		AGCGTCGAGAAGGTAG	PreBCRi II G2/M phase	1.09861
AGCGTCGAGAGCATCG	PreBCRi I	2.56495		AGCGTCGAGAGCATCG	PreBCRi I	0		AGCGTCGAGAGCATCG	PreBCRi I	0
AGCGTCGAGCATGATA	PreBCRd	0		AGCGTCGAGCATGATA	PreBCRd	0		AGCGTCGAGCATGATA	PreBCRd	0.693147
AGCGTCGGTTGTTGTG	PreBCRi II S phase	0.693147		AGCGTCGGTTGTTGTG	PreBCRi II S phase	0		AGCGTCGGTTGTTGTG	PreBCRi II S phase	0
AGCTACAAGAGATGCC	Immature B	3.17805		AGCTACAAGAGATGCC	Immature B	0.693147		AGCTACAAGAGATGCC	Immature B	1.60944
AGCTACACACGAGGTA	Mature B	3.13549		AGCTACACACGAGGTA	Mature B	0.693147		AGCTACACACGAGGTA	Mature B	0
AGCTACACAGAGTGAC	PreBCRd	0		AGCTACACAGAGTGAC	PreBCRd	0.693147		AGCTACACAGAGTGAC	PreBCRd	1.09861
AGCTACAGTGCGTTTA	Kappa Pre B	3.17805		AGCTACAGTGCGTTTA	Kappa Pre B	0		AGCTACAGTGCGTTTA	Kappa Pre B	0
AGCTACATCACGGGAA	Kappa Pre B	3.13549		AGCTACATCACGGGAA	Kappa Pre B	0.693147		AGCTACATCACGGGAA	Kappa Pre B	0
AGCTACATCAGGAAAT	Lambda Pre B	2.99573		AGCTACATCAGGAAAT	Lambda Pre B	0		AGCTACATCAGGAAAT	Lambda Pre B	0
AGCTACATCGATCCCT	Kappa Pre B	3.46574		AGCTACATCGATCCCT	Kappa Pre B	0.693147		AGCTACATCGATCCCT	Kappa Pre B	0
AGCTACATCGTGCACG	Mature B	2.48491		AGCTACATCGTGCACG	Mature B	0		AGCTACATCGTGCACG	Mature B	0
AGCTCAACAGAGACTG	PreBCRi II S phase	2.30259		AGCTCAACAGAGACTG	PreBCRi II S phase	0		AGCTCAACAGAGACTG	PreBCRi II S phase	0.693147
AGCTCAACAGCACGAA	Kappa Pre B	3.43399		AGCTCAACAGCACGAA	Kappa Pre B	0		AGCTCAACAGCACGAA	Kappa Pre B	0
AGCTCAAGTATCGCAT	PreBCRi I	1.94591		AGCTCAAGTATCGCAT	PreBCRi I	0		AGCTCAAGTATCGCAT	PreBCRi I	0
AGCTCAATCCTTACCG	Lambda Pre B	2.89037		AGCTCAATCCTTACCG	Lambda Pre B	0		AGCTCAATCCTTACCG	Lambda Pre B	0
AGCTCAATCTACTCAT	PreBCRi I	2.77259		AGCTCAATCTACTCAT	PreBCRi I	0.693147		AGCTCAATCTACTCAT	PreBCRi I	1.09861
AGCTTCCAGACTTAAG	Immature B	2.83321		AGCTTCCAGACTTAAG	Immature B	1.09861		AGCTTCCAGACTTAAG	Immature B	0.693147
AGCTTCCAGAGATTCA	Mature B	2.30259		AGCTTCCAGAGATTCA	Mature B	0		AGCTTCCAGAGATTCA	Mature B	0
AGCTTCCAGCATGCGA	Pro B VDJ	3.09104		AGCTTCCAGCATGCGA	Pro B VDJ	0.693147		AGCTTCCAGCATGCGA	Pro B VDJ	0
AGCTTCCAGCCTCAAT	PreBCRi II S phase	2.56495		AGCTTCCAGCCTCAAT	PreBCRi II S phase	0		AGCTTCCAGCCTCAAT	PreBCRi II S phase	0
AGCTTCCAGTCCCTAA	Cycling Immature B	0.693147		AGCTTCCAGTCCCTAA	Cycling Immature B	0.693147		AGCTTCCAGTCCCTAA	Cycling Immature B	0.693147
AGCTTCCCAATCGAAA	Lambda Pre B	3.17805		AGCTTCCCAATCGAAA	Lambda Pre B	0		AGCTTCCCAATCGAAA	Lambda Pre B	0
AGCTTCCCACCCAATA	PreBCRi I	0		AGCTTCCCACCCAATA	PreBCRi I	0		AGCTTCCCACCCAATA	PreBCRi I	0
AGCTTCCCACTTGACA	Cycling Pro B	2.83321		AGCTTCCCACTTGACA	Cycling Pro B	0		AGCTTCCCACTTGACA	Cycling Pro B	0
AGCTTCCCAGTCAGCC	Lambda Pre B	3.21888		AGCTTCCCAGTCAGCC	Lambda Pre B	0.693147		AGCTTCCCAGTCAGCC	Lambda Pre B	0
AGCTTCCTCCGTAGGC	Plasma Cells	0		AGCTTCCTCCGTAGGC	Plasma Cells	0		AGCTTCCTCCGTAGGC	Plasma Cells	0
AGCTTCCTCCTCTGCA	Prepro B	0		AGCTTCCTCCTCTGCA	Prepro B	0		AGCTTCCTCCTCTGCA	Prepro B	0.693147
AGCTTCCTCTGAGGCC	PreBCRi II S phase	1.38629		AGCTTCCTCTGAGGCC	PreBCRi II S phase	0		AGCTTCCTCTGAGGCC	PreBCRi II S phase	1.09861
AGCTTCCTCTTGGTCC	PreBCRi I	2.07944		AGCTTCCTCTTGGTCC	PreBCRi I	0.693147		AGCTTCCTCTTGGTCC	PreBCRi I	1.38629
AGGAAATAGAACAGGA	Kappa Pre B	3.68888		AGGAAATAGAACAGGA	Kappa Pre B	0		AGGAAATAGAACAGGA	Kappa Pre B	0
AGGAAATAGCTGCGAA	Mature B	2.77259		AGGAAATAGCTGCGAA	Mature B	1.09861		AGGAAATAGCTGCGAA	Mature B	0
AGGAAATAGTTGGAAT	High Mitochondrial B	3.7612		AGGAAATAGTTGGAAT	High Mitochondrial B	1.09861		AGGAAATAGTTGGAAT	High Mitochondrial B	0
AGGAAATCACGACAAG	PreBCRi I	0.693147		AGGAAATCACGACAAG	PreBCRi I	0.693147		AGGAAATCACGACAAG	PreBCRi I	0.693147
AGGAAATCACGGCCAT	Cycling Pro B	2.07944		AGGAAATCACGGCCAT	Cycling Pro B	0		AGGAAATCACGGCCAT	Cycling Pro B	0
AGGAAATCAGAACTAA	Immature B	1.09861		AGGAAATCAGAACTAA	Immature B	0		AGGAAATCAGAACTAA	Immature B	0.693147
AGGAAATGTAGACGTG	Cycling Pro B	2.07944		AGGAAATGTAGACGTG	Cycling Pro B	0		AGGAAATGTAGACGTG	Cycling Pro B	0.693147
AGGAAATGTCGCATTA	PreBCRi I	1.09861		AGGAAATGTCGCATTA	PreBCRi I	0		AGGAAATGTCGCATTA	PreBCRi I	0
AGGAAATGTGTCTAAC	Cycling Pro B	2.30259		AGGAAATGTGTCTAAC	Cycling Pro B	0		AGGAAATGTGTCTAAC	Cycling Pro B	0
AGGAAATTCGTAACTG	Immature B	2.07944		AGGAAATTCGTAACTG	Immature B	1.79176		AGGAAATTCGTAACTG	Immature B	0.693147
AGGAAATTCGTTCTAT	Lambda Pre B	2.70805		AGGAAATTCGTTCTAT	Lambda Pre B	1.38629		AGGAAATTCGTTCTAT	Lambda Pre B	0
AGGAAATTCTACAGGT	Mature B	1.79176		AGGAAATTCTACAGGT	Mature B	0		AGGAAATTCTACAGGT	Mature B	1.09861
AGGAAATTCTCAGGCG	Mature B	1.79176		AGGAAATTCTCAGGCG	Mature B	0		AGGAAATTCTCAGGCG	Mature B	0
AGGAATAAGAGCGACT	Immature B	2.83321		AGGAATAAGAGCGACT	Immature B	0		AGGAATAAGAGCGACT	Immature B	1.38629
AGGAATAAGATGGCGT	PreBCRd	1.38629		AGGAATAAGATGGCGT	PreBCRd	1.09861		AGGAATAAGATGGCGT	PreBCRd	1.38629
AGGAATACACACAGCC	High Mitochondrial B	3.4012		AGGAATACACACAGCC	High Mitochondrial B	0		AGGAATACACACAGCC	High Mitochondrial B	1.79176
AGGAATACACCGTGAC	PreBCRi II S phase	2.83321		AGGAATACACCGTGAC	PreBCRi II S phase	0		AGGAATACACCGTGAC	PreBCRi II S phase	0.693147
AGGAATAGTCCCAAAT	Pro B VDJ	3.3322		AGGAATAGTCCCAAAT	Pro B VDJ	0		AGGAATAGTCCCAAAT	Pro B VDJ	0.693147
AGGAATAGTCGACGCT	Prepro B	0.693147		AGGAATAGTCGACGCT	Prepro B	0		AGGAATAGTCGACGCT	Prepro B	0.693147
AGGAATAGTGTCCCTT	Pro B VDJ	3.61092		AGGAATAGTGTCCCTT	Pro B VDJ	0		AGGAATAGTGTCCCTT	Pro B VDJ	0
AGGAATAGTTACAGCT	PreBCRd	0		AGGAATAGTTACAGCT	PreBCRd	0		AGGAATAGTTACAGCT	PreBCRd	0.693147
AGGAATAGTTGTCCCT	Immature B	1.38629		AGGAATAGTTGTCCCT	Immature B	0.693147		AGGAATAGTTGTCCCT	Immature B	1.60944
AGGAATAGTTTCAGAC	Immature B	2.63906		AGGAATAGTTTCAGAC	Immature B	0		AGGAATAGTTTCAGAC	Immature B	0.693147
AGGAATATCCAACTAG	Lambda Pre B	2.70805		AGGAATATCCAACTAG	Lambda Pre B	0.693147		AGGAATATCCAACTAG	Lambda Pre B	0.693147
AGGAATATCGTCAAAC	Prepro B	1.38629		AGGAATATCGTCAAAC	Prepro B	0.693147		AGGAATATCGTCAAAC	Prepro B	0.693147
AGGACGAAGTCATGAA	Cycling Immature B	1.79176		AGGACGAAGTCATGAA	Cycling Immature B	0		AGGACGAAGTCATGAA	Cycling Immature B	0
AGGACGACAAGAGCTG	Kappa Pre B	3.93183		AGGACGACAAGAGCTG	Kappa Pre B	0		AGGACGACAAGAGCTG	Kappa Pre B	0
AGGACGACAATCGTCA	Kappa Pre B	3.73767		AGGACGACAATCGTCA	Kappa Pre B	1.09861		AGGACGACAATCGTCA	Kappa Pre B	1.09861
AGGACGAGTCGCGTCA	Mature B	2.48491		AGGACGAGTCGCGTCA	Mature B	0.693147		AGGACGAGTCGCGTCA	Mature B	0
AGGACGAGTGCAGTGA	PreBCRd	1.79176		AGGACGAGTGCAGTGA	PreBCRd	0		AGGACGAGTGCAGTGA	PreBCRd	0
AGGACGAGTGCTTATG	PreBCRi II S phase	1.60944		AGGACGAGTGCTTATG	PreBCRi II S phase	0		AGGACGAGTGCTTATG	PreBCRi II S phase	0
AGGACGATCCGGGACT	PreBCRd	0		AGGACGATCCGGGACT	PreBCRd	0		AGGACGATCCGGGACT	PreBCRd	0
AGGACTTAGCGTGTCC	Immature B	2.30259		AGGACTTAGCGTGTCC	Immature B	0		AGGACTTAGCGTGTCC	Immature B	0
AGGACTTAGGAGGCAG	Prepro B	1.09861		AGGACTTAGGAGGCAG	Prepro B	0.693147		AGGACTTAGGAGGCAG	Prepro B	0
AGGACTTCACTTGGGC	Pro B VDJ	3.2581		AGGACTTCACTTGGGC	Pro B VDJ	0.693147		AGGACTTCACTTGGGC	Pro B VDJ	0
AGGACTTCAGCTCGGT	Kappa Pre B	3.29584		AGGACTTCAGCTCGGT	Kappa Pre B	0.693147		AGGACTTCAGCTCGGT	Kappa Pre B	0.693147
AGGACTTCATAAGATG	Plasma Cells	0		AGGACTTCATAAGATG	Plasma Cells	0		AGGACTTCATAAGATG	Plasma Cells	0
AGGACTTGTGCAGATG	Immature B	1.38629		AGGACTTGTGCAGATG	Immature B	0		AGGACTTGTGCAGATG	Immature B	0.693147
AGGACTTTCCTCTTTC	PreBCRi I	1.79176		AGGACTTTCCTCTTTC	PreBCRi I	0		AGGACTTTCCTCTTTC	PreBCRi I	0
AGGACTTTCTCATTTG	Pro B VDJ	2.89037		AGGACTTTCTCATTTG	Pro B VDJ	1.09861		AGGACTTTCTCATTTG	Pro B VDJ	1.09861
AGGACTTTCTGCGATA	Mature B	2.48491		AGGACTTTCTGCGATA	Mature B	0		AGGACTTTCTGCGATA	Mature B	0
AGGAGGTAGCCAAGGT	Kappa Pre B	3.61092		AGGAGGTAGCCAAGGT	Kappa Pre B	0		AGGAGGTAGCCAAGGT	Kappa Pre B	1.09861
AGGAGGTAGGCCTAAG	PreBCRi I	2.94444		AGGAGGTAGGCCTAAG	PreBCRi I	0.693147		AGGAGGTAGGCCTAAG	PreBCRi I	0.693147
AGGAGGTAGGGCAATC	Kappa Pre B	3.13549		AGGAGGTAGGGCAATC	Kappa Pre B	0		AGGAGGTAGGGCAATC	Kappa Pre B	0.693147
AGGAGGTAGGTAAAGG	PreBCRi I	2.70805		AGGAGGTAGGTAAAGG	PreBCRi I	0		AGGAGGTAGGTAAAGG	PreBCRi I	1.09861
AGGAGGTAGGTCCCGT	Kappa Pre B	2.94444		AGGAGGTAGGTCCCGT	Kappa Pre B	0.693147		AGGAGGTAGGTCCCGT	Kappa Pre B	0
AGGAGGTCAGGCACTC	Mature B	0.693147		AGGAGGTCAGGCACTC	Mature B	1.09861		AGGAGGTCAGGCACTC	Mature B	0
AGGAGGTGTCAGGCAA	PreBCRi I	2.07944		AGGAGGTGTCAGGCAA	PreBCRi I	0		AGGAGGTGTCAGGCAA	PreBCRi I	0.693147
AGGAGGTGTTTCTATC	Cycling Immature B	1.79176		AGGAGGTGTTTCTATC	Cycling Immature B	1.09861		AGGAGGTGTTTCTATC	Cycling Immature B	0.693147
AGGAGGTTCATGGTAC	Prepro B	0		AGGAGGTTCATGGTAC	Prepro B	0		AGGAGGTTCATGGTAC	Prepro B	0
AGGATAAAGAGTCAGC	Plasma Cells	0		AGGATAAAGAGTCAGC	Plasma Cells	0		AGGATAAAGAGTCAGC	Plasma Cells	0
AGGATAAGTGACCTGC	Kappa Pre B	3.3322		AGGATAAGTGACCTGC	Kappa Pre B	0		AGGATAAGTGACCTGC	Kappa Pre B	0
AGGATAAGTTCCTTGC	Mature B	1.94591		AGGATAAGTTCCTTGC	Mature B	0.693147		AGGATAAGTTCCTTGC	Mature B	0
AGGATAAGTTGCTCGG	Immature B	2.94444		AGGATAAGTTGCTCGG	Immature B	0		AGGATAAGTTGCTCGG	Immature B	0
AGGATAATCAGGAACG	Mature B	1.79176		AGGATAATCAGGAACG	Mature B	0		AGGATAATCAGGAACG	Mature B	0
AGGATCTAGAGTGAAG	Kappa Pre B	3.46574		AGGATCTAGAGTGAAG	Kappa Pre B	0.693147		AGGATCTAGAGTGAAG	Kappa Pre B	0
AGGATCTAGATACAGT	Kappa Pre B	2.48491		AGGATCTAGATACAGT	Kappa Pre B	0		AGGATCTAGATACAGT	Kappa Pre B	0
AGGATCTAGGAACGAA	PreBCRi II S phase	3.09104		AGGATCTAGGAACGAA	PreBCRi II S phase	0		AGGATCTAGGAACGAA	PreBCRi II S phase	0
AGGATCTCAGTCGGAA	Mature B	1.94591		AGGATCTCAGTCGGAA	Mature B	0		AGGATCTCAGTCGGAA	Mature B	0
AGGATCTTCCGAGGCT	PreBCRi II G2/M phase	1.60944		AGGATCTTCCGAGGCT	PreBCRi II G2/M phase	0		AGGATCTTCCGAGGCT	PreBCRi II G2/M phase	0.693147
AGGATCTTCCGCCTAT	Plasma Cells	2.07944		AGGATCTTCCGCCTAT	Plasma Cells	0		AGGATCTTCCGCCTAT	Plasma Cells	0
AGGATCTTCGGAAACG	PreBCRi II S phase	1.79176		AGGATCTTCGGAAACG	PreBCRi II S phase	0.693147		AGGATCTTCGGAAACG	PreBCRi II S phase	0
AGGATCTTCTAATTCC	Kappa Pre B	3.21888		AGGATCTTCTAATTCC	Kappa Pre B	0.693147		AGGATCTTCTAATTCC	Kappa Pre B	0.693147
AGGATCTTCTGTAAGC	Kappa Pre B	3.2581		AGGATCTTCTGTAAGC	Kappa Pre B	0.693147		AGGATCTTCTGTAAGC	Kappa Pre B	0.693147
AGGCATTAGCCTCAGC	Mature B	2.48491		AGGCATTAGCCTCAGC	Mature B	0		AGGCATTAGCCTCAGC	Mature B	0
AGGCATTAGCGGTAAC	Immature B	2.83321		AGGCATTAGCGGTAAC	Immature B	0		AGGCATTAGCGGTAAC	Immature B	0
AGGCATTCAAGTTCGT	Immature B	3.80666		AGGCATTCAAGTTCGT	Immature B	0		AGGCATTCAAGTTCGT	Immature B	0
AGGCATTCACTGCGAC	Prepro B	0		AGGCATTCACTGCGAC	Prepro B	0		AGGCATTCACTGCGAC	Prepro B	0.693147
AGGCATTGTGTTACAC	Cycling Pro B	2.07944		AGGCATTGTGTTACAC	Cycling Pro B	0		AGGCATTGTGTTACAC	Cycling Pro B	0
AGGCATTGTTCTCCCA	Pro B VDJ	2.56495		AGGCATTGTTCTCCCA	Pro B VDJ	0.693147		AGGCATTGTTCTCCCA	Pro B VDJ	0
AGGCATTTCACTGGTA	PreBCRi I	1.94591		AGGCATTTCACTGGTA	PreBCRi I	1.09861		AGGCATTTCACTGGTA	PreBCRi I	0.693147
AGGCATTTCATACGAC	Mature B	2.30259		AGGCATTTCATACGAC	Mature B	1.09861		AGGCATTTCATACGAC	Mature B	0
AGGCATTTCCCTAGGG	Lambda Pre B	2.48491		AGGCATTTCCCTAGGG	Lambda Pre B	0.693147		AGGCATTTCCCTAGGG	Lambda Pre B	0.693147
AGGCATTTCCGCACTT	Pro B VDJ	3.3673		AGGCATTTCCGCACTT	Pro B VDJ	0		AGGCATTTCCGCACTT	Pro B VDJ	0
AGGCCACAGTCAGCCC	PreBCRi II G2/M phase	2.63906		AGGCCACAGTCAGCCC	PreBCRi II G2/M phase	0		AGGCCACAGTCAGCCC	PreBCRi II G2/M phase	0.693147
AGGCCACAGTGAATAC	PreBCRi II G2/M phase	2.07944		AGGCCACAGTGAATAC	PreBCRi II G2/M phase	0		AGGCCACAGTGAATAC	PreBCRi II G2/M phase	0
AGGCCACCAACGTAAA	Cycling Pro B	3.2581		AGGCCACCAACGTAAA	Cycling Pro B	0.693147		AGGCCACCAACGTAAA	Cycling Pro B	0
AGGCCACTCGAGAGCA	Pro B VDJ	3.3322		AGGCCACTCGAGAGCA	Pro B VDJ	0.693147		AGGCCACTCGAGAGCA	Pro B VDJ	0.693147
AGGCTGCAGCCTCATA	Pro B VDJ	2.3979		AGGCTGCAGCCTCATA	Pro B VDJ	0		AGGCTGCAGCCTCATA	Pro B VDJ	0
AGGCTGCAGTGTTGAA	PreBCRd	1.60944		AGGCTGCAGTGTTGAA	PreBCRd	0		AGGCTGCAGTGTTGAA	PreBCRd	0
AGGCTGCCAAATAAGC	Immature B	2.30259		AGGCTGCCAAATAAGC	Immature B	0		AGGCTGCCAAATAAGC	Immature B	0
AGGCTGCCACTTACAG	Mature B	2.77259		AGGCTGCCACTTACAG	Mature B	0		AGGCTGCCACTTACAG	Mature B	0
AGGCTGCCAGGCAATG	Lambda Pre B	2.3979		AGGCTGCCAGGCAATG	Lambda Pre B	0.693147		AGGCTGCCAGGCAATG	Lambda Pre B	0.693147
AGGCTGCCATGTGTCA	Mature B	1.38629		AGGCTGCCATGTGTCA	Mature B	0.693147		AGGCTGCCATGTGTCA	Mature B	0
AGGCTGCGTGAGTAGC	PreBCRi I	2.70805		AGGCTGCGTGAGTAGC	PreBCRi I	0		AGGCTGCGTGAGTAGC	PreBCRi I	0.693147
AGGCTGCGTGTTGCCG	Plasma Cells	0		AGGCTGCGTGTTGCCG	Plasma Cells	0		AGGCTGCGTGTTGCCG	Plasma Cells	0
AGGCTGCTCCCGAGAC	Pro B VDJ	3.49651		AGGCTGCTCCCGAGAC	Pro B VDJ	0		AGGCTGCTCCCGAGAC	Pro B VDJ	0
AGGGAGTAGAGAGTTT	PreBCRi II G2/M phase	2.07944		AGGGAGTAGAGAGTTT	PreBCRi II G2/M phase	1.09861		AGGGAGTAGAGAGTTT	PreBCRi II G2/M phase	0
AGGGAGTAGTTTGCTG	Immature B	2.3979		AGGGAGTAGTTTGCTG	Immature B	0		AGGGAGTAGTTTGCTG	Immature B	0.693147
AGGGAGTCACTAACCA	PreBCRi I	2.83321		AGGGAGTCACTAACCA	PreBCRi I	0.693147		AGGGAGTCACTAACCA	PreBCRi I	0
AGGGAGTCACTGTTCC	Lambda Pre B	3.09104		AGGGAGTCACTGTTCC	Lambda Pre B	0.693147		AGGGAGTCACTGTTCC	Lambda Pre B	0
AGGGAGTGTAGGACTG	Mature B	0		AGGGAGTGTAGGACTG	Mature B	0		AGGGAGTGTAGGACTG	Mature B	0
AGGGAGTGTGCACGCT	PreBCRi I	2.56495		AGGGAGTGTGCACGCT	PreBCRi I	0		AGGGAGTGTGCACGCT	PreBCRi I	0.693147
AGGGAGTTCACCCTTG	Pro B VDJ	2.63906		AGGGAGTTCACCCTTG	Pro B VDJ	0		AGGGAGTTCACCCTTG	Pro B VDJ	0
AGGGAGTTCAGTGTCA	PreBCRi I	3.21888		AGGGAGTTCAGTGTCA	PreBCRi I	0		AGGGAGTTCAGTGTCA	PreBCRi I	0.693147
AGGGAGTTCGTAGTGT	Mature B	2.30259		AGGGAGTTCGTAGTGT	Mature B	0		AGGGAGTTCGTAGTGT	Mature B	0
AGGGCCTAGCGACCCT	Immature B	2.19722		AGGGCCTAGCGACCCT	Immature B	1.09861		AGGGCCTAGCGACCCT	Immature B	1.09861
AGGGCCTCAGAGTGTG	Pro B VDJ	2.99573		AGGGCCTCAGAGTGTG	Pro B VDJ	0.693147		AGGGCCTCAGAGTGTG	Pro B VDJ	0
AGGGCCTCAGATCACT	PreBCRi II G2/M phase	2.30259		AGGGCCTCAGATCACT	PreBCRi II G2/M phase	0		AGGGCCTCAGATCACT	PreBCRi II G2/M phase	0.693147
AGGGCCTGTACCGTGC	Immature B	3.13549		AGGGCCTGTACCGTGC	Immature B	0.693147		AGGGCCTGTACCGTGC	Immature B	0
AGGGCCTTCGAATCCA	Mature B	2.48491		AGGGCCTTCGAATCCA	Mature B	0		AGGGCCTTCGAATCCA	Mature B	1.38629
AGGGCTCAGGATATAC	Immature B	2.56495		AGGGCTCAGGATATAC	Immature B	0		AGGGCTCAGGATATAC	Immature B	0
AGGGCTCTCTCATAGG	Kappa Pre B	2.63906		AGGGCTCTCTCATAGG	Kappa Pre B	0		AGGGCTCTCTCATAGG	Kappa Pre B	0.693147
AGGGTCCAGATACCAA	Pro B VDJ	3.04452		AGGGTCCAGATACCAA	Pro B VDJ	0.693147		AGGGTCCAGATACCAA	Pro B VDJ	0
AGGGTCCCACTGAGGA	PreBCRi II S phase	2.70805		AGGGTCCCACTGAGGA	PreBCRi II S phase	0		AGGGTCCCACTGAGGA	PreBCRi II S phase	0.693147
AGGGTCCCATAATGAG	PreBCRi II S phase	1.79176		AGGGTCCCATAATGAG	PreBCRi II S phase	0.693147		AGGGTCCCATAATGAG	PreBCRi II S phase	1.09861
AGGGTCCGTACTGAGG	High Mitochondrial B	2.77259		AGGGTCCGTACTGAGG	High Mitochondrial B	1.09861		AGGGTCCGTACTGAGG	High Mitochondrial B	0
AGGGTCCTCCCTTGTG	Lambda Pre B	2.94444		AGGGTCCTCCCTTGTG	Lambda Pre B	0.693147		AGGGTCCTCCCTTGTG	Lambda Pre B	0
AGGGTCCTCGGATACT	Mature B	2.19722		AGGGTCCTCGGATACT	Mature B	0		AGGGTCCTCGGATACT	Mature B	0
AGGGTCCTCTACTGCC	Mature B	0.693147		AGGGTCCTCTACTGCC	Mature B	0.693147		AGGGTCCTCTACTGCC	Mature B	0
AGGGTGAAGTGCAACG	PreBCRi I	1.38629		AGGGTGAAGTGCAACG	PreBCRi I	0		AGGGTGAAGTGCAACG	PreBCRi I	0.693147
AGGGTGACAGTTCTAG	Kappa Pre B	3.13549		AGGGTGACAGTTCTAG	Kappa Pre B	0.693147		AGGGTGACAGTTCTAG	Kappa Pre B	0.693147
AGGGTGAGTCGTCAGC	PreBCRi I	1.09861		AGGGTGAGTCGTCAGC	PreBCRi I	0		AGGGTGAGTCGTCAGC	PreBCRi I	0
AGGGTGAGTGCACGCT	Kappa Pre B	3.55535		AGGGTGAGTGCACGCT	Kappa Pre B	0.693147		AGGGTGAGTGCACGCT	Kappa Pre B	0
AGGGTGAGTGGCTTAT	Immature B	3.09104		AGGGTGAGTGGCTTAT	Immature B	0		AGGGTGAGTGGCTTAT	Immature B	0
AGGGTGAGTTACACTG	Kappa Pre B	3.13549		AGGGTGAGTTACACTG	Kappa Pre B	0		AGGGTGAGTTACACTG	Kappa Pre B	0
AGGGTGAGTTATGTGC	Kappa Pre B	3.71357		AGGGTGAGTTATGTGC	Kappa Pre B	0		AGGGTGAGTTATGTGC	Kappa Pre B	0
AGGGTGATCGTTCTCG	PreBCRd	0		AGGGTGATCGTTCTCG	PreBCRd	0		AGGGTGATCGTTCTCG	PreBCRd	0
AGGGTGATCTGCGGAC	Mature B	2.77259		AGGGTGATCTGCGGAC	Mature B	0.693147		AGGGTGATCTGCGGAC	Mature B	1.09861
AGGGTTTCACAGTGAG	PreBCRi II G2/M phase	2.48491		AGGGTTTCACAGTGAG	PreBCRi II G2/M phase	0		AGGGTTTCACAGTGAG	PreBCRi II G2/M phase	0.693147
AGGGTTTCACTCATAG	Cycling Pro B	1.38629		AGGGTTTCACTCATAG	Cycling Pro B	0.693147		AGGGTTTCACTCATAG	Cycling Pro B	0
AGGGTTTCAGGACTTT	Cycling Pro B	2.70805		AGGGTTTCAGGACTTT	Cycling Pro B	0		AGGGTTTCAGGACTTT	Cycling Pro B	0
AGGGTTTTCACGGACC	Pro B VDJ	3.43399		AGGGTTTTCACGGACC	Pro B VDJ	0		AGGGTTTTCACGGACC	Pro B VDJ	0
AGGGTTTTCCGCAGTG	Prepro B	0		AGGGTTTTCCGCAGTG	Prepro B	0		AGGGTTTTCCGCAGTG	Prepro B	0
AGGTAGGAGGCGCTTC	PreBCRi I	2.77259		AGGTAGGAGGCGCTTC	PreBCRi I	0		AGGTAGGAGGCGCTTC	PreBCRi I	0.693147
AGGTAGGAGTAATACG	PreBCRi II S phase	1.09861		AGGTAGGAGTAATACG	PreBCRi II S phase	0		AGGTAGGAGTAATACG	PreBCRi II S phase	0.693147
AGGTAGGCAATGTTGC	Mature B	2.19722		AGGTAGGCAATGTTGC	Mature B	0		AGGTAGGCAATGTTGC	Mature B	0
AGGTAGGCACAGAGCA	Immature B	2.70805		AGGTAGGCACAGAGCA	Immature B	1.09861		AGGTAGGCACAGAGCA	Immature B	0
AGGTAGGGTAACCAGG	Kappa Pre B	3.3322		AGGTAGGGTAACCAGG	Kappa Pre B	0		AGGTAGGGTAACCAGG	Kappa Pre B	0
AGGTAGGGTACTAGCT	Mature B	1.94591		AGGTAGGGTACTAGCT	Mature B	0		AGGTAGGGTACTAGCT	Mature B	0.693147
AGGTAGGTCAGGAACG	Kappa Pre B	3.4012		AGGTAGGTCAGGAACG	Kappa Pre B	0.693147		AGGTAGGTCAGGAACG	Kappa Pre B	0.693147
AGGTAGGTCCTGTTAT	Lambda Pre B	2.70805		AGGTAGGTCCTGTTAT	Lambda Pre B	0		AGGTAGGTCCTGTTAT	Lambda Pre B	0
AGGTAGGTCGTTACCC	Mature B	2.99573		AGGTAGGTCGTTACCC	Mature B	0.693147		AGGTAGGTCGTTACCC	Mature B	0
AGGTCATAGATCGACG	Pro B VDJ	3.55535		AGGTCATAGATCGACG	Pro B VDJ	0		AGGTCATAGATCGACG	Pro B VDJ	0
AGGTCATCAGTGGTGA	Cycling Pro B	1.79176		AGGTCATCAGTGGTGA	Cycling Pro B	0		AGGTCATCAGTGGTGA	Cycling Pro B	0
AGGTCATCATCGCTCT	Immature B	2.30259		AGGTCATCATCGCTCT	Immature B	0		AGGTCATCATCGCTCT	Immature B	0
AGGTCATGTCTACACA	High Mitochondrial B	3.85015		AGGTCATGTCTACACA	High Mitochondrial B	1.60944		AGGTCATGTCTACACA	High Mitochondrial B	0
AGGTCATGTTCCTAAG	Kappa Pre B	3.09104		AGGTCATGTTCCTAAG	Kappa Pre B	0		AGGTCATGTTCCTAAG	Kappa Pre B	0
AGGTCATTCGCATAGT	High Mitochondrial B	4.14313		AGGTCATTCGCATAGT	High Mitochondrial B	1.38629		AGGTCATTCGCATAGT	High Mitochondrial B	0.693147
AGGTCTAAGGATATGT	Lambda Pre B	2.83321		AGGTCTAAGGATATGT	Lambda Pre B	0.693147		AGGTCTAAGGATATGT	Lambda Pre B	0
AGGTCTAAGGTGGGTT	Mature B	2.07944		AGGTCTAAGGTGGGTT	Mature B	0		AGGTCTAAGGTGGGTT	Mature B	0
AGGTCTACAACATACC	PreBCRi I	1.38629		AGGTCTACAACATACC	PreBCRi I	0		AGGTCTACAACATACC	PreBCRi I	1.09861
AGGTCTACAATTCGTG	Pro B VDJ	2.94444		AGGTCTACAATTCGTG	Pro B VDJ	0.693147		AGGTCTACAATTCGTG	Pro B VDJ	0
AGGTCTAGTACGAGTG	Mature B	1.38629		AGGTCTAGTACGAGTG	Mature B	0		AGGTCTAGTACGAGTG	Mature B	0.693147
AGGTCTAGTTGGTGTT	Mature B	2.56495		AGGTCTAGTTGGTGTT	Mature B	0		AGGTCTAGTTGGTGTT	Mature B	0
AGGTCTATCAAACTGC	Immature B	3.09104		AGGTCTATCAAACTGC	Immature B	0.693147		AGGTCTATCAAACTGC	Immature B	0
AGGTCTATCGTTACCC	Kappa Pre B	3.3322		AGGTCTATCGTTACCC	Kappa Pre B	0.693147		AGGTCTATCGTTACCC	Kappa Pre B	0.693147
AGGTCTATCTATTTCG	PreBCRi I	1.79176		AGGTCTATCTATTTCG	PreBCRi I	0.693147		AGGTCTATCTATTTCG	PreBCRi I	0.693147
AGGTCTATCTCATAGG	Mature B	2.07944		AGGTCTATCTCATAGG	Mature B	0.693147		AGGTCTATCTCATAGG	Mature B	0
AGGTCTATCTGCACCT	Pro B VDJ	3.93183		AGGTCTATCTGCACCT	Pro B VDJ	0		AGGTCTATCTGCACCT	Pro B VDJ	0
AGGTCTATCTGTCGTC	High Mitochondrial B	3.66356		AGGTCTATCTGTCGTC	High Mitochondrial B	0		AGGTCTATCTGTCGTC	High Mitochondrial B	0
AGGTGTTAGTTAACAG	Kappa Pre B	2.56495		AGGTGTTAGTTAACAG	Kappa Pre B	0		AGGTGTTAGTTAACAG	Kappa Pre B	1.38629
AGGTGTTCAGCCGTTG	PreBCRi I	1.60944		AGGTGTTCAGCCGTTG	PreBCRi I	1.09861		AGGTGTTCAGCCGTTG	PreBCRi I	0.693147
AGGTGTTTCTCGTCGT	Lambda Pre B	3.3322		AGGTGTTTCTCGTCGT	Lambda Pre B	0.693147		AGGTGTTTCTCGTCGT	Lambda Pre B	0
AGGTTACCAGAGTCTT	Cycling Pro B	1.94591		AGGTTACCAGAGTCTT	Cycling Pro B	0		AGGTTACCAGAGTCTT	Cycling Pro B	0
AGGTTACGTGATTAGA	Kappa Pre B	3.09104		AGGTTACGTGATTAGA	Kappa Pre B	0		AGGTTACGTGATTAGA	Kappa Pre B	0
AGGTTACTCGTTAGAC	Pro B VDJ	3.61092		AGGTTACTCGTTAGAC	Pro B VDJ	0		AGGTTACTCGTTAGAC	Pro B VDJ	0
AGGTTACTCTCGAACA	PreBCRi II G2/M phase	1.79176		AGGTTACTCTCGAACA	PreBCRi II G2/M phase	1.09861		AGGTTACTCTCGAACA	PreBCRi II G2/M phase	1.09861
AGGTTGTAGTACCGGA	PreBCRi I	2.70805		AGGTTGTAGTACCGGA	PreBCRi I	0		AGGTTGTAGTACCGGA	PreBCRi I	0.693147
AGGTTGTCACGACGCT	Prepro B	0.693147		AGGTTGTCACGACGCT	Prepro B	0		AGGTTGTCACGACGCT	Prepro B	0.693147
AGGTTGTGTCTCAAGT	Immature B	1.79176		AGGTTGTGTCTCAAGT	Immature B	0.693147		AGGTTGTGTCTCAAGT	Immature B	0
AGGTTGTGTGCGTGCT	PreBCRi I	2.3979		AGGTTGTGTGCGTGCT	PreBCRi I	0		AGGTTGTGTGCGTGCT	PreBCRi I	1.60944
AGGTTGTTCTCAACGA	Mature B	1.94591		AGGTTGTTCTCAACGA	Mature B	0.693147		AGGTTGTTCTCAACGA	Mature B	0
AGGTTGTTCTCGCTCA	PreBCRd	1.94591		AGGTTGTTCTCGCTCA	PreBCRd	0		AGGTTGTTCTCGCTCA	PreBCRd	0
AGGTTGTTCTGCTAGA	PreBCRi II S phase	2.48491		AGGTTGTTCTGCTAGA	PreBCRi II S phase	0		AGGTTGTTCTGCTAGA	PreBCRi II S phase	0
AGGTTGTTCTGTTGGA	Pro B VDJ	2.70805		AGGTTGTTCTGTTGGA	Pro B VDJ	0		AGGTTGTTCTGTTGGA	Pro B VDJ	0
AGTAACCAGGTAGCCA	Mature B	2.56495		AGTAACCAGGTAGCCA	Mature B	0		AGTAACCAGGTAGCCA	Mature B	0
AGTAACCCATAGAGGC	Immature B	2.77259		AGTAACCCATAGAGGC	Immature B	0		AGTAACCCATAGAGGC	Immature B	0
AGTAACCGTAGCGCCT	Pro B VDJ	3.17805		AGTAACCGTAGCGCCT	Pro B VDJ	0		AGTAACCGTAGCGCCT	Pro B VDJ	0
AGTAACCGTCACCGCA	PreBCRi II S phase	2.77259		AGTAACCGTCACCGCA	PreBCRi II S phase	0		AGTAACCGTCACCGCA	PreBCRi II S phase	0
AGTAACCGTCATATGC	PreBCRi II G2/M phase	2.63906		AGTAACCGTCATATGC	PreBCRi II G2/M phase	0		AGTAACCGTCATATGC	PreBCRi II G2/M phase	0.693147
AGTAACCGTTGCTAGT	Pro B VDJ	3.49651		AGTAACCGTTGCTAGT	Pro B VDJ	0		AGTAACCGTTGCTAGT	Pro B VDJ	0.693147
AGTAACCTCAGACCGC	Mature B	2.3979		AGTAACCTCAGACCGC	Mature B	0		AGTAACCTCAGACCGC	Mature B	0
AGTAACCTCCTAGCGG	Immature B	3.04452		AGTAACCTCCTAGCGG	Immature B	0		AGTAACCTCCTAGCGG	Immature B	0
AGTAACCTCGCTGACG	Kappa Pre B	3.55535		AGTAACCTCGCTGACG	Kappa Pre B	1.38629		AGTAACCTCGCTGACG	Kappa Pre B	0
AGTACCAAGAGAACCC	PreBCRi I	1.79176		AGTACCAAGAGAACCC	PreBCRi I	0.693147		AGTACCAAGAGAACCC	PreBCRi I	0
AGTACCACATCTCGTC	Kappa Pre B	2.3979		AGTACCACATCTCGTC	Kappa Pre B	1.38629		AGTACCACATCTCGTC	Kappa Pre B	1.38629
AGTACCACATGACAAA	Prepro B	0		AGTACCACATGACAAA	Prepro B	0		AGTACCACATGACAAA	Prepro B	0
AGTACCAGTAACGGTG	Mature B	1.94591		AGTACCAGTAACGGTG	Mature B	0		AGTACCAGTAACGGTG	Mature B	0
AGTACCAGTGCCGTTG	Pro B VDJ	3.17805		AGTACCAGTGCCGTTG	Pro B VDJ	0		AGTACCAGTGCCGTTG	Pro B VDJ	1.09861
AGTACCAGTTGACTGT	PreBCRi II S phase	2.48491		AGTACCAGTTGACTGT	PreBCRi II S phase	0		AGTACCAGTTGACTGT	PreBCRi II S phase	0
AGTACCATCACAGAGG	Plasma Cells	0		AGTACCATCACAGAGG	Plasma Cells	0		AGTACCATCACAGAGG	Plasma Cells	0.693147
AGTACCATCAGTGCGC	Cycling Pro B	2.48491		AGTACCATCAGTGCGC	Cycling Pro B	0		AGTACCATCAGTGCGC	Cycling Pro B	0
AGTACCATCCTGGGTG	Kappa Pre B	3.17805		AGTACCATCCTGGGTG	Kappa Pre B	0		AGTACCATCCTGGGTG	Kappa Pre B	0.693147
AGTACCATCGGCGATC	Kappa Pre B	3.17805		AGTACCATCGGCGATC	Kappa Pre B	1.38629		AGTACCATCGGCGATC	Kappa Pre B	0.693147
AGTACTGAGCGGATCA	Pro B VDJ	3.04452		AGTACTGAGCGGATCA	Pro B VDJ	0		AGTACTGAGCGGATCA	Pro B VDJ	0.693147
AGTACTGAGTTAACAG	PreBCRi II S phase	1.94591		AGTACTGAGTTAACAG	PreBCRi II S phase	0.693147		AGTACTGAGTTAACAG	PreBCRi II S phase	0
AGTACTGCAATCTGCA	Immature B	3.09104		AGTACTGCAATCTGCA	Immature B	0.693147		AGTACTGCAATCTGCA	Immature B	0.693147
AGTACTGGTCGAGTGA	Cycling Pro B	3.46574		AGTACTGGTCGAGTGA	Cycling Pro B	0.693147		AGTACTGGTCGAGTGA	Cycling Pro B	0
AGTACTGGTGCACGCT	Kappa Pre B	3.85015		AGTACTGGTGCACGCT	Kappa Pre B	0		AGTACTGGTGCACGCT	Kappa Pre B	1.09861
AGTACTGTCGCTGACG	Immature B	2.19722		AGTACTGTCGCTGACG	Immature B	0.693147		AGTACTGTCGCTGACG	Immature B	0
AGTACTGTCTTACACT	Kappa Pre B	3.3673		AGTACTGTCTTACACT	Kappa Pre B	0.693147		AGTACTGTCTTACACT	Kappa Pre B	0.693147
AGTAGCTAGACTGGGT	PreBCRi I	2.89037		AGTAGCTAGACTGGGT	PreBCRi I	0.693147		AGTAGCTAGACTGGGT	PreBCRi I	0.693147
AGTAGCTAGATTAGAC	Immature B	1.38629		AGTAGCTAGATTAGAC	Immature B	0.693147		AGTAGCTAGATTAGAC	Immature B	0.693147
AGTAGCTCAGTCCGTG	PreBCRi I	1.09861		AGTAGCTCAGTCCGTG	PreBCRi I	0		AGTAGCTCAGTCCGTG	PreBCRi I	0
AGTAGCTGTTCCCAAA	Kappa Pre B	3.17805		AGTAGCTGTTCCCAAA	Kappa Pre B	0		AGTAGCTGTTCCCAAA	Kappa Pre B	0.693147
AGTAGCTTCATTCGTT	Immature B	2.30259		AGTAGCTTCATTCGTT	Immature B	0		AGTAGCTTCATTCGTT	Immature B	0.693147
AGTAGCTTCCGACGGT	Plasma Cells	0		AGTAGCTTCCGACGGT	Plasma Cells	0		AGTAGCTTCCGACGGT	Plasma Cells	0
AGTAGCTTCCGAGTGC	Kappa Pre B	3.82864		AGTAGCTTCCGAGTGC	Kappa Pre B	1.38629		AGTAGCTTCCGAGTGC	Kappa Pre B	0
AGTAGCTTCTGGAGAG	Pro B VDJ	3.3322		AGTAGCTTCTGGAGAG	Pro B VDJ	0		AGTAGCTTCTGGAGAG	Pro B VDJ	0
AGTAGTCAGGCCACTC	Immature B	2.89037		AGTAGTCAGGCCACTC	Immature B	0		AGTAGTCAGGCCACTC	Immature B	0.693147
AGTAGTCAGGGTATAT	Kappa Pre B	2.70805		AGTAGTCAGGGTATAT	Kappa Pre B	0		AGTAGTCAGGGTATAT	Kappa Pre B	0
AGTAGTCAGTATTCCG	Lambda Pre B	3.8712		AGTAGTCAGTATTCCG	Lambda Pre B	0		AGTAGTCAGTATTCCG	Lambda Pre B	0
AGTAGTCCACTTGAAC	Mature B	2.07944		AGTAGTCCACTTGAAC	Mature B	0.693147		AGTAGTCCACTTGAAC	Mature B	0.693147
AGTAGTCCAGAGTGAC	PreBCRi I	1.94591		AGTAGTCCAGAGTGAC	PreBCRi I	0.693147		AGTAGTCCAGAGTGAC	PreBCRi I	0
AGTAGTCTCATAGCAC	Pro B VDJ	3.52636		AGTAGTCTCATAGCAC	Pro B VDJ	0.693147		AGTAGTCTCATAGCAC	Pro B VDJ	0
AGTAGTCTCGCATTGA	PreBCRi I	3.21888		AGTAGTCTCGCATTGA	PreBCRi I	0.693147		AGTAGTCTCGCATTGA	PreBCRi I	1.38629
AGTCAACAGCTGTGCC	Cycling Pro B	2.19722		AGTCAACAGCTGTGCC	Cycling Pro B	0		AGTCAACAGCTGTGCC	Cycling Pro B	0
AGTCAACCATGCAGCC	Kappa Pre B	3.43399		AGTCAACCATGCAGCC	Kappa Pre B	0.693147		AGTCAACCATGCAGCC	Kappa Pre B	0
AGTCAACGTCGGAACA	PreBCRi I	0.693147		AGTCAACGTCGGAACA	PreBCRi I	0		AGTCAACGTCGGAACA	PreBCRi I	0.693147
AGTCAACTCCTATGGA	Lambda Pre B	2.77259		AGTCAACTCCTATGGA	Lambda Pre B	1.09861		AGTCAACTCCTATGGA	Lambda Pre B	0
AGTCAACTCTGCCCTA	Lambda Pre B	2.83321		AGTCAACTCTGCCCTA	Lambda Pre B	0		AGTCAACTCTGCCCTA	Lambda Pre B	0
AGTCACAAGGTTCAGG	High Mitochondrial B	1.79176		AGTCACAAGGTTCAGG	High Mitochondrial B	0.693147		AGTCACAAGGTTCAGG	High Mitochondrial B	0
AGTCACACAGAGATGC	PreBCRi I	3.2581		AGTCACACAGAGATGC	PreBCRi I	0		AGTCACACAGAGATGC	PreBCRi I	1.09861
AGTCACACATTGCCGG	Cycling Pro B	2.83321		AGTCACACATTGCCGG	Cycling Pro B	0		AGTCACACATTGCCGG	Cycling Pro B	0
AGTCACAGTGATTCTG	PreBCRi I	2.77259		AGTCACAGTGATTCTG	PreBCRi I	0		AGTCACAGTGATTCTG	PreBCRi I	0.693147
AGTCACAGTGGCAACA	PreBCRd	1.79176		AGTCACAGTGGCAACA	PreBCRd	0.693147		AGTCACAGTGGCAACA	PreBCRd	0
AGTCACAGTTCAAAGA	PreBCRi I	2.19722		AGTCACAGTTCAAAGA	PreBCRi I	0		AGTCACAGTTCAAAGA	PreBCRi I	0.693147
AGTCATGAGGACTTCT	Cycling Pro B	2.48491		AGTCATGAGGACTTCT	Cycling Pro B	0.693147		AGTCATGAGGACTTCT	Cycling Pro B	0
AGTCATGGTCACCACG	Plasma Cells	0		AGTCATGGTCACCACG	Plasma Cells	0		AGTCATGGTCACCACG	Plasma Cells	0
AGTCATGGTCTCCTGT	Cycling Pro B	3.09104		AGTCATGGTCTCCTGT	Cycling Pro B	0		AGTCATGGTCTCCTGT	Cycling Pro B	0
AGTCATGGTGTCTTGA	PreBCRi I	2.19722		AGTCATGGTGTCTTGA	PreBCRi I	0.693147		AGTCATGGTGTCTTGA	PreBCRi I	1.09861
AGTCATGTCCGTATGA	Mature B	2.07944		AGTCATGTCCGTATGA	Mature B	0		AGTCATGTCCGTATGA	Mature B	0.693147
AGTCTCCAGGTAGATT	Plasma Cells	0		AGTCTCCAGGTAGATT	Plasma Cells	0		AGTCTCCAGGTAGATT	Plasma Cells	0
AGTCTCCAGTCGCGAA	Cycling Pro B	1.79176		AGTCTCCAGTCGCGAA	Cycling Pro B	0		AGTCTCCAGTCGCGAA	Cycling Pro B	0
AGTCTCCCAAAGCACG	Mature B	2.63906		AGTCTCCCAAAGCACG	Mature B	0		AGTCTCCCAAAGCACG	Mature B	0.693147
AGTCTCCGTAAGATTG	Cycling Pro B	2.30259		AGTCTCCGTAAGATTG	Cycling Pro B	0		AGTCTCCGTAAGATTG	Cycling Pro B	0
AGTCTCCGTAAGCGGT	Kappa Pre B	3.43399		AGTCTCCGTAAGCGGT	Kappa Pre B	0		AGTCTCCGTAAGCGGT	Kappa Pre B	0
AGTCTCCGTCAGACGA	Immature B	1.79176		AGTCTCCGTCAGACGA	Immature B	0		AGTCTCCGTCAGACGA	Immature B	1.09861
AGTCTCCTCCTTCACG	Pro B VDJ	3.58352		AGTCTCCTCCTTCACG	Pro B VDJ	0		AGTCTCCTCCTTCACG	Pro B VDJ	0
AGTCTCCTCGCGCTGA	Kappa Pre B	3.4012		AGTCTCCTCGCGCTGA	Kappa Pre B	0.693147		AGTCTCCTCGCGCTGA	Kappa Pre B	0.693147
AGTCTCCTCGTGGGTC	PreBCRi I	2.63906		AGTCTCCTCGTGGGTC	PreBCRi I	0		AGTCTCCTCGTGGGTC	PreBCRi I	1.09861
AGTCTCCTCGTGTCAA	PreBCRi II G2/M phase	1.38629		AGTCTCCTCGTGTCAA	PreBCRi II G2/M phase	0.693147		AGTCTCCTCGTGTCAA	PreBCRi II G2/M phase	0.693147
AGTCTCCTCTCAACGA	Mature B	2.3979		AGTCTCCTCTCAACGA	Mature B	1.09861		AGTCTCCTCTCAACGA	Mature B	0
AGTCTCCTCTGGGAGA	Prepro B	0		AGTCTCCTCTGGGAGA	Prepro B	0		AGTCTCCTCTGGGAGA	Prepro B	0.693147
AGTCTCCTCTGGGCAC	Kappa Pre B	3.55535		AGTCTCCTCTGGGCAC	Kappa Pre B	0		AGTCTCCTCTGGGCAC	Kappa Pre B	0
AGTGACTAGAGCATCG	Kappa Pre B	3.2581		AGTGACTAGAGCATCG	Kappa Pre B	0		AGTGACTAGAGCATCG	Kappa Pre B	1.09861
AGTGACTCAACGACAG	Mature B	1.79176		AGTGACTCAACGACAG	Mature B	0.693147		AGTGACTCAACGACAG	Mature B	0.693147
AGTGACTCAAGGTCGA	Plasma Cells	0		AGTGACTCAAGGTCGA	Plasma Cells	0		AGTGACTCAAGGTCGA	Plasma Cells	0
AGTGACTCACTTGACA	Immature B	2.77259		AGTGACTCACTTGACA	Immature B	0		AGTGACTCACTTGACA	Immature B	0.693147
AGTGACTGTATGCAAA	Immature B	1.94591		AGTGACTGTATGCAAA	Immature B	0.693147		AGTGACTGTATGCAAA	Immature B	0
AGTGACTGTGTCTCCT	High Mitochondrial B	2.56495		AGTGACTGTGTCTCCT	High Mitochondrial B	0		AGTGACTGTGTCTCCT	High Mitochondrial B	0
AGTGACTGTTGGTAGG	PreBCRi I	3.43399		AGTGACTGTTGGTAGG	PreBCRi I	1.09861		AGTGACTGTTGGTAGG	PreBCRi I	0
AGTGATCAGAGATTCA	Immature B	2.48491		AGTGATCAGAGATTCA	Immature B	0		AGTGATCAGAGATTCA	Immature B	0
AGTGATCCATTCGATG	Kappa Pre B	2.77259		AGTGATCCATTCGATG	Kappa Pre B	0		AGTGATCCATTCGATG	Kappa Pre B	1.60944
AGTGATCGTGGGACAT	PreBCRi I	2.56495		AGTGATCGTGGGACAT	PreBCRi I	0		AGTGATCGTGGGACAT	PreBCRi I	0
AGTGATCGTGGTACAG	Pro B VDJ	3.46574		AGTGATCGTGGTACAG	Pro B VDJ	0.693147		AGTGATCGTGGTACAG	Pro B VDJ	0.693147
AGTGATCTCCACTGAA	High Mitochondrial B	3.04452		AGTGATCTCCACTGAA	High Mitochondrial B	1.38629		AGTGATCTCCACTGAA	High Mitochondrial B	0
AGTGATCTCCTCACTG	Pro B VDJ	2.07944		AGTGATCTCCTCACTG	Pro B VDJ	0		AGTGATCTCCTCACTG	Pro B VDJ	0.693147
AGTGATCTCTCTGAGA	PreBCRi II S phase	2.19722		AGTGATCTCTCTGAGA	PreBCRi II S phase	0		AGTGATCTCTCTGAGA	PreBCRi II S phase	0
AGTGATCTCTTTCTAG	Lambda Pre B	3.13549		AGTGATCTCTTTCTAG	Lambda Pre B	0		AGTGATCTCTTTCTAG	Lambda Pre B	0
AGTGCCGAGCTCGGCT	Pro B VDJ	3.71357		AGTGCCGAGCTCGGCT	Pro B VDJ	0.693147		AGTGCCGAGCTCGGCT	Pro B VDJ	0
AGTGCCGCAAATACAG	Pro B VDJ	3.93183		AGTGCCGCAAATACAG	Pro B VDJ	0		AGTGCCGCAAATACAG	Pro B VDJ	0
AGTGCCGCATGATGCT	PreBCRi I	1.60944		AGTGCCGCATGATGCT	PreBCRi I	0.693147		AGTGCCGCATGATGCT	PreBCRi I	0
AGTGCCGGTGACAACG	PreBCRi I	1.79176		AGTGCCGGTGACAACG	PreBCRi I	0		AGTGCCGGTGACAACG	PreBCRi I	0
AGTGCCGTCTACTGAG	Kappa Pre B	3.29584		AGTGCCGTCTACTGAG	Kappa Pre B	0		AGTGCCGTCTACTGAG	Kappa Pre B	0.693147
AGTGCCGTCTACTTCA	PreBCRi II S phase	3.09104		AGTGCCGTCTACTTCA	PreBCRi II S phase	0		AGTGCCGTCTACTTCA	PreBCRi II S phase	0.693147
AGTGTTGCAATCACGT	Cycling Immature B	1.09861		AGTGTTGCAATCACGT	Cycling Immature B	1.09861		AGTGTTGCAATCACGT	Cycling Immature B	0.693147
AGTGTTGCATGGGTTT	Cycling Pro B	0.693147		AGTGTTGCATGGGTTT	Cycling Pro B	0		AGTGTTGCATGGGTTT	Cycling Pro B	0
AGTGTTGGTCTGTTAG	Pro B VDJ	2.77259		AGTGTTGGTCTGTTAG	Pro B VDJ	0		AGTGTTGGTCTGTTAG	Pro B VDJ	0
AGTGTTGGTGGTAATA	Kappa Pre B	3.09104		AGTGTTGGTGGTAATA	Kappa Pre B	0		AGTGTTGGTGGTAATA	Kappa Pre B	0.693147
AGTTAGCAGCTGTTCA	Immature B	2.99573		AGTTAGCAGCTGTTCA	Immature B	0		AGTTAGCAGCTGTTCA	Immature B	0
AGTTAGCCATACCATG	PreBCRi II S phase	1.09861		AGTTAGCCATACCATG	PreBCRi II S phase	1.09861		AGTTAGCCATACCATG	PreBCRi II S phase	0
AGTTAGCGTAGGTAGC	Immature B	0		AGTTAGCGTAGGTAGC	Immature B	0		AGTTAGCGTAGGTAGC	Immature B	0
AGTTAGCGTGCACGCT	Kappa Pre B	3.21888		AGTTAGCGTGCACGCT	Kappa Pre B	1.09861		AGTTAGCGTGCACGCT	Kappa Pre B	0.693147
AGTTAGCGTGCCCAGT	Kappa Pre B	3.2581		AGTTAGCGTGCCCAGT	Kappa Pre B	0		AGTTAGCGTGCCCAGT	Kappa Pre B	0
AGTTAGCTCGTAGCTA	PreBCRi I	2.3979		AGTTAGCTCGTAGCTA	PreBCRi I	0		AGTTAGCTCGTAGCTA	PreBCRi I	0
AGTTCCCAGTCACGCC	Lambda Pre B	2.48491		AGTTCCCAGTCACGCC	Lambda Pre B	0		AGTTCCCAGTCACGCC	Lambda Pre B	0
AGTTCCCCAAGAGAGA	Lambda Pre B	3.09104		AGTTCCCCAAGAGAGA	Lambda Pre B	0.693147		AGTTCCCCAAGAGAGA	Lambda Pre B	0
AGTTCCCGTCACTGAT	Immature B	1.60944		AGTTCCCGTCACTGAT	Immature B	0		AGTTCCCGTCACTGAT	Immature B	0.693147
AGTTCCCGTGAGACGT	Lambda Pre B	2.83321		AGTTCCCGTGAGACGT	Lambda Pre B	0		AGTTCCCGTGAGACGT	Lambda Pre B	0
AGTTCCCGTTCCAAAC	PreBCRi II S phase	2.07944		AGTTCCCGTTCCAAAC	PreBCRi II S phase	0		AGTTCCCGTTCCAAAC	PreBCRi II S phase	0.693147
AGTTCCCTCCAGTTCC	Immature B	1.94591		AGTTCCCTCCAGTTCC	Immature B	0		AGTTCCCTCCAGTTCC	Immature B	0.693147
AGTTCCCTCCGATCGG	Immature B	2.30259		AGTTCCCTCCGATCGG	Immature B	0		AGTTCCCTCCGATCGG	Immature B	0
AGTTCGACACACAGCC	Kappa Pre B	2.83321		AGTTCGACACACAGCC	Kappa Pre B	0.693147		AGTTCGACACACAGCC	Kappa Pre B	0.693147
AGTTCGAGTGTATTGC	Cycling Pro B	3.61092		AGTTCGAGTGTATTGC	Cycling Pro B	0.693147		AGTTCGAGTGTATTGC	Cycling Pro B	0
AGTTCGAGTTATAGAG	PreBCRi I	2.77259		AGTTCGAGTTATAGAG	PreBCRi I	0		AGTTCGAGTTATAGAG	PreBCRi I	0
AGTTCGATCTCCTGAC	Immature B	2.56495		AGTTCGATCTCCTGAC	Immature B	0		AGTTCGATCTCCTGAC	Immature B	0
ATACCGAAGAGGACTC	Kappa Pre B	3.09104		ATACCGAAGAGGACTC	Kappa Pre B	0		ATACCGAAGAGGACTC	Kappa Pre B	0.693147
ATACCGAAGGGTACAC	Pro B VDJ	3.13549		ATACCGAAGGGTACAC	Pro B VDJ	0		ATACCGAAGGGTACAC	Pro B VDJ	0
ATACCGAAGTGTACAA	PreBCRi II G2/M phase	2.99573		ATACCGAAGTGTACAA	PreBCRi II G2/M phase	0.693147		ATACCGAAGTGTACAA	PreBCRi II G2/M phase	0
ATACCGACATGACCCG	Kappa Pre B	3.2581		ATACCGACATGACCCG	Kappa Pre B	0		ATACCGACATGACCCG	Kappa Pre B	0.693147
ATACCGAGTCGCAACC	Lambda Pre B	3.58352		ATACCGAGTCGCAACC	Lambda Pre B	0		ATACCGAGTCGCAACC	Lambda Pre B	0
ATACCTTAGATTGTGA	PreBCRi II S phase	2.30259		ATACCTTAGATTGTGA	PreBCRi II S phase	1.09861		ATACCTTAGATTGTGA	PreBCRi II S phase	0
ATACCTTAGCCTGGAA	Pro B VDJ	3.68888		ATACCTTAGCCTGGAA	Pro B VDJ	0		ATACCTTAGCCTGGAA	Pro B VDJ	0.693147
ATACCTTCAAGTCGTT	Lambda Pre B	3.43399		ATACCTTCAAGTCGTT	Lambda Pre B	0		ATACCTTCAAGTCGTT	Lambda Pre B	0
ATACCTTCACCAGCCA	Kappa Pre B	3.49651		ATACCTTCACCAGCCA	Kappa Pre B	1.09861		ATACCTTCACCAGCCA	Kappa Pre B	0
ATACCTTGTAGCGAGT	Immature B	2.30259		ATACCTTGTAGCGAGT	Immature B	0		ATACCTTGTAGCGAGT	Immature B	0.693147
ATACCTTTCCATGATG	Mature B	1.60944		ATACCTTTCCATGATG	Mature B	1.79176		ATACCTTTCCATGATG	Mature B	0
ATACCTTTCGGTCATA	Kappa Pre B	2.89037		ATACCTTTCGGTCATA	Kappa Pre B	1.09861		ATACCTTTCGGTCATA	Kappa Pre B	1.38629
ATACTTCAGCGAACTG	Immature B	2.89037		ATACTTCAGCGAACTG	Immature B	0		ATACTTCAGCGAACTG	Immature B	0.693147
ATACTTCAGGTACCTT	Kappa Pre B	3.21888		ATACTTCAGGTACCTT	Kappa Pre B	1.09861		ATACTTCAGGTACCTT	Kappa Pre B	0
ATACTTCCATTGAAGA	Immature B	1.60944		ATACTTCCATTGAAGA	Immature B	0		ATACTTCCATTGAAGA	Immature B	0
ATACTTCGTAGACACG	Immature B	3.2581		ATACTTCGTAGACACG	Immature B	0		ATACTTCGTAGACACG	Immature B	0
ATACTTCGTTGGGTTT	Kappa Pre B	3.09104		ATACTTCGTTGGGTTT	Kappa Pre B	0		ATACTTCGTTGGGTTT	Kappa Pre B	0
ATACTTCTCAGAGTTC	Cycling Pro B	2.19722		ATACTTCTCAGAGTTC	Cycling Pro B	0		ATACTTCTCAGAGTTC	Cycling Pro B	0
ATACTTCTCATGCCGG	Kappa Pre B	2.63906		ATACTTCTCATGCCGG	Kappa Pre B	0		ATACTTCTCATGCCGG	Kappa Pre B	0.693147
ATACTTCTCCCGAATA	Lambda Pre B	2.99573		ATACTTCTCCCGAATA	Lambda Pre B	0.693147		ATACTTCTCCCGAATA	Lambda Pre B	0.693147
ATACTTCTCGAGAACG	PreBCRi I	2.77259		ATACTTCTCGAGAACG	PreBCRi I	0		ATACTTCTCGAGAACG	PreBCRi I	0
ATAGACCAGCTTGTTG	Mature B	1.79176		ATAGACCAGCTTGTTG	Mature B	0		ATAGACCAGCTTGTTG	Mature B	0.693147
ATAGACCAGGGCAGTT	Kappa Pre B	3.98898		ATAGACCAGGGCAGTT	Kappa Pre B	0		ATAGACCAGGGCAGTT	Kappa Pre B	0
ATAGACCGTCTAACTG	Mature B	2.19722		ATAGACCGTCTAACTG	Mature B	0		ATAGACCGTCTAACTG	Mature B	0
ATAGACCTCCATGATG	PreBCRi I	1.60944		ATAGACCTCCATGATG	PreBCRi I	0		ATAGACCTCCATGATG	PreBCRi I	1.09861
ATAGACCTCGCTACAA	Kappa Pre B	2.70805		ATAGACCTCGCTACAA	Kappa Pre B	1.09861		ATAGACCTCGCTACAA	Kappa Pre B	0
ATAGAGAAGACTACCT	PreBCRi I	2.56495		ATAGAGAAGACTACCT	PreBCRi I	0		ATAGAGAAGACTACCT	PreBCRi I	0
ATAGAGAAGTCAATCC	Cycling Pro B	2.48491		ATAGAGAAGTCAATCC	Cycling Pro B	0.693147		ATAGAGAAGTCAATCC	Cycling Pro B	0
ATAGAGACAACTCGAT	High Mitochondrial B	4.00733		ATAGAGACAACTCGAT	High Mitochondrial B	0		ATAGAGACAACTCGAT	High Mitochondrial B	0
ATAGAGACACAGTGTT	Cycling Pro B	2.89037		ATAGAGACACAGTGTT	Cycling Pro B	0		ATAGAGACACAGTGTT	Cycling Pro B	0
ATAGAGACAGAGTGAC	Kappa Pre B	3.63759		ATAGAGACAGAGTGAC	Kappa Pre B	0		ATAGAGACAGAGTGAC	Kappa Pre B	0
ATAGAGAGTCTGTGGC	PreBCRi II G2/M phase	2.94444		ATAGAGAGTCTGTGGC	PreBCRi II G2/M phase	0.693147		ATAGAGAGTCTGTGGC	PreBCRi II G2/M phase	1.38629
ATAGAGATCCTCTCGA	Mature B	2.30259		ATAGAGATCCTCTCGA	Mature B	0.693147		ATAGAGATCCTCTCGA	Mature B	1.09861
ATAGAGATCGGCTATA	PreBCRi I	0.693147		ATAGAGATCGGCTATA	PreBCRi I	0.693147		ATAGAGATCGGCTATA	PreBCRi I	0
ATAGGCTAGTCGAAGC	Prepro B	0		ATAGGCTAGTCGAAGC	Prepro B	0		ATAGGCTAGTCGAAGC	Prepro B	0.693147
ATAGGCTCACCTGTCT	PreBCRi I	2.94444		ATAGGCTCACCTGTCT	PreBCRi I	0.693147		ATAGGCTCACCTGTCT	PreBCRi I	0.693147
ATAGGCTCACTAACCA	Cycling Pro B	2.07944		ATAGGCTCACTAACCA	Cycling Pro B	0		ATAGGCTCACTAACCA	Cycling Pro B	0
ATAGGCTCAGCACGAA	PreBCRi I	2.83321		ATAGGCTCAGCACGAA	PreBCRi I	0		ATAGGCTCAGCACGAA	PreBCRi I	1.09861
ATATCCTAGCAATTCC	Immature B	2.89037		ATATCCTAGCAATTCC	Immature B	0		ATATCCTAGCAATTCC	Immature B	0
ATATCCTAGCATACTC	Mature B	2.19722		ATATCCTAGCATACTC	Mature B	0		ATATCCTAGCATACTC	Mature B	0
ATATCCTAGTAATTGG	Immature B	2.56495		ATATCCTAGTAATTGG	Immature B	0		ATATCCTAGTAATTGG	Immature B	0
ATATCCTAGTATGAAC	Prepro B	0.693147		ATATCCTAGTATGAAC	Prepro B	0		ATATCCTAGTATGAAC	Prepro B	0.693147
ATATCCTCAAATACGA	Immature B	1.38629		ATATCCTCAAATACGA	Immature B	0.693147		ATATCCTCAAATACGA	Immature B	0.693147
ATATCCTCAACGGTAG	Kappa Pre B	3.82864		ATATCCTCAACGGTAG	Kappa Pre B	0.693147		ATATCCTCAACGGTAG	Kappa Pre B	0
ATATCCTCAACTGATC	Mature B	2.3979		ATATCCTCAACTGATC	Mature B	0		ATATCCTCAACTGATC	Mature B	0
ATATCCTCAACTGGTT	Kappa Pre B	3.98898		ATATCCTCAACTGGTT	Kappa Pre B	0		ATATCCTCAACTGGTT	Kappa Pre B	0
ATATCCTCAAGAGGTC	PreBCRd	0		ATATCCTCAAGAGGTC	PreBCRd	0		ATATCCTCAAGAGGTC	PreBCRd	0
ATATCCTCAATCGTCA	Mature B	2.19722		ATATCCTCAATCGTCA	Mature B	0		ATATCCTCAATCGTCA	Mature B	0.693147
ATATCCTCAATTAGGA	Immature B	2.77259		ATATCCTCAATTAGGA	Immature B	1.09861		ATATCCTCAATTAGGA	Immature B	0
ATATCCTCAGTAGAGC	Immature B	2.30259		ATATCCTCAGTAGAGC	Immature B	0.693147		ATATCCTCAGTAGAGC	Immature B	0.693147
ATATCCTCATCACAGT	Lambda Pre B	3.71357		ATATCCTCATCACAGT	Lambda Pre B	0		ATATCCTCATCACAGT	Lambda Pre B	0
ATATCCTCATTGACAC	PreBCRi II G2/M phase	2.83321		ATATCCTCATTGACAC	PreBCRi II G2/M phase	0		ATATCCTCATTGACAC	PreBCRi II G2/M phase	0.693147
ATATCCTGTACTCGCG	Immature B	1.38629		ATATCCTGTACTCGCG	Immature B	1.79176		ATATCCTGTACTCGCG	Immature B	0
ATATCCTGTCGCAACC	PreBCRd	0		ATATCCTGTCGCAACC	PreBCRd	0		ATATCCTGTCGCAACC	PreBCRd	0
ATATCCTTCGGACTGC	PreBCRi I	2.70805		ATATCCTTCGGACTGC	PreBCRi I	0.693147		ATATCCTTCGGACTGC	PreBCRi I	0
ATCACAGAGACCATAA	Pro B VDJ	3.66356		ATCACAGAGACCATAA	Pro B VDJ	0		ATCACAGAGACCATAA	Pro B VDJ	0.693147
ATCACAGAGGTTGAGC	Immature B	3.4012		ATCACAGAGGTTGAGC	Immature B	0.693147		ATCACAGAGGTTGAGC	Immature B	0
ATCACAGAGTATGATG	Cycling Pro B	2.3979		ATCACAGAGTATGATG	Cycling Pro B	0		ATCACAGAGTATGATG	Cycling Pro B	0
ATCACAGAGTGGATTA	Lambda Pre B	3.4012		ATCACAGAGTGGATTA	Lambda Pre B	0.693147		ATCACAGAGTGGATTA	Lambda Pre B	0
ATCACAGCAAGCGCTC	Kappa Pre B	2.63906		ATCACAGCAAGCGCTC	Kappa Pre B	0.693147		ATCACAGCAAGCGCTC	Kappa Pre B	0
ATCACAGCATGCCGCA	Immature B	2.19722		ATCACAGCATGCCGCA	Immature B	1.09861		ATCACAGCATGCCGCA	Immature B	0
ATCACAGGTACGTGAG	Prepro B	0		ATCACAGGTACGTGAG	Prepro B	0		ATCACAGGTACGTGAG	Prepro B	0.693147
ATCACAGGTCCGGTCA	PreBCRi II S phase	2.3979		ATCACAGGTCCGGTCA	PreBCRi II S phase	0		ATCACAGGTCCGGTCA	PreBCRi II S phase	0
ATCACAGGTTGGACTT	Plasma Cells	0		ATCACAGGTTGGACTT	Plasma Cells	0		ATCACAGGTTGGACTT	Plasma Cells	0
ATCACAGTCCAGCACG	PreBCRi I	2.77259		ATCACAGTCCAGCACG	PreBCRi I	1.09861		ATCACAGTCCAGCACG	PreBCRi I	1.38629
ATCACAGTCGTGCGAC	Lambda Pre B	3.21888		ATCACAGTCGTGCGAC	Lambda Pre B	0.693147		ATCACAGTCGTGCGAC	Lambda Pre B	0
ATCACGAAGGCCTAAG	Mature B	1.94591		ATCACGAAGGCCTAAG	Mature B	0		ATCACGAAGGCCTAAG	Mature B	0
ATCACGAGTGTCATCA	Kappa Pre B	1.60944		ATCACGAGTGTCATCA	Kappa Pre B	0		ATCACGAGTGTCATCA	Kappa Pre B	0
ATCACGATCATTTGGG	PreBCRi II S phase	3.61092		ATCACGATCATTTGGG	PreBCRi II S phase	0		ATCACGATCATTTGGG	PreBCRi II S phase	0
ATCACGATCCCTCGTA	Kappa Pre B	3.21888		ATCACGATCCCTCGTA	Kappa Pre B	0		ATCACGATCCCTCGTA	Kappa Pre B	0
ATCACTTAGAATCGAT	Prepro B	0		ATCACTTAGAATCGAT	Prepro B	0		ATCACTTAGAATCGAT	Prepro B	0
ATCACTTAGCTAAATG	Pro B VDJ	3.21888		ATCACTTAGCTAAATG	Pro B VDJ	0		ATCACTTAGCTAAATG	Pro B VDJ	0.693147
ATCACTTAGGAGAGGC	PreBCRd	1.09861		ATCACTTAGGAGAGGC	PreBCRd	0		ATCACTTAGGAGAGGC	PreBCRd	0
ATCACTTAGGGCAGGA	Mature B	2.3979		ATCACTTAGGGCAGGA	Mature B	0		ATCACTTAGGGCAGGA	Mature B	0
ATCACTTCAACTTGGT	Cycling Immature B	1.38629		ATCACTTCAACTTGGT	Cycling Immature B	0.693147		ATCACTTCAACTTGGT	Cycling Immature B	0.693147
ATCACTTCACCGGTCA	Mature B	2.07944		ATCACTTCACCGGTCA	Mature B	0		ATCACTTCACCGGTCA	Mature B	0
ATCACTTGTAGTGCGA	Kappa Pre B	1.38629		ATCACTTGTAGTGCGA	Kappa Pre B	0		ATCACTTGTAGTGCGA	Kappa Pre B	0
ATCAGGTCACTCTGCT	Immature B	1.79176		ATCAGGTCACTCTGCT	Immature B	0.693147		ATCAGGTCACTCTGCT	Immature B	0
ATCAGGTCATTATGCG	High Mitochondrial B	3.73767		ATCAGGTCATTATGCG	High Mitochondrial B	0		ATCAGGTCATTATGCG	High Mitochondrial B	0
ATCAGGTGTTCCGTTC	Immature B	2.3979		ATCAGGTGTTCCGTTC	Immature B	0.693147		ATCAGGTGTTCCGTTC	Immature B	0.693147
ATCAGGTGTTCTTGCC	PreBCRi II S phase	1.09861		ATCAGGTGTTCTTGCC	PreBCRi II S phase	0.693147		ATCAGGTGTTCTTGCC	PreBCRi II S phase	0.693147
ATCATTCAGGGCATGT	High Mitochondrial B	3.80666		ATCATTCAGGGCATGT	High Mitochondrial B	0		ATCATTCAGGGCATGT	High Mitochondrial B	0.693147
ATCATTCAGGGCTGAT	Pro B VDJ	2.48491		ATCATTCAGGGCTGAT	Pro B VDJ	0.693147		ATCATTCAGGGCTGAT	Pro B VDJ	0
ATCATTCAGGTTCTTG	Pro B VDJ	3.17805		ATCATTCAGGTTCTTG	Pro B VDJ	0		ATCATTCAGGTTCTTG	Pro B VDJ	0
ATCATTCCAGAACTCT	PreBCRi I	1.09861		ATCATTCCAGAACTCT	PreBCRi I	0.693147		ATCATTCCAGAACTCT	PreBCRi I	0
ATCATTCCAGAAGTTA	Lambda Pre B	3.13549		ATCATTCCAGAAGTTA	Lambda Pre B	1.38629		ATCATTCCAGAAGTTA	Lambda Pre B	1.09861
ATCATTCCATAAGATG	PreBCRi I	2.19722		ATCATTCCATAAGATG	PreBCRi I	0.693147		ATCATTCCATAAGATG	PreBCRi I	0.693147
ATCATTCGTGGATCAG	Mature B	2.07944		ATCATTCGTGGATCAG	Mature B	0.693147		ATCATTCGTGGATCAG	Mature B	0.693147
ATCATTCGTTATCTGG	Immature B	1.79176		ATCATTCGTTATCTGG	Immature B	0		ATCATTCGTTATCTGG	Immature B	0.693147
ATCATTCGTTCTCTCG	Mature B	0.693147		ATCATTCGTTCTCTCG	Mature B	0.693147		ATCATTCGTTCTCTCG	Mature B	1.09861
ATCATTCGTTTCGTGA	Pro B VDJ	2.07944		ATCATTCGTTTCGTGA	Pro B VDJ	1.09861		ATCATTCGTTTCGTGA	Pro B VDJ	0
ATCATTCTCCCTTGGT	PreBCRi II S phase	3.21888		ATCATTCTCCCTTGGT	PreBCRi II S phase	0		ATCATTCTCCCTTGGT	PreBCRi II S phase	0
ATCATTCTCGTAGTCA	Mature B	1.79176		ATCATTCTCGTAGTCA	Mature B	0		ATCATTCTCGTAGTCA	Mature B	0
ATCATTCTCTTCTCAA	PreBCRi II G2/M phase	2.63906		ATCATTCTCTTCTCAA	PreBCRi II G2/M phase	1.09861		ATCATTCTCTTCTCAA	PreBCRi II G2/M phase	0.693147
ATCCACCCACAACGAG	Kappa Pre B	3.09104		ATCCACCCACAACGAG	Kappa Pre B	0.693147		ATCCACCCACAACGAG	Kappa Pre B	0
ATCCACCCACCAGCTG	Immature B	3.43399		ATCCACCCACCAGCTG	Immature B	0.693147		ATCCACCCACCAGCTG	Immature B	0
ATCCACCCACGATTCA	PreBCRi I	1.60944		ATCCACCCACGATTCA	PreBCRi I	0		ATCCACCCACGATTCA	PreBCRi I	0.693147
ATCCACCCACTTGGCG	PreBCRi I	2.63906		ATCCACCCACTTGGCG	PreBCRi I	0.693147		ATCCACCCACTTGGCG	PreBCRi I	0.693147
ATCCACCCATAATGCC	PreBCRi I	1.79176		ATCCACCCATAATGCC	PreBCRi I	0		ATCCACCCATAATGCC	PreBCRi I	0
ATCCACCGTAGGTTTC	PreBCRi I	0		ATCCACCGTAGGTTTC	PreBCRi I	0.693147		ATCCACCGTAGGTTTC	PreBCRi I	0
ATCCACCGTATCGTTG	PreBCRi I	2.3979		ATCCACCGTATCGTTG	PreBCRi I	0		ATCCACCGTATCGTTG	PreBCRi I	0.693147
ATCCACCGTCTCAGGC	Pro B VDJ	3.58352		ATCCACCGTCTCAGGC	Pro B VDJ	0		ATCCACCGTCTCAGGC	Pro B VDJ	0
ATCCACCTCACTGTCC	PreBCRi II S phase	2.19722		ATCCACCTCACTGTCC	PreBCRi II S phase	0		ATCCACCTCACTGTCC	PreBCRi II S phase	0
ATCCACCTCAGCTTCC	Kappa Pre B	2.89037		ATCCACCTCAGCTTCC	Kappa Pre B	0		ATCCACCTCAGCTTCC	Kappa Pre B	0.693147
ATCCACCTCGCAATTG	Mature B	2.3979		ATCCACCTCGCAATTG	Mature B	1.09861		ATCCACCTCGCAATTG	Mature B	0.693147
ATCCACCTCGGCATAT	PreBCRi I	2.56495		ATCCACCTCGGCATAT	PreBCRi I	0.693147		ATCCACCTCGGCATAT	PreBCRi I	0.693147
ATCCACCTCGTCGATA	PreBCRi I	2.19722		ATCCACCTCGTCGATA	PreBCRi I	0		ATCCACCTCGTCGATA	PreBCRi I	0
ATCCATTAGCCACTCG	PreBCRd	1.79176		ATCCATTAGCCACTCG	PreBCRd	0.693147		ATCCATTAGCCACTCG	PreBCRd	0
ATCCATTAGCGATCGA	PreBCRi II S phase	2.63906		ATCCATTAGCGATCGA	PreBCRi II S phase	0		ATCCATTAGCGATCGA	PreBCRi II S phase	0.693147
ATCCATTAGTGGTGAC	Mature B	1.94591		ATCCATTAGTGGTGAC	Mature B	0		ATCCATTAGTGGTGAC	Mature B	0.693147
ATCCATTCAACTGTGT	Lambda Pre B	3.13549		ATCCATTCAACTGTGT	Lambda Pre B	0		ATCCATTCAACTGTGT	Lambda Pre B	0
ATCCATTCAATTCTCT	PreBCRi I	2.19722		ATCCATTCAATTCTCT	PreBCRi I	0.693147		ATCCATTCAATTCTCT	PreBCRi I	1.09861
ATCCATTCACAGTCCG	Cycling Pro B	2.30259		ATCCATTCACAGTCCG	Cycling Pro B	0		ATCCATTCACAGTCCG	Cycling Pro B	0
ATCCATTGTTGGTACT	Cycling Pro B	1.38629		ATCCATTGTTGGTACT	Cycling Pro B	0.693147		ATCCATTGTTGGTACT	Cycling Pro B	0
ATCCATTGTTTGAACC	Cycling Pro B	3.21888		ATCCATTGTTTGAACC	Cycling Pro B	0.693147		ATCCATTGTTTGAACC	Cycling Pro B	0
ATCCATTTCAGGGATG	Mature B	1.94591		ATCCATTTCAGGGATG	Mature B	0		ATCCATTTCAGGGATG	Mature B	0.693147
ATCCATTTCCCTCATG	Immature B	2.19722		ATCCATTTCCCTCATG	Immature B	0.693147		ATCCATTTCCCTCATG	Immature B	0.693147
ATCCATTTCTCTAGGA	Kappa Pre B	3.29584		ATCCATTTCTCTAGGA	Kappa Pre B	1.79176		ATCCATTTCTCTAGGA	Kappa Pre B	1.38629
ATCCCTGGTGCTCTCT	High Mitochondrial B	2.19722		ATCCCTGGTGCTCTCT	High Mitochondrial B	0		ATCCCTGGTGCTCTCT	High Mitochondrial B	1.09861
ATCCCTGGTGTAGGAC	Cycling Pro B	3.3673		ATCCCTGGTGTAGGAC	Cycling Pro B	0.693147		ATCCCTGGTGTAGGAC	Cycling Pro B	0.693147
ATCCCTGTCACCTACC	Immature B	3.66356		ATCCCTGTCACCTACC	Immature B	0.693147		ATCCCTGTCACCTACC	Immature B	0
ATCCCTGTCGCGGACT	PreBCRd	1.38629		ATCCCTGTCGCGGACT	PreBCRd	0.693147		ATCCCTGTCGCGGACT	PreBCRd	0.693147
ATCCCTGTCTCATGGA	PreBCRi I	1.09861		ATCCCTGTCTCATGGA	PreBCRi I	0.693147		ATCCCTGTCTCATGGA	PreBCRi I	0
ATCCGTCAGAAATTGC	Kappa Pre B	3.09104		ATCCGTCAGAAATTGC	Kappa Pre B	1.09861		ATCCGTCAGAAATTGC	Kappa Pre B	1.09861
ATCCGTCAGCAAGCCA	High Mitochondrial B	2.89037		ATCCGTCAGCAAGCCA	High Mitochondrial B	0		ATCCGTCAGCAAGCCA	High Mitochondrial B	0
ATCCGTCCACCGTACG	Cycling Pro B	2.89037		ATCCGTCCACCGTACG	Cycling Pro B	0		ATCCGTCCACCGTACG	Cycling Pro B	0
ATCCGTCCAGGATTCT	Kappa Pre B	3.52636		ATCCGTCCAGGATTCT	Kappa Pre B	0		ATCCGTCCAGGATTCT	Kappa Pre B	0
ATCCGTCTCCTACCAC	PreBCRi I	2.94444		ATCCGTCTCCTACCAC	PreBCRi I	0		ATCCGTCTCCTACCAC	PreBCRi I	0.693147
ATCCGTCTCGCCAGAC	Kappa Pre B	2.89037		ATCCGTCTCGCCAGAC	Kappa Pre B	0		ATCCGTCTCGCCAGAC	Kappa Pre B	0.693147
ATCCGTCTCTCAACCC	Immature B	1.09861		ATCCGTCTCTCAACCC	Immature B	0		ATCCGTCTCTCAACCC	Immature B	0
ATCCGTCTCTCCGCAT	PreBCRi I	2.48491		ATCCGTCTCTCCGCAT	PreBCRi I	1.09861		ATCCGTCTCTCCGCAT	PreBCRi I	0.693147
ATCCTATAGGGTATAT	Lambda Pre B	2.63906		ATCCTATAGGGTATAT	Lambda Pre B	0		ATCCTATAGGGTATAT	Lambda Pre B	0
ATCCTATAGTAGGGTC	Cycling Pro B	1.79176		ATCCTATAGTAGGGTC	Cycling Pro B	0		ATCCTATAGTAGGGTC	Cycling Pro B	0
ATCCTATAGTATGTAG	Kappa Pre B	3.13549		ATCCTATAGTATGTAG	Kappa Pre B	0		ATCCTATAGTATGTAG	Kappa Pre B	0
ATCCTATCAAAGTGTA	PreBCRd	1.09861		ATCCTATCAAAGTGTA	PreBCRd	0		ATCCTATCAAAGTGTA	PreBCRd	0
ATCCTATCAAGTCCCG	Cycling Pro B	1.09861		ATCCTATCAAGTCCCG	Cycling Pro B	0		ATCCTATCAAGTCCCG	Cycling Pro B	0
ATCCTATCAGAACATA	Immature B	1.38629		ATCCTATCAGAACATA	Immature B	0.693147		ATCCTATCAGAACATA	Immature B	0
ATCCTATCATCCAACA	Kappa Pre B	3.13549		ATCCTATCATCCAACA	Kappa Pre B	0		ATCCTATCATCCAACA	Kappa Pre B	0.693147
ATCCTATGTCCCTAAA	Pro B VDJ	3.17805		ATCCTATGTCCCTAAA	Pro B VDJ	0		ATCCTATGTCCCTAAA	Pro B VDJ	0
ATCCTATGTGGACCAA	Kappa Pre B	3.43399		ATCCTATGTGGACCAA	Kappa Pre B	0.693147		ATCCTATGTGGACCAA	Kappa Pre B	0
ATCGATGAGAATACAC	High Mitochondrial B	2.77259		ATCGATGAGAATACAC	High Mitochondrial B	0		ATCGATGAGAATACAC	High Mitochondrial B	0
ATCGATGAGCGCCTTG	Cycling Pro B	2.56495		ATCGATGAGCGCCTTG	Cycling Pro B	0		ATCGATGAGCGCCTTG	Cycling Pro B	0.693147
ATCGATGAGTAGTCTC	Kappa Pre B	3.3673		ATCGATGAGTAGTCTC	Kappa Pre B	0.693147		ATCGATGAGTAGTCTC	Kappa Pre B	0.693147
ATCGATGCACAGAGAC	Pro B VDJ	3.55535		ATCGATGCACAGAGAC	Pro B VDJ	0		ATCGATGCACAGAGAC	Pro B VDJ	0
ATCGATGCACTCCCTA	Cycling Pro B	2.30259		ATCGATGCACTCCCTA	Cycling Pro B	1.60944		ATCGATGCACTCCCTA	Cycling Pro B	0
ATCGATGCAGCTTCCT	Mature B	1.38629		ATCGATGCAGCTTCCT	Mature B	0		ATCGATGCAGCTTCCT	Mature B	0
ATCGATGCATGCACTA	High Mitochondrial B	4.18965		ATCGATGCATGCACTA	High Mitochondrial B	0		ATCGATGCATGCACTA	High Mitochondrial B	0
ATCGATGGTAACGGTG	Prepro B	0		ATCGATGGTAACGGTG	Prepro B	0		ATCGATGGTAACGGTG	Prepro B	0
ATCGATGTCATTACGG	Pro B VDJ	3.43399		ATCGATGTCATTACGG	Pro B VDJ	1.09861		ATCGATGTCATTACGG	Pro B VDJ	0
ATCGCCTGTAGTCCTA	Lambda Pre B	2.89037		ATCGCCTGTAGTCCTA	Lambda Pre B	0		ATCGCCTGTAGTCCTA	Lambda Pre B	0
ATCGCCTGTGCGCTCA	PreBCRi I	0.693147		ATCGCCTGTGCGCTCA	PreBCRi I	0		ATCGCCTGTGCGCTCA	PreBCRi I	0
ATCGCCTGTGCTCTTC	PreBCRi I	2.89037		ATCGCCTGTGCTCTTC	PreBCRi I	0		ATCGCCTGTGCTCTTC	PreBCRi I	0.693147
ATCGCCTTCTCGTCGT	Immature B	2.07944		ATCGCCTTCTCGTCGT	Immature B	1.09861		ATCGCCTTCTCGTCGT	Immature B	0
ATCGGATAGAGGTTAT	Mature B	1.60944		ATCGGATAGAGGTTAT	Mature B	0		ATCGGATAGAGGTTAT	Mature B	0.693147
ATCGGATAGGGCCCTT	Pro B VDJ	3.13549		ATCGGATAGGGCCCTT	Pro B VDJ	0.693147		ATCGGATAGGGCCCTT	Pro B VDJ	0
ATCGGATAGTGTACCT	Kappa Pre B	3.43399		ATCGGATAGTGTACCT	Kappa Pre B	0		ATCGGATAGTGTACCT	Kappa Pre B	0
ATCGGATCACCCTAGG	PreBCRd	1.79176		ATCGGATCACCCTAGG	PreBCRd	0.693147		ATCGGATCACCCTAGG	PreBCRd	0
ATCGGATCACTTGACA	Mature B	2.3979		ATCGGATCACTTGACA	Mature B	0.693147		ATCGGATCACTTGACA	Mature B	0
ATCGGATCATGGAGAC	Prepro B	0		ATCGGATCATGGAGAC	Prepro B	0		ATCGGATCATGGAGAC	Prepro B	0
ATCGGATTCAAACGTC	Cycling Pro B	2.07944		ATCGGATTCAAACGTC	Cycling Pro B	0		ATCGGATTCAAACGTC	Cycling Pro B	0
ATCGGATTCACTCCGT	Plasma Cells	0		ATCGGATTCACTCCGT	Plasma Cells	0		ATCGGATTCACTCCGT	Plasma Cells	0
ATCGGATTCATTACCT	Immature B	2.19722		ATCGGATTCATTACCT	Immature B	0.693147		ATCGGATTCATTACCT	Immature B	0
ATCGGATTCCACACAA	Prepro B	0		ATCGGATTCCACACAA	Prepro B	0		ATCGGATTCCACACAA	Prepro B	0
ATCGGATTCGTTCAGA	PreBCRi I	3.13549		ATCGGATTCGTTCAGA	PreBCRi I	0		ATCGGATTCGTTCAGA	PreBCRi I	0
ATCGGCGAGACAGCGT	Mature B	2.56495		ATCGGCGAGACAGCGT	Mature B	0.693147		ATCGGCGAGACAGCGT	Mature B	0
ATCGGCGAGATCGACG	Plasma Cells	0		ATCGGCGAGATCGACG	Plasma Cells	0		ATCGGCGAGATCGACG	Plasma Cells	0
ATCGGCGCAATCGCGC	Kappa Pre B	3.97029		ATCGGCGCAATCGCGC	Kappa Pre B	0		ATCGGCGCAATCGCGC	Kappa Pre B	0
ATCGGCGCAGGATGAC	PreBCRi II S phase	2.3979		ATCGGCGCAGGATGAC	PreBCRi II S phase	0		ATCGGCGCAGGATGAC	PreBCRi II S phase	0.693147
ATCGTAGAGCCAGTAG	Mature B	1.79176		ATCGTAGAGCCAGTAG	Mature B	0.693147		ATCGTAGAGCCAGTAG	Mature B	0
ATCGTAGCAAGAGTTA	Pro B VDJ	4.09434		ATCGTAGCAAGAGTTA	Pro B VDJ	0		ATCGTAGCAAGAGTTA	Pro B VDJ	0
ATCGTAGTCGCATGAT	Kappa Pre B	3.68888		ATCGTAGTCGCATGAT	Kappa Pre B	0		ATCGTAGTCGCATGAT	Kappa Pre B	0
ATCGTAGTCTTCACAT	Cycling Pro B	2.19722		ATCGTAGTCTTCACAT	Cycling Pro B	0.693147		ATCGTAGTCTTCACAT	Cycling Pro B	0
ATCGTCCAGTCTGCAT	PreBCRd	1.09861		ATCGTCCAGTCTGCAT	PreBCRd	1.09861		ATCGTCCAGTCTGCAT	PreBCRd	0
ATCGTCCCAAAGGAGA	Immature B	2.30259		ATCGTCCCAAAGGAGA	Immature B	0		ATCGTCCCAAAGGAGA	Immature B	0
ATCGTCCCAGGAATCG	Mature B	1.94591		ATCGTCCCAGGAATCG	Mature B	0		ATCGTCCCAGGAATCG	Mature B	0
ATCGTCCGTGTGGTCC	PreBCRi I	3.04452		ATCGTCCGTGTGGTCC	PreBCRi I	0		ATCGTCCGTGTGGTCC	PreBCRi I	0
ATCGTGAAGGTGAGAA	Immature B	2.19722		ATCGTGAAGGTGAGAA	Immature B	0		ATCGTGAAGGTGAGAA	Immature B	0
ATCGTGACACGGATCC	Mature B	2.83321		ATCGTGACACGGATCC	Mature B	0		ATCGTGACACGGATCC	Mature B	0
ATCGTGACACTGCGTG	Mature B	2.3979		ATCGTGACACTGCGTG	Mature B	0		ATCGTGACACTGCGTG	Mature B	0
ATCGTGACAGTGAGCA	Prepro B	1.38629		ATCGTGACAGTGAGCA	Prepro B	0		ATCGTGACAGTGAGCA	Prepro B	0
ATCGTGATCGTTCGCT	Pro B VDJ	3.68888		ATCGTGATCGTTCGCT	Pro B VDJ	0		ATCGTGATCGTTCGCT	Pro B VDJ	0.693147
ATCTCTAAGTCTTCGA	PreBCRi I	1.60944		ATCTCTAAGTCTTCGA	PreBCRi I	0		ATCTCTAAGTCTTCGA	PreBCRi I	0
ATCTCTACAAGTTGGG	Prepro B	0		ATCTCTACAAGTTGGG	Prepro B	0		ATCTCTACAAGTTGGG	Prepro B	0.693147
ATCTCTACATGAAAGT	Cycling Immature B	2.07944		ATCTCTACATGAAAGT	Cycling Immature B	0		ATCTCTACATGAAAGT	Cycling Immature B	0
ATCTCTAGTCTTGCTC	Kappa Pre B	3.46574		ATCTCTAGTCTTGCTC	Kappa Pre B	0.693147		ATCTCTAGTCTTGCTC	Kappa Pre B	0
ATCTCTAGTTCGAGCC	Lambda Pre B	1.60944		ATCTCTAGTTCGAGCC	Lambda Pre B	0		ATCTCTAGTTCGAGCC	Lambda Pre B	0
ATCTCTATCTTAATCC	Pro B VDJ	3.82864		ATCTCTATCTTAATCC	Pro B VDJ	0		ATCTCTATCTTAATCC	Pro B VDJ	0
ATCTTCACAACTCATG	Immature B	2.3979		ATCTTCACAACTCATG	Immature B	0.693147		ATCTTCACAACTCATG	Immature B	0
ATCTTCACATGACGTT	Kappa Pre B	3.13549		ATCTTCACATGACGTT	Kappa Pre B	0		ATCTTCACATGACGTT	Kappa Pre B	0.693147
ATCTTCAGTACTGAGG	High Mitochondrial B	2.99573		ATCTTCAGTACTGAGG	High Mitochondrial B	0		ATCTTCAGTACTGAGG	High Mitochondrial B	1.60944
ATCTTCAGTCCAACGC	Mature B	1.79176		ATCTTCAGTCCAACGC	Mature B	0		ATCTTCAGTCCAACGC	Mature B	0.693147
ATCTTCAGTTACCCAA	Prepro B	0		ATCTTCAGTTACCCAA	Prepro B	0		ATCTTCAGTTACCCAA	Prepro B	0
ATCTTCATCACAGAGG	PreBCRi I	1.79176		ATCTTCATCACAGAGG	PreBCRi I	0		ATCTTCATCACAGAGG	PreBCRi I	0
ATGAAAGAGGATTCAA	Immature B	2.3979		ATGAAAGAGGATTCAA	Immature B	0		ATGAAAGAGGATTCAA	Immature B	0
ATGAAAGAGTGCAGGT	Cycling Pro B	3.43399		ATGAAAGAGTGCAGGT	Cycling Pro B	0		ATGAAAGAGTGCAGGT	Cycling Pro B	0
ATGAAAGGTCATCCGG	Immature B	0		ATGAAAGGTCATCCGG	Immature B	0		ATGAAAGGTCATCCGG	Immature B	0
ATGAAAGGTGATTGGG	Mature B	2.99573		ATGAAAGGTGATTGGG	Mature B	0		ATGAAAGGTGATTGGG	Mature B	0.693147
ATGAAAGGTGGACCAA	PreBCRi II G2/M phase	1.94591		ATGAAAGGTGGACCAA	PreBCRi II G2/M phase	0.693147		ATGAAAGGTGGACCAA	PreBCRi II G2/M phase	0.693147
ATGAAAGGTTACCCAA	Prepro B	0		ATGAAAGGTTACCCAA	Prepro B	0		ATGAAAGGTTACCCAA	Prepro B	0
ATGAAAGGTTCGTACA	Lambda Pre B	2.56495		ATGAAAGGTTCGTACA	Lambda Pre B	1.09861		ATGAAAGGTTCGTACA	Lambda Pre B	1.38629
ATGACCAAGCACTCGC	Immature B	2.19722		ATGACCAAGCACTCGC	Immature B	0		ATGACCAAGCACTCGC	Immature B	0.693147
ATGACCAAGCCGCTTG	PreBCRi I	2.19722		ATGACCAAGCCGCTTG	PreBCRi I	0.693147		ATGACCAAGCCGCTTG	PreBCRi I	0.693147
ATGACCAAGTTGCTGT	PreBCRd	0.693147		ATGACCAAGTTGCTGT	PreBCRd	0		ATGACCAAGTTGCTGT	PreBCRd	0
ATGACCACAACACAAA	Pro B VDJ	3.3322		ATGACCACAACACAAA	Pro B VDJ	0		ATGACCACAACACAAA	Pro B VDJ	0
ATGACCACAATTGTGC	High Mitochondrial B	2.30259		ATGACCACAATTGTGC	High Mitochondrial B	0		ATGACCACAATTGTGC	High Mitochondrial B	0
ATGACCACAGGCAATG	Lambda Pre B	3.78419		ATGACCACAGGCAATG	Lambda Pre B	0.693147		ATGACCACAGGCAATG	Lambda Pre B	0
ATGACCAGTATCGCAT	Kappa Pre B	3.49651		ATGACCAGTATCGCAT	Kappa Pre B	0		ATGACCAGTATCGCAT	Kappa Pre B	0
ATGACCATCCTCTTTC	Kappa Pre B	3.29584		ATGACCATCCTCTTTC	Kappa Pre B	0		ATGACCATCCTCTTTC	Kappa Pre B	0.693147
ATGACCATCGACCTAA	Mature B	1.60944		ATGACCATCGACCTAA	Mature B	1.38629		ATGACCATCGACCTAA	Mature B	0
ATGAGGGCACAAATCC	Immature B	2.70805		ATGAGGGCACAAATCC	Immature B	0		ATGAGGGCACAAATCC	Immature B	0
ATGAGGGGTGTTGAGG	Prepro B	0		ATGAGGGGTGTTGAGG	Prepro B	0		ATGAGGGGTGTTGAGG	Prepro B	0.693147
ATGAGGGTCGTCCATC	Kappa Pre B	3.52636		ATGAGGGTCGTCCATC	Kappa Pre B	0.693147		ATGAGGGTCGTCCATC	Kappa Pre B	1.09861
ATGAGGGTCTATTGTC	Prepro B	2.48491		ATGAGGGTCTATTGTC	Prepro B	0.693147		ATGAGGGTCTATTGTC	Prepro B	1.38629
ATGAGGGTCTTACACT	Cycling Pro B	2.99573		ATGAGGGTCTTACACT	Cycling Pro B	0.693147		ATGAGGGTCTTACACT	Cycling Pro B	0
ATGAGGGTCTTGTGCC	Prepro B	0		ATGAGGGTCTTGTGCC	Prepro B	0		ATGAGGGTCTTGTGCC	Prepro B	0
ATGAGTCAGCATCCTA	Lambda Pre B	2.70805		ATGAGTCAGCATCCTA	Lambda Pre B	0		ATGAGTCAGCATCCTA	Lambda Pre B	0.693147
ATGAGTCAGTTTCAGC	Immature B	2.83321		ATGAGTCAGTTTCAGC	Immature B	0		ATGAGTCAGTTTCAGC	Immature B	0
ATGAGTCCAAATCGTC	Prepro B	1.38629		ATGAGTCCAAATCGTC	Prepro B	0		ATGAGTCCAAATCGTC	Prepro B	0.693147
ATGAGTCGTGAGACCA	Pro B VDJ	3.89182		ATGAGTCGTGAGACCA	Pro B VDJ	0		ATGAGTCGTGAGACCA	Pro B VDJ	0
ATGAGTCGTTTAAGGA	Kappa Pre B	3.3322		ATGAGTCGTTTAAGGA	Kappa Pre B	0		ATGAGTCGTTTAAGGA	Kappa Pre B	0
ATGAGTCTCCTTATAC	PreBCRi I	1.60944		ATGAGTCTCCTTATAC	PreBCRi I	0		ATGAGTCTCCTTATAC	PreBCRi I	0
ATGAGTCTCGAGTTGT	High Mitochondrial B	2.56495		ATGAGTCTCGAGTTGT	High Mitochondrial B	0		ATGAGTCTCGAGTTGT	High Mitochondrial B	0.693147
ATGAGTCTCGCCGTGA	Immature B	0.693147		ATGAGTCTCGCCGTGA	Immature B	0		ATGAGTCTCGCCGTGA	Immature B	0
ATGAGTCTCTCATTTG	Mature B	1.79176		ATGAGTCTCTCATTTG	Mature B	0		ATGAGTCTCTCATTTG	Mature B	0
ATGAGTCTCTTCTGGC	PreBCRi I	2.83321		ATGAGTCTCTTCTGGC	PreBCRi I	0		ATGAGTCTCTTCTGGC	PreBCRi I	0
ATGATCGAGTTCTACG	PreBCRi I	1.94591		ATGATCGAGTTCTACG	PreBCRi I	0.693147		ATGATCGAGTTCTACG	PreBCRi I	0
ATGATCGGTCGATTCA	Immature B	0.693147		ATGATCGGTCGATTCA	Immature B	0		ATGATCGGTCGATTCA	Immature B	0.693147
ATGATCGGTCGCAACC	Pro B VDJ	3.3322		ATGATCGGTCGCAACC	Pro B VDJ	0		ATGATCGGTCGCAACC	Pro B VDJ	0
ATGATCGGTGCTAGCC	Kappa Pre B	2.89037		ATGATCGGTGCTAGCC	Kappa Pre B	0		ATGATCGGTGCTAGCC	Kappa Pre B	0
ATGATCGTCAAACCCA	Pro B VDJ	3.7612		ATGATCGTCAAACCCA	Pro B VDJ	0		ATGATCGTCAAACCCA	Pro B VDJ	0
ATGCATGAGAATTGCA	Cycling Pro B	2.89037		ATGCATGAGAATTGCA	Cycling Pro B	0		ATGCATGAGAATTGCA	Cycling Pro B	0
ATGCATGAGTGCCAGA	Kappa Pre B	3.58352		ATGCATGAGTGCCAGA	Kappa Pre B	0.693147		ATGCATGAGTGCCAGA	Kappa Pre B	0
ATGCATGCACTGCATA	Lambda Pre B	2.30259		ATGCATGCACTGCATA	Lambda Pre B	0		ATGCATGCACTGCATA	Lambda Pre B	0
ATGCATGCATCATTGG	Cycling Pro B	3.04452		ATGCATGCATCATTGG	Cycling Pro B	0.693147		ATGCATGCATCATTGG	Cycling Pro B	0
ATGCATGGTTGACGGA	Lambda Pre B	3.98898		ATGCATGGTTGACGGA	Lambda Pre B	0		ATGCATGGTTGACGGA	Lambda Pre B	0
ATGCATGGTTGTAAAG	PreBCRi II S phase	1.09861		ATGCATGGTTGTAAAG	PreBCRi II S phase	0		ATGCATGGTTGTAAAG	PreBCRi II S phase	0.693147
ATGCATGTCCCGGTAG	PreBCRi I	1.94591		ATGCATGTCCCGGTAG	PreBCRi I	0		ATGCATGTCCCGGTAG	PreBCRi I	0
ATGCCTCAGATGGCAC	Pro B VDJ	3.78419		ATGCCTCAGATGGCAC	Pro B VDJ	0		ATGCCTCAGATGGCAC	Pro B VDJ	0
ATGCCTCAGGACGCAT	Cycling Pro B	2.30259		ATGCCTCAGGACGCAT	Cycling Pro B	0.693147		ATGCCTCAGGACGCAT	Cycling Pro B	0.693147
ATGCCTCAGGAGAGTA	Mature B	1.94591		ATGCCTCAGGAGAGTA	Mature B	0		ATGCCTCAGGAGAGTA	Mature B	0.693147
ATGCCTCAGGGACAGG	PreBCRi I	1.79176		ATGCCTCAGGGACAGG	PreBCRi I	0		ATGCCTCAGGGACAGG	PreBCRi I	0.693147
ATGCCTCCAATCGCCG	Kappa Pre B	2.89037		ATGCCTCCAATCGCCG	Kappa Pre B	0		ATGCCTCCAATCGCCG	Kappa Pre B	0
ATGCCTCCAGTAGTTC	PreBCRi I	0		ATGCCTCCAGTAGTTC	PreBCRi I	0		ATGCCTCCAGTAGTTC	PreBCRi I	0
ATGCCTCCATCCTTGC	Prepro B	1.38629		ATGCCTCCATCCTTGC	Prepro B	0		ATGCCTCCATCCTTGC	Prepro B	0
ATGCCTCGTCAAGTTC	Pro B VDJ	3.3673		ATGCCTCGTCAAGTTC	Pro B VDJ	0.693147		ATGCCTCGTCAAGTTC	Pro B VDJ	0
ATGCCTCGTGAGCCAA	Prepro B	2.56495		ATGCCTCGTGAGCCAA	Prepro B	0		ATGCCTCGTGAGCCAA	Prepro B	0
ATGCCTCGTTCCCACT	PreBCRi I	1.60944		ATGCCTCGTTCCCACT	PreBCRi I	1.09861		ATGCCTCGTTCCCACT	PreBCRi I	0.693147
ATGCCTCTCTTTCGAT	Kappa Pre B	3.13549		ATGCCTCTCTTTCGAT	Kappa Pre B	0		ATGCCTCTCTTTCGAT	Kappa Pre B	0
ATGCGATAGAAGCGCT	Mature B	3.04452		ATGCGATAGAAGCGCT	Mature B	0		ATGCGATAGAAGCGCT	Mature B	0
ATGCGATAGCAAGCCA	Pro B VDJ	3.91202		ATGCGATAGCAAGCCA	Pro B VDJ	0.693147		ATGCGATAGCAAGCCA	Pro B VDJ	0
ATGCGATAGCATGCGA	Prepro B	0		ATGCGATAGCATGCGA	Prepro B	0		ATGCGATAGCATGCGA	Prepro B	0.693147
ATGCGATCAGTGTGCC	PreBCRi II G2/M phase	1.38629		ATGCGATCAGTGTGCC	PreBCRi II G2/M phase	0		ATGCGATCAGTGTGCC	PreBCRi II G2/M phase	0
ATGCGATCAGTTGGTT	Mature B	1.38629		ATGCGATCAGTTGGTT	Mature B	0.693147		ATGCGATCAGTTGGTT	Mature B	0
ATGCGATCATAATGAG	PreBCRi I	0		ATGCGATCATAATGAG	PreBCRi I	0.693147		ATGCGATCATAATGAG	PreBCRi I	0
ATGCGATGTCTGTGAT	Cycling Pro B	1.94591		ATGCGATGTCTGTGAT	Cycling Pro B	0		ATGCGATGTCTGTGAT	Cycling Pro B	0
ATGCGATGTGCCGAAA	Lambda Pre B	3.49651		ATGCGATGTGCCGAAA	Lambda Pre B	0		ATGCGATGTGCCGAAA	Lambda Pre B	1.09861
ATGCGATGTTCGCGTG	PreBCRi I	2.94444		ATGCGATGTTCGCGTG	PreBCRi I	0		ATGCGATGTTCGCGTG	PreBCRi I	0.693147
ATGGAGGAGTAGGATT	PreBCRi II S phase	2.70805		ATGGAGGAGTAGGATT	PreBCRi II S phase	0		ATGGAGGAGTAGGATT	PreBCRi II S phase	0
ATGGAGGAGTTGTCAC	PreBCRd	1.79176		ATGGAGGAGTTGTCAC	PreBCRd	0.693147		ATGGAGGAGTTGTCAC	PreBCRd	0
ATGGAGGCAGCTGCCA	PreBCRi I	2.77259		ATGGAGGCAGCTGCCA	PreBCRi I	1.38629		ATGGAGGCAGCTGCCA	PreBCRi I	0
ATGGAGGCAGTCTACA	Pro B VDJ	2.48491		ATGGAGGCAGTCTACA	Pro B VDJ	0		ATGGAGGCAGTCTACA	Pro B VDJ	0
ATGGAGGCATCATCTT	Cycling Immature B	1.09861		ATGGAGGCATCATCTT	Cycling Immature B	0		ATGGAGGCATCATCTT	Cycling Immature B	0.693147
ATGGAGGGTACTGCCG	PreBCRd	0		ATGGAGGGTACTGCCG	PreBCRd	0		ATGGAGGGTACTGCCG	PreBCRd	0
ATGGAGGGTAGCACAG	Cycling Immature B	1.38629		ATGGAGGGTAGCACAG	Cycling Immature B	1.09861		ATGGAGGGTAGCACAG	Cycling Immature B	0.693147
ATGGAGGGTGAGTAGC	Immature B	2.77259		ATGGAGGGTGAGTAGC	Immature B	0		ATGGAGGGTGAGTAGC	Immature B	0
ATGGAGGGTGCCCTTT	Kappa Pre B	3.04452		ATGGAGGGTGCCCTTT	Kappa Pre B	0.693147		ATGGAGGGTGCCCTTT	Kappa Pre B	0
ATGGAGGTCCTGTTGC	Immature B	0.693147		ATGGAGGTCCTGTTGC	Immature B	0		ATGGAGGTCCTGTTGC	Immature B	1.09861
ATGGAGGTCTCAGGCG	Kappa Pre B	3.46574		ATGGAGGTCTCAGGCG	Kappa Pre B	0.693147		ATGGAGGTCTCAGGCG	Kappa Pre B	0
ATGGAGGTCTGTACAG	Prepro B	0		ATGGAGGTCTGTACAG	Prepro B	0		ATGGAGGTCTGTACAG	Prepro B	0.693147
ATGGATCAGCATTGAA	Prepro B	3.04452		ATGGATCAGCATTGAA	Prepro B	0		ATGGATCAGCATTGAA	Prepro B	0.693147
ATGGATCAGGCACTAG	Kappa Pre B	3.21888		ATGGATCAGGCACTAG	Kappa Pre B	1.38629		ATGGATCAGGCACTAG	Kappa Pre B	0
ATGGATCCAGAGGTAC	Pro B VDJ	2.63906		ATGGATCCAGAGGTAC	Pro B VDJ	0		ATGGATCCAGAGGTAC	Pro B VDJ	0
ATGGATCGTGCGTGCT	PreBCRi II S phase	2.56495		ATGGATCGTGCGTGCT	PreBCRi II S phase	0		ATGGATCGTGCGTGCT	PreBCRi II S phase	0
ATGGGAGAGCGTTAGG	Mature B	2.19722		ATGGGAGAGCGTTAGG	Mature B	0		ATGGGAGAGCGTTAGG	Mature B	0
ATGGGAGAGCTCATAC	Kappa Pre B	3.09104		ATGGGAGAGCTCATAC	Kappa Pre B	0		ATGGGAGAGCTCATAC	Kappa Pre B	0
ATGGGAGAGGATTTAG	Pro B VDJ	3.13549		ATGGGAGAGGATTTAG	Pro B VDJ	0.693147		ATGGGAGAGGATTTAG	Pro B VDJ	0.693147
ATGGGAGAGTAGACAT	PreBCRi I	2.3979		ATGGGAGAGTAGACAT	PreBCRi I	0		ATGGGAGAGTAGACAT	PreBCRi I	0.693147
ATGGGAGGTCATCCGG	Immature B	1.60944		ATGGGAGGTCATCCGG	Immature B	0		ATGGGAGGTCATCCGG	Immature B	0
ATGGGAGGTCCGAAAG	Kappa Pre B	3.29584		ATGGGAGGTCCGAAAG	Kappa Pre B	0		ATGGGAGGTCCGAAAG	Kappa Pre B	0
ATGGGAGGTCCTGTTC	Immature B	1.79176		ATGGGAGGTCCTGTTC	Immature B	0		ATGGGAGGTCCTGTTC	Immature B	0
ATGGGAGGTTTACCAG	PreBCRi II S phase	2.94444		ATGGGAGGTTTACCAG	PreBCRi II S phase	0		ATGGGAGGTTTACCAG	PreBCRi II S phase	0
ATGGGAGTCGTGGGAA	Mature B	2.63906		ATGGGAGTCGTGGGAA	Mature B	1.38629		ATGGGAGTCGTGGGAA	Mature B	0
ATGGGTTCAAATCCCA	Prepro B	0		ATGGGTTCAAATCCCA	Prepro B	0		ATGGGTTCAAATCCCA	Prepro B	0
ATGGGTTCAATCAGCT	Mature B	2.63906		ATGGGTTCAATCAGCT	Mature B	0.693147		ATGGGTTCAATCAGCT	Mature B	0
ATGGGTTCAGCTGCCA	Immature B	1.79176		ATGGGTTCAGCTGCCA	Immature B	0.693147		ATGGGTTCAGCTGCCA	Immature B	0.693147
ATGGGTTGTATCATGC	Kappa Pre B	3.29584		ATGGGTTGTATCATGC	Kappa Pre B	0		ATGGGTTGTATCATGC	Kappa Pre B	0
ATGGGTTGTGAACGGT	PreBCRi I	1.60944		ATGGGTTGTGAACGGT	PreBCRi I	1.38629		ATGGGTTGTGAACGGT	PreBCRi I	1.09861
ATGGGTTGTGATACCT	Cycling Pro B	2.77259		ATGGGTTGTGATACCT	Cycling Pro B	0		ATGGGTTGTGATACCT	Cycling Pro B	0
ATGGGTTTCCCGTAAA	Mature B	2.30259		ATGGGTTTCCCGTAAA	Mature B	0		ATGGGTTTCCCGTAAA	Mature B	0
ATGGGTTTCCGAGCTG	PreBCRi II G2/M phase	2.30259		ATGGGTTTCCGAGCTG	PreBCRi II G2/M phase	0		ATGGGTTTCCGAGCTG	PreBCRi II G2/M phase	0
ATGGTTGAGCGAGTAC	High Mitochondrial B	4.29046		ATGGTTGAGCGAGTAC	High Mitochondrial B	1.09861		ATGGTTGAGCGAGTAC	High Mitochondrial B	0
ATGGTTGAGGAGGGTG	Kappa Pre B	3.97029		ATGGTTGAGGAGGGTG	Kappa Pre B	0		ATGGTTGAGGAGGGTG	Kappa Pre B	0
ATGGTTGAGTAACGAT	PreBCRi II G2/M phase	3.04452		ATGGTTGAGTAACGAT	PreBCRi II G2/M phase	0		ATGGTTGAGTAACGAT	PreBCRi II G2/M phase	0
ATGGTTGCAGAGTTGG	Immature B	1.38629		ATGGTTGCAGAGTTGG	Immature B	0		ATGGTTGCAGAGTTGG	Immature B	1.38629
ATGGTTGCATAGACTC	Pro B VDJ	2.83321		ATGGTTGCATAGACTC	Pro B VDJ	0		ATGGTTGCATAGACTC	Pro B VDJ	0
ATGGTTGGTGATTGGG	PreBCRi I	2.3979		ATGGTTGGTGATTGGG	PreBCRi I	1.09861		ATGGTTGGTGATTGGG	PreBCRi I	0.693147
ATGGTTGTCCAGCACG	PreBCRi I	3.13549		ATGGTTGTCCAGCACG	PreBCRi I	0		ATGGTTGTCCAGCACG	PreBCRi I	0
ATGGTTGTCCTAGCCT	Kappa Pre B	3.09104		ATGGTTGTCCTAGCCT	Kappa Pre B	1.60944		ATGGTTGTCCTAGCCT	Kappa Pre B	0
ATGTCCCAGACCAGAC	Kappa Pre B	3.2581		ATGTCCCAGACCAGAC	Kappa Pre B	1.09861		ATGTCCCAGACCAGAC	Kappa Pre B	1.09861
ATGTCCCAGCGCCGTT	Prepro B	0		ATGTCCCAGCGCCGTT	Prepro B	0		ATGTCCCAGCGCCGTT	Prepro B	0
ATGTCCCAGTTGAATG	Immature B	3.17805		ATGTCCCAGTTGAATG	Immature B	0.693147		ATGTCCCAGTTGAATG	Immature B	0
ATGTCCCCATTGACAC	Cycling Pro B	2.63906		ATGTCCCCATTGACAC	Cycling Pro B	0		ATGTCCCCATTGACAC	Cycling Pro B	0
ATGTCCCGTAAGGTCG	PreBCRi II S phase	2.19722		ATGTCCCGTAAGGTCG	PreBCRi II S phase	0		ATGTCCCGTAAGGTCG	PreBCRi II S phase	1.09861
ATGTCCCGTCCAGAAG	PreBCRi I	2.77259		ATGTCCCGTCCAGAAG	PreBCRi I	0		ATGTCCCGTCCAGAAG	PreBCRi I	0.693147
ATGTCCCGTGTGCCTG	Mature B	2.48491		ATGTCCCGTGTGCCTG	Mature B	0		ATGTCCCGTGTGCCTG	Mature B	0
ATGTCCCTCGGATACT	Kappa Pre B	2.56495		ATGTCCCTCGGATACT	Kappa Pre B	0		ATGTCCCTCGGATACT	Kappa Pre B	0
ATGTCCCTCGTGGCTG	Prepro B	0.693147		ATGTCCCTCGTGGCTG	Prepro B	0		ATGTCCCTCGTGGCTG	Prepro B	0.693147
ATGTCTTAGGGTTTCT	Mature B	2.63906		ATGTCTTAGGGTTTCT	Mature B	0		ATGTCTTAGGGTTTCT	Mature B	0
ATGTCTTCAAAGCTCT	Lambda Pre B	2.63906		ATGTCTTCAAAGCTCT	Lambda Pre B	0.693147		ATGTCTTCAAAGCTCT	Lambda Pre B	0
ATGTCTTCAGGTCCCA	Mature B	2.19722		ATGTCTTCAGGTCCCA	Mature B	0		ATGTCTTCAGGTCCCA	Mature B	0
ATGTCTTCATTGACAC	Immature B	2.3979		ATGTCTTCATTGACAC	Immature B	0		ATGTCTTCATTGACAC	Immature B	0.693147
ATGTCTTGTGTACATC	High Mitochondrial B	3.46574		ATGTCTTGTGTACATC	High Mitochondrial B	0		ATGTCTTGTGTACATC	High Mitochondrial B	0
ATGTCTTTCACGTCCT	PreBCRd	1.38629		ATGTCTTTCACGTCCT	PreBCRd	0.693147		ATGTCTTTCACGTCCT	PreBCRd	0
ATGTCTTTCCCATACC	Lambda Pre B	2.99573		ATGTCTTTCCCATACC	Lambda Pre B	0		ATGTCTTTCCCATACC	Lambda Pre B	0
ATGTCTTTCGAAGTGG	PreBCRd	0		ATGTCTTTCGAAGTGG	PreBCRd	0		ATGTCTTTCGAAGTGG	PreBCRd	0
ATGTCTTTCGAGTCTA	Pro B VDJ	3.2581		ATGTCTTTCGAGTCTA	Pro B VDJ	0		ATGTCTTTCGAGTCTA	Pro B VDJ	0.693147
ATTACCTAGCGTCTCG	Mature B	2.30259		ATTACCTAGCGTCTCG	Mature B	0		ATTACCTAGCGTCTCG	Mature B	0
ATTACCTAGGACACTG	PreBCRi I	2.48491		ATTACCTAGGACACTG	PreBCRi I	0		ATTACCTAGGACACTG	PreBCRi I	0
ATTACCTAGTAACGTA	Pro B VDJ	3.71357		ATTACCTAGTAACGTA	Pro B VDJ	0		ATTACCTAGTAACGTA	Pro B VDJ	0
ATTACCTAGTCAGGGT	PreBCRi I	2.30259		ATTACCTAGTCAGGGT	PreBCRi I	0		ATTACCTAGTCAGGGT	PreBCRi I	0
ATTACCTAGTTGGGAC	Kappa Pre B	3.29584		ATTACCTAGTTGGGAC	Kappa Pre B	0.693147		ATTACCTAGTTGGGAC	Kappa Pre B	0.693147
ATTACCTGTGATCGTT	PreBCRi I	1.09861		ATTACCTGTGATCGTT	PreBCRi I	0.693147		ATTACCTGTGATCGTT	PreBCRi I	0.693147
ATTACCTGTTTAGTCG	Kappa Pre B	3.2581		ATTACCTGTTTAGTCG	Kappa Pre B	0		ATTACCTGTTTAGTCG	Kappa Pre B	0.693147
ATTACCTTCACAAGAA	Pro B VDJ	2.94444		ATTACCTTCACAAGAA	Pro B VDJ	1.09861		ATTACCTTCACAAGAA	Pro B VDJ	1.09861
ATTACCTTCGGCACTG	Mature B	2.48491		ATTACCTTCGGCACTG	Mature B	0		ATTACCTTCGGCACTG	Mature B	0.693147
ATTACCTTCTCATTTG	Kappa Pre B	2.94444		ATTACCTTCTCATTTG	Kappa Pre B	0		ATTACCTTCTCATTTG	Kappa Pre B	0
ATTACCTTCTCGGGAC	PreBCRi II S phase	2.19722		ATTACCTTCTCGGGAC	PreBCRi II S phase	0		ATTACCTTCTCGGGAC	PreBCRi II S phase	1.09861
ATTACCTTCTCTAGGA	PreBCRi I	2.48491		ATTACCTTCTCTAGGA	PreBCRi I	0		ATTACCTTCTCTAGGA	PreBCRi I	0.693147
ATTACTCAGAATACAC	PreBCRi II S phase	1.09861		ATTACTCAGAATACAC	PreBCRi II S phase	0		ATTACTCAGAATACAC	PreBCRi II S phase	0
ATTACTCAGGCATTTC	Mature B	1.60944		ATTACTCAGGCATTTC	Mature B	0		ATTACTCAGGCATTTC	Mature B	0
ATTACTCAGTGTTCCA	PreBCRi I	2.19722		ATTACTCAGTGTTCCA	PreBCRi I	0		ATTACTCAGTGTTCCA	PreBCRi I	0.693147
ATTACTCGTGGAACCA	Lambda Pre B	3.3673		ATTACTCGTGGAACCA	Lambda Pre B	0		ATTACTCGTGGAACCA	Lambda Pre B	0.693147
ATTACTCTCTCTCAAT	Pro B VDJ	3.2581		ATTACTCTCTCTCAAT	Pro B VDJ	0		ATTACTCTCTCTCAAT	Pro B VDJ	0
ATTATCCAGACATCAA	Mature B	2.07944		ATTATCCAGACATCAA	Mature B	0		ATTATCCAGACATCAA	Mature B	0
ATTATCCAGTACCCTA	Pro B VDJ	3.43399		ATTATCCAGTACCCTA	Pro B VDJ	0		ATTATCCAGTACCCTA	Pro B VDJ	0
ATTATCCCAAGTCCCG	Cycling Pro B	2.83321		ATTATCCCAAGTCCCG	Cycling Pro B	0		ATTATCCCAAGTCCCG	Cycling Pro B	0
ATTATCCCACCCATAA	PreBCRi I	0.693147		ATTATCCCACCCATAA	PreBCRi I	1.09861		ATTATCCCACCCATAA	PreBCRi I	1.09861
ATTATCCCATAGATCC	Prepro B	0		ATTATCCCATAGATCC	Prepro B	0		ATTATCCCATAGATCC	Prepro B	0.693147
ATTATCCGTATCAGCT	Immature B	2.3979		ATTATCCGTATCAGCT	Immature B	0.693147		ATTATCCGTATCAGCT	Immature B	0
ATTCACTAGTGTACCT	Kappa Pre B	3.09104		ATTCACTAGTGTACCT	Kappa Pre B	2.07944		ATTCACTAGTGTACCT	Kappa Pre B	1.38629
ATTCACTCAGGCTACC	Cycling Pro B	2.56495		ATTCACTCAGGCTACC	Cycling Pro B	0		ATTCACTCAGGCTACC	Cycling Pro B	0
ATTCACTCATTGAGCT	Cycling Pro B	1.60944		ATTCACTCATTGAGCT	Cycling Pro B	0		ATTCACTCATTGAGCT	Cycling Pro B	0
ATTCACTGTCAATGGG	PreBCRi II S phase	3.09104		ATTCACTGTCAATGGG	PreBCRi II S phase	0		ATTCACTGTCAATGGG	PreBCRi II S phase	0
ATTCACTGTTAGGAGC	PreBCRi I	3.04452		ATTCACTGTTAGGAGC	PreBCRi I	0.693147		ATTCACTGTTAGGAGC	PreBCRi I	0
ATTCACTTCACGGGAA	PreBCRi II G2/M phase	2.30259		ATTCACTTCACGGGAA	PreBCRi II G2/M phase	0.693147		ATTCACTTCACGGGAA	PreBCRi II G2/M phase	0
ATTCACTTCAGCATTG	Pro B VDJ	2.94444		ATTCACTTCAGCATTG	Pro B VDJ	0		ATTCACTTCAGCATTG	Pro B VDJ	0
ATTCACTTCATCGCAA	Pro B VDJ	3.3673		ATTCACTTCATCGCAA	Pro B VDJ	0		ATTCACTTCATCGCAA	Pro B VDJ	0
ATTCACTTCATGCCAA	Immature B	3.13549		ATTCACTTCATGCCAA	Immature B	1.09861		ATTCACTTCATGCCAA	Immature B	0
ATTCACTTCGGAGCAA	PreBCRd	1.60944		ATTCACTTCGGAGCAA	PreBCRd	0.693147		ATTCACTTCGGAGCAA	PreBCRd	0
ATTCACTTCGTGTGGC	Pro B VDJ	3.09104		ATTCACTTCGTGTGGC	Pro B VDJ	0.693147		ATTCACTTCGTGTGGC	Pro B VDJ	0
ATTCAGGAGTCGCCAC	Kappa Pre B	3.4012		ATTCAGGAGTCGCCAC	Kappa Pre B	0		ATTCAGGAGTCGCCAC	Kappa Pre B	0
ATTCAGGAGTGCACAG	Kappa Pre B	3.58352		ATTCAGGAGTGCACAG	Kappa Pre B	1.60944		ATTCAGGAGTGCACAG	Kappa Pre B	0
ATTCAGGCACTGGCGT	Mature B	2.3979		ATTCAGGCACTGGCGT	Mature B	0		ATTCAGGCACTGGCGT	Mature B	0
ATTCAGGCACTGTCCT	Lambda Pre B	2.19722		ATTCAGGCACTGTCCT	Lambda Pre B	1.09861		ATTCAGGCACTGTCCT	Lambda Pre B	0
ATTCAGGGTAAGATAC	Pro B VDJ	2.99573		ATTCAGGGTAAGATAC	Pro B VDJ	0.693147		ATTCAGGGTAAGATAC	Pro B VDJ	0
ATTCAGGGTTAAGTCC	Pro B VDJ	4.06044		ATTCAGGGTTAAGTCC	Pro B VDJ	0		ATTCAGGGTTAAGTCC	Pro B VDJ	0
ATTCAGGTCAGCGCAC	PreBCRd	1.79176		ATTCAGGTCAGCGCAC	PreBCRd	1.09861		ATTCAGGTCAGCGCAC	PreBCRd	0.693147
ATTCAGGTCTGTAAGC	Immature B	3.43399		ATTCAGGTCTGTAAGC	Immature B	0		ATTCAGGTCTGTAAGC	Immature B	0
ATTCATCAGAGGGCGA	PreBCRi I	1.60944		ATTCATCAGAGGGCGA	PreBCRi I	0		ATTCATCAGAGGGCGA	PreBCRi I	0.693147
ATTCATCCAGGAAGTC	PreBCRd	0.693147		ATTCATCCAGGAAGTC	PreBCRd	0		ATTCATCCAGGAAGTC	PreBCRd	0
ATTCATCCATCCGGTG	Prepro B	0		ATTCATCCATCCGGTG	Prepro B	0		ATTCATCCATCCGGTG	Prepro B	0.693147
ATTCATCTCCACTTCG	PreBCRi I	2.56495		ATTCATCTCCACTTCG	PreBCRi I	0.693147		ATTCATCTCCACTTCG	PreBCRi I	0.693147
ATTCATCTCCGGCTTT	Kappa Pre B	3.09104		ATTCATCTCCGGCTTT	Kappa Pre B	1.38629		ATTCATCTCCGGCTTT	Kappa Pre B	0
ATTCATCTCCTACAAG	PreBCRi II S phase	2.07944		ATTCATCTCCTACAAG	PreBCRi II S phase	0		ATTCATCTCCTACAAG	PreBCRi II S phase	0
ATTCATCTCCTTCTAA	High Mitochondrial B	4.14313		ATTCATCTCCTTCTAA	High Mitochondrial B	1.09861		ATTCATCTCCTTCTAA	High Mitochondrial B	1.09861
ATTCATCTCTGAGATC	Mature B	1.60944		ATTCATCTCTGAGATC	Mature B	0.693147		ATTCATCTCTGAGATC	Mature B	0
ATTCATCTCTGTCGTC	PreBCRi I	1.38629		ATTCATCTCTGTCGTC	PreBCRi I	0		ATTCATCTCTGTCGTC	PreBCRi I	0.693147
ATTCCATCATAAGCAA	High Mitochondrial B	2.63906		ATTCCATCATAAGCAA	High Mitochondrial B	0		ATTCCATCATAAGCAA	High Mitochondrial B	1.09861
ATTCCATGTCCAGAAG	PreBCRi I	1.94591		ATTCCATGTCCAGAAG	PreBCRi I	0.693147		ATTCCATGTCCAGAAG	PreBCRi I	0.693147
ATTCCATGTCTCAGAT	Immature B	2.3979		ATTCCATGTCTCAGAT	Immature B	0.693147		ATTCCATGTCTCAGAT	Immature B	0
ATTCCATGTGACTCGC	Mature B	1.94591		ATTCCATGTGACTCGC	Mature B	0.693147		ATTCCATGTGACTCGC	Mature B	0
ATTCCATTCAACGAGG	Immature B	2.07944		ATTCCATTCAACGAGG	Immature B	0		ATTCCATTCAACGAGG	Immature B	0
ATTCCATTCAATCCAG	Lambda Pre B	2.07944		ATTCCATTCAATCCAG	Lambda Pre B	0		ATTCCATTCAATCCAG	Lambda Pre B	0
ATTCCATTCCGCAAAT	Cycling Pro B	2.89037		ATTCCATTCCGCAAAT	Cycling Pro B	1.09861		ATTCCATTCCGCAAAT	Cycling Pro B	0
ATTCCATTCCTACACC	Immature B	2.19722		ATTCCATTCCTACACC	Immature B	1.09861		ATTCCATTCCTACACC	Immature B	0
ATTCCATTCGAATCCA	Immature B	0.693147		ATTCCATTCGAATCCA	Immature B	0.693147		ATTCCATTCGAATCCA	Immature B	0
ATTCCCGAGAGGGCGA	Immature B	2.83321		ATTCCCGAGAGGGCGA	Immature B	0		ATTCCCGAGAGGGCGA	Immature B	0
ATTCCCGAGCGATCGA	Kappa Pre B	2.63906		ATTCCCGAGCGATCGA	Kappa Pre B	0		ATTCCCGAGCGATCGA	Kappa Pre B	0
ATTCCCGAGGCAGGTT	Lambda Pre B	3.43399		ATTCCCGAGGCAGGTT	Lambda Pre B	1.60944		ATTCCCGAGGCAGGTT	Lambda Pre B	0
ATTCCCGAGTAAGAGG	PreBCRi I	2.94444		ATTCCCGAGTAAGAGG	PreBCRi I	0.693147		ATTCCCGAGTAAGAGG	PreBCRi I	0
ATTCCCGCAGACTCTA	Mature B	1.94591		ATTCCCGCAGACTCTA	Mature B	0		ATTCCCGCAGACTCTA	Mature B	0
ATTCCCGCATCTATCT	Kappa Pre B	2.83321		ATTCCCGCATCTATCT	Kappa Pre B	1.09861		ATTCCCGCATCTATCT	Kappa Pre B	0
ATTCCCGTCACCGGTG	PreBCRi I	1.38629		ATTCCCGTCACCGGTG	PreBCRi I	0.693147		ATTCCCGTCACCGGTG	PreBCRi I	0.693147
ATTCCCGTCAGTAGGG	Pro B VDJ	3.13549		ATTCCCGTCAGTAGGG	Pro B VDJ	0		ATTCCCGTCAGTAGGG	Pro B VDJ	0
ATTCCCGTCTAGCAAC	Mature B	1.94591		ATTCCCGTCTAGCAAC	Mature B	0		ATTCCCGTCTAGCAAC	Mature B	0.693147
ATTCCCGTCTGGGCGT	Kappa Pre B	2.99573		ATTCCCGTCTGGGCGT	Kappa Pre B	0		ATTCCCGTCTGGGCGT	Kappa Pre B	0
ATTCCTAAGACCTTTG	Kappa Pre B	3.17805		ATTCCTAAGACCTTTG	Kappa Pre B	0		ATTCCTAAGACCTTTG	Kappa Pre B	0.693147
ATTCCTACAAACTAAG	Mature B	1.94591		ATTCCTACAAACTAAG	Mature B	0		ATTCCTACAAACTAAG	Mature B	0
ATTCCTACAGGCATTT	Kappa Pre B	3.21888		ATTCCTACAGGCATTT	Kappa Pre B	0		ATTCCTACAGGCATTT	Kappa Pre B	0
ATTCCTACAGGGAGAG	Cycling Pro B	3.21888		ATTCCTACAGGGAGAG	Cycling Pro B	0		ATTCCTACAGGGAGAG	Cycling Pro B	0
ATTCCTAGTACCATAC	Kappa Pre B	3.49651		ATTCCTAGTACCATAC	Kappa Pre B	1.09861		ATTCCTAGTACCATAC	Kappa Pre B	0
ATTCCTATCGACGATT	PreBCRd	0		ATTCCTATCGACGATT	PreBCRd	0.693147		ATTCCTATCGACGATT	PreBCRd	0
ATTCCTATCGAGGCAA	Immature B	3.43399		ATTCCTATCGAGGCAA	Immature B	0		ATTCCTATCGAGGCAA	Immature B	0.693147
ATTCGTTAGACTCTAC	Immature B	2.94444		ATTCGTTAGACTCTAC	Immature B	0		ATTCGTTAGACTCTAC	Immature B	0.693147
ATTCGTTAGTCGGCCT	Immature B	2.63906		ATTCGTTAGTCGGCCT	Immature B	0		ATTCGTTAGTCGGCCT	Immature B	0
ATTCGTTCAGAACATA	PreBCRi I	3.04452		ATTCGTTCAGAACATA	PreBCRi I	0.693147		ATTCGTTCAGAACATA	PreBCRi I	0.693147
ATTCGTTGTATCTCTT	Mature B	2.30259		ATTCGTTGTATCTCTT	Mature B	0		ATTCGTTGTATCTCTT	Mature B	0
ATTCGTTGTGAGACGT	Kappa Pre B	3.29584		ATTCGTTGTGAGACGT	Kappa Pre B	0		ATTCGTTGTGAGACGT	Kappa Pre B	0.693147
ATTCGTTTCGAGCTGC	Cycling Pro B	2.3979		ATTCGTTTCGAGCTGC	Cycling Pro B	0		ATTCGTTTCGAGCTGC	Cycling Pro B	0
ATTCTACAGCCTCAAT	Kappa Pre B	3.2581		ATTCTACAGCCTCAAT	Kappa Pre B	0.693147		ATTCTACAGCCTCAAT	Kappa Pre B	0
ATTCTACAGCTGAGTG	Pro B VDJ	3.4012		ATTCTACAGCTGAGTG	Pro B VDJ	0.693147		ATTCTACAGCTGAGTG	Pro B VDJ	0
ATTCTACAGGCCTGCT	Prepro B	0		ATTCTACAGGCCTGCT	Prepro B	0		ATTCTACAGGCCTGCT	Prepro B	0
ATTCTACCACTGGAAG	Cycling Pro B	2.3979		ATTCTACCACTGGAAG	Cycling Pro B	0		ATTCTACCACTGGAAG	Cycling Pro B	0
ATTCTACGTTCAATCG	Pro B VDJ	3.17805		ATTCTACGTTCAATCG	Pro B VDJ	0		ATTCTACGTTCAATCG	Pro B VDJ	0.693147
ATTCTACTCTACCACC	PreBCRi II S phase	2.77259		ATTCTACTCTACCACC	PreBCRi II S phase	0		ATTCTACTCTACCACC	PreBCRi II S phase	1.09861
ATTCTTGAGAACGCGT	Cycling Pro B	3.21888		ATTCTTGAGAACGCGT	Cycling Pro B	0		ATTCTTGAGAACGCGT	Cycling Pro B	0
ATTCTTGAGAAGCCTG	Immature B	2.77259		ATTCTTGAGAAGCCTG	Immature B	0		ATTCTTGAGAAGCCTG	Immature B	0
ATTCTTGAGCGCCATC	Pro B VDJ	3.55535		ATTCTTGAGCGCCATC	Pro B VDJ	0		ATTCTTGAGCGCCATC	Pro B VDJ	0
ATTCTTGAGGAAGAAC	PreBCRi II G2/M phase	2.07944		ATTCTTGAGGAAGAAC	PreBCRi II G2/M phase	0		ATTCTTGAGGAAGAAC	PreBCRi II G2/M phase	0
ATTCTTGAGTAGGGTC	Immature B	0.693147		ATTCTTGAGTAGGGTC	Immature B	0		ATTCTTGAGTAGGGTC	Immature B	1.09861
ATTCTTGCAGCAAGAC	Lambda Pre B	2.94444		ATTCTTGCAGCAAGAC	Lambda Pre B	0		ATTCTTGCAGCAAGAC	Lambda Pre B	0
ATTCTTGCAGGCATTT	Lambda Pre B	3.2581		ATTCTTGCAGGCATTT	Lambda Pre B	0		ATTCTTGCAGGCATTT	Lambda Pre B	0
ATTCTTGTCCCTTGTG	PreBCRi I	0		ATTCTTGTCCCTTGTG	PreBCRi I	0		ATTCTTGTCCCTTGTG	PreBCRi I	1.38629
ATTCTTGTCCGGGACT	Cycling Immature B	2.83321		ATTCTTGTCCGGGACT	Cycling Immature B	0.693147		ATTCTTGTCCGGGACT	Cycling Immature B	0
ATTCTTGTCCTTTAGT	PreBCRd	1.09861		ATTCTTGTCCTTTAGT	PreBCRd	0.693147		ATTCTTGTCCTTTAGT	PreBCRd	0
ATTCTTGTCGAACACT	PreBCRi I	2.63906		ATTCTTGTCGAACACT	PreBCRi I	0.693147		ATTCTTGTCGAACACT	PreBCRi I	0
ATTGGGTAGCATGAAT	Lambda Pre B	3.49651		ATTGGGTAGCATGAAT	Lambda Pre B	0		ATTGGGTAGCATGAAT	Lambda Pre B	0
ATTGGGTAGCGTCAGA	Pro B VDJ	2.94444		ATTGGGTAGCGTCAGA	Pro B VDJ	0.693147		ATTGGGTAGCGTCAGA	Pro B VDJ	0.693147
ATTGGGTAGTCGTTAC	Immature B	1.09861		ATTGGGTAGTCGTTAC	Immature B	0		ATTGGGTAGTCGTTAC	Immature B	0
ATTGGGTCACTGTTCC	Pro B VDJ	3.68888		ATTGGGTCACTGTTCC	Pro B VDJ	0		ATTGGGTCACTGTTCC	Pro B VDJ	0
ATTGGGTCAGCAGACA	Immature B	2.48491		ATTGGGTCAGCAGACA	Immature B	0		ATTGGGTCAGCAGACA	Immature B	0
ATTGGGTGTGCTCTTC	PreBCRi I	1.38629		ATTGGGTGTGCTCTTC	PreBCRi I	0		ATTGGGTGTGCTCTTC	PreBCRi I	0
ATTGGGTGTTCAGCTA	Pro B VDJ	3.63759		ATTGGGTGTTCAGCTA	Pro B VDJ	1.09861		ATTGGGTGTTCAGCTA	Pro B VDJ	0
ATTGGGTTCATACGGT	Lambda Pre B	2.94444		ATTGGGTTCATACGGT	Lambda Pre B	0.693147		ATTGGGTTCATACGGT	Lambda Pre B	0.693147
ATTGGGTTCATAGAGA	PreBCRi I	3.17805		ATTGGGTTCATAGAGA	PreBCRi I	0.693147		ATTGGGTTCATAGAGA	PreBCRi I	1.09861
ATTGGGTTCATTATCC	PreBCRi II G2/M phase	3.21888		ATTGGGTTCATTATCC	PreBCRi II G2/M phase	0.693147		ATTGGGTTCATTATCC	PreBCRi II G2/M phase	0
ATTGGGTTCTCCACTG	Mature B	1.09861		ATTGGGTTCTCCACTG	Mature B	0		ATTGGGTTCTCCACTG	Mature B	1.09861
ATTGTTCAGGCACTAG	Mature B	2.77259		ATTGTTCAGGCACTAG	Mature B	0		ATTGTTCAGGCACTAG	Mature B	0
ATTGTTCAGTGCCAGA	Immature B	3.13549		ATTGTTCAGTGCCAGA	Immature B	0.693147		ATTGTTCAGTGCCAGA	Immature B	1.09861
ATTGTTCCAACAGAGC	Mature B	1.79176		ATTGTTCCAACAGAGC	Mature B	0		ATTGTTCCAACAGAGC	Mature B	0
ATTGTTCCAGACCCGT	Kappa Pre B	3.4012		ATTGTTCCAGACCCGT	Kappa Pre B	0		ATTGTTCCAGACCCGT	Kappa Pre B	0.693147
ATTGTTCCATAATGCC	Immature B	1.38629		ATTGTTCCATAATGCC	Immature B	0.693147		ATTGTTCCATAATGCC	Immature B	0.693147
ATTGTTCGTCAACCTA	PreBCRi I	2.30259		ATTGTTCGTCAACCTA	PreBCRi I	0		ATTGTTCGTCAACCTA	PreBCRi I	0
ATTGTTCGTCACAGTT	Kappa Pre B	3.04452		ATTGTTCGTCACAGTT	Kappa Pre B	0.693147		ATTGTTCGTCACAGTT	Kappa Pre B	0.693147
ATTGTTCGTCGTGCCA	Kappa Pre B	3.61092		ATTGTTCGTCGTGCCA	Kappa Pre B	1.09861		ATTGTTCGTCGTGCCA	Kappa Pre B	0
ATTGTTCGTTCCGCAG	Immature B	1.38629		ATTGTTCGTTCCGCAG	Immature B	0		ATTGTTCGTTCCGCAG	Immature B	0
ATTGTTCTCACTGGGC	Plasma Cells	0		ATTGTTCTCACTGGGC	Plasma Cells	0		ATTGTTCTCACTGGGC	Plasma Cells	0
ATTGTTCTCCACGTAA	Kappa Pre B	2.77259		ATTGTTCTCCACGTAA	Kappa Pre B	0		ATTGTTCTCCACGTAA	Kappa Pre B	0
ATTGTTCTCCGACAGC	Immature B	2.89037		ATTGTTCTCCGACAGC	Immature B	0		ATTGTTCTCCGACAGC	Immature B	0
ATTGTTCTCGTCCATC	Cycling Immature B	2.19722		ATTGTTCTCGTCCATC	Cycling Immature B	0.693147		ATTGTTCTCGTCCATC	Cycling Immature B	0
ATTTACCAGGATCACG	Pro B VDJ	3.55535		ATTTACCAGGATCACG	Pro B VDJ	0.693147		ATTTACCAGGATCACG	Pro B VDJ	0
ATTTACCAGGATTTCC	Mature B	2.30259		ATTTACCAGGATTTCC	Mature B	0		ATTTACCAGGATTTCC	Mature B	0
ATTTACCGTGTTACAC	Cycling Pro B	1.38629		ATTTACCGTGTTACAC	Cycling Pro B	0		ATTTACCGTGTTACAC	Cycling Pro B	0
ATTTACCGTTGTATGC	Kappa Pre B	2.48491		ATTTACCGTTGTATGC	Kappa Pre B	0		ATTTACCGTTGTATGC	Kappa Pre B	0.693147
ATTTCACAGGCCTTCG	Prepro B	0		ATTTCACAGGCCTTCG	Prepro B	0		ATTTCACAGGCCTTCG	Prepro B	0
ATTTCACAGTCACGAG	Immature B	3.09104		ATTTCACAGTCACGAG	Immature B	0.693147		ATTTCACAGTCACGAG	Immature B	0.693147
ATTTCACCAATAACGA	PreBCRi II G2/M phase	2.56495		ATTTCACCAATAACGA	PreBCRi II G2/M phase	0.693147		ATTTCACCAATAACGA	PreBCRi II G2/M phase	0.693147
ATTTCACCAGCTTCCT	Cycling Pro B	2.19722		ATTTCACCAGCTTCCT	Cycling Pro B	0		ATTTCACCAGCTTCCT	Cycling Pro B	0.693147
ATTTCACGTAGCGCTC	Immature B	2.48491		ATTTCACGTAGCGCTC	Immature B	0		ATTTCACGTAGCGCTC	Immature B	0
ATTTCACGTCAACGCC	Kappa Pre B	3.17805		ATTTCACGTCAACGCC	Kappa Pre B	0		ATTTCACGTCAACGCC	Kappa Pre B	0
ATTTCACGTCTACGAT	Cycling Pro B	3.3673		ATTTCACGTCTACGAT	Cycling Pro B	0		ATTTCACGTCTACGAT	Cycling Pro B	0
ATTTCACGTTATAGCC	PreBCRi I	1.09861		ATTTCACGTTATAGCC	PreBCRi I	1.09861		ATTTCACGTTATAGCC	PreBCRi I	0
ATTTCTGAGTGGATAT	Cycling Pro B	2.99573		ATTTCTGAGTGGATAT	Cycling Pro B	0		ATTTCTGAGTGGATAT	Cycling Pro B	0
ATTTCTGCACACCAGC	Cycling Pro B	3.46574		ATTTCTGCACACCAGC	Cycling Pro B	0		ATTTCTGCACACCAGC	Cycling Pro B	0.693147
ATTTCTGCACCTGTCT	Pro B VDJ	3.61092		ATTTCTGCACCTGTCT	Pro B VDJ	0		ATTTCTGCACCTGTCT	Pro B VDJ	0
ATTTCTGGTCACGCTG	Immature B	2.56495		ATTTCTGGTCACGCTG	Immature B	0		ATTTCTGGTCACGCTG	Immature B	0
ATTTCTGGTCCGCAGT	Immature B	1.09861		ATTTCTGGTCCGCAGT	Immature B	0		ATTTCTGGTCCGCAGT	Immature B	0
CAAAGAAAGCACTCCG	Mature B	2.70805		CAAAGAAAGCACTCCG	Mature B	0		CAAAGAAAGCACTCCG	Mature B	0
CAAAGAACACACCGCA	Cycling Pro B	2.77259		CAAAGAACACACCGCA	Cycling Pro B	0.693147		CAAAGAACACACCGCA	Cycling Pro B	0
CAAAGAATCTGGTTGA	Kappa Pre B	3.3673		CAAAGAATCTGGTTGA	Kappa Pre B	0		CAAAGAATCTGGTTGA	Kappa Pre B	0.693147
CAACAACAGAAACCAT	Mature B	2.30259		CAACAACAGAAACCAT	Mature B	0.693147		CAACAACAGAAACCAT	Mature B	0
CAACAACAGGCCTAGA	PreBCRd	1.38629		CAACAACAGGCCTAGA	PreBCRd	0		CAACAACAGGCCTAGA	PreBCRd	0.693147
CAACAACCAAACTAAG	PreBCRi II S phase	1.09861		CAACAACCAAACTAAG	PreBCRi II S phase	0.693147		CAACAACCAAACTAAG	PreBCRi II S phase	0
CAACAACCAACAGCCC	PreBCRd	0.693147		CAACAACCAACAGCCC	PreBCRd	0		CAACAACCAACAGCCC	PreBCRd	0
CAACAACCAATCGCCG	Immature B	1.79176		CAACAACCAATCGCCG	Immature B	0.693147		CAACAACCAATCGCCG	Immature B	0
CAACAACCAGGAATAT	Mature B	2.07944		CAACAACCAGGAATAT	Mature B	0.693147		CAACAACCAGGAATAT	Mature B	0
CAACAACGTGTCTCCT	PreBCRi I	2.99573		CAACAACGTGTCTCCT	PreBCRi I	0		CAACAACGTGTCTCCT	PreBCRi I	0.693147
CAACAACGTGTGACCC	Kappa Pre B	3.52636		CAACAACGTGTGACCC	Kappa Pre B	0.693147		CAACAACGTGTGACCC	Kappa Pre B	0
CAACAACGTTGCCATA	PreBCRi II G2/M phase	2.3979		CAACAACGTTGCCATA	PreBCRi II G2/M phase	0.693147		CAACAACGTTGCCATA	PreBCRi II G2/M phase	1.09861
CAACAACTCTAAGAAG	High Mitochondrial B	3.04452		CAACAACTCTAAGAAG	High Mitochondrial B	0		CAACAACTCTAAGAAG	High Mitochondrial B	1.09861
CAACAACTCTTCTCAA	Mature B	2.30259		CAACAACTCTTCTCAA	Mature B	1.60944		CAACAACTCTTCTCAA	Mature B	0.693147
CAACAGTAGAGTTGCG	Kappa Pre B	2.99573		CAACAGTAGAGTTGCG	Kappa Pre B	0		CAACAGTAGAGTTGCG	Kappa Pre B	0
CAACAGTAGATCCCAT	PreBCRi I	2.63906		CAACAGTAGATCCCAT	PreBCRi I	1.60944		CAACAGTAGATCCCAT	PreBCRi I	0.693147
CAACAGTAGGCTCCCA	Mature B	2.19722		CAACAGTAGGCTCCCA	Mature B	0		CAACAGTAGGCTCCCA	Mature B	0
CAACAGTAGGTCGTAG	Prepro B	0.693147		CAACAGTAGGTCGTAG	Prepro B	0		CAACAGTAGGTCGTAG	Prepro B	1.09861
CAACAGTAGGTTCTAC	Pro B VDJ	2.63906		CAACAGTAGGTTCTAC	Pro B VDJ	1.09861		CAACAGTAGGTTCTAC	Pro B VDJ	0
CAACAGTAGTCACGAG	Immature B	2.19722		CAACAGTAGTCACGAG	Immature B	0.693147		CAACAGTAGTCACGAG	Immature B	0
CAACAGTAGTGCACTT	Immature B	3.3673		CAACAGTAGTGCACTT	Immature B	0		CAACAGTAGTGCACTT	Immature B	1.09861
CAACAGTAGTTGCCTA	Prepro B	0		CAACAGTAGTTGCCTA	Prepro B	0		CAACAGTAGTTGCCTA	Prepro B	0
CAACAGTCACCCTATC	Mature B	2.70805		CAACAGTCACCCTATC	Mature B	0.693147		CAACAGTCACCCTATC	Mature B	0
CAACAGTGTAATGCTC	Mature B	1.09861		CAACAGTGTAATGCTC	Mature B	0.693147		CAACAGTGTAATGCTC	Mature B	0
CAACAGTGTCGGCTAC	Mature B	1.60944		CAACAGTGTCGGCTAC	Mature B	0		CAACAGTGTCGGCTAC	Mature B	0
CAACAGTGTGGCTGAA	Mature B	2.19722		CAACAGTGTGGCTGAA	Mature B	0		CAACAGTGTGGCTGAA	Mature B	0
CAACAGTGTTAAGAAC	Prepro B	0		CAACAGTGTTAAGAAC	Prepro B	0		CAACAGTGTTAAGAAC	Prepro B	1.09861
CAACCAACAATACCCA	PreBCRi II S phase	2.56495		CAACCAACAATACCCA	PreBCRi II S phase	0		CAACCAACAATACCCA	PreBCRi II S phase	0.693147
CAACCAACAATGCTCA	Mature B	2.30259		CAACCAACAATGCTCA	Mature B	0		CAACCAACAATGCTCA	Mature B	0
CAACCAACACCTGATA	Kappa Pre B	3.21888		CAACCAACACCTGATA	Kappa Pre B	0		CAACCAACACCTGATA	Kappa Pre B	0
CAACCAACACTTCATT	Mature B	2.3979		CAACCAACACTTCATT	Mature B	0.693147		CAACCAACACTTCATT	Mature B	0
CAACCAACATTCATCT	PreBCRi I	2.07944		CAACCAACATTCATCT	PreBCRi I	0		CAACCAACATTCATCT	PreBCRi I	0.693147
CAACCAATCTACAGGT	Immature B	1.38629		CAACCAATCTACAGGT	Immature B	0		CAACCAATCTACAGGT	Immature B	0
CAACCTCAGGAATTAC	PreBCRi I	0		CAACCTCAGGAATTAC	PreBCRi I	0		CAACCTCAGGAATTAC	PreBCRi I	0
CAACCTCAGGAGGCAG	Pro B VDJ	3.29584		CAACCTCAGGAGGCAG	Pro B VDJ	0.693147		CAACCTCAGGAGGCAG	Pro B VDJ	0.693147
CAACCTCAGGGAGTGG	PreBCRi II G2/M phase	2.63906		CAACCTCAGGGAGTGG	PreBCRi II G2/M phase	0		CAACCTCAGGGAGTGG	PreBCRi II G2/M phase	0.693147
CAACCTCCACAGAGCA	Mature B	2.48491		CAACCTCCACAGAGCA	Mature B	0.693147		CAACCTCCACAGAGCA	Mature B	0
CAACCTCCAGAGTTGG	PreBCRd	1.60944		CAACCTCCAGAGTTGG	PreBCRd	1.09861		CAACCTCCAGAGTTGG	PreBCRd	0
CAACCTCGTACCACGC	Immature B	2.07944		CAACCTCGTACCACGC	Immature B	0		CAACCTCGTACCACGC	Immature B	0
CAACCTCGTAGTCTTG	Immature B	3.29584		CAACCTCGTAGTCTTG	Immature B	0.693147		CAACCTCGTAGTCTTG	Immature B	1.09861
CAACCTCTCGGTCATA	PreBCRi I	3.17805		CAACCTCTCGGTCATA	PreBCRi I	0		CAACCTCTCGGTCATA	PreBCRi I	0
CAACGATAGAAGCCAC	Kappa Pre B	3.3673		CAACGATAGAAGCCAC	Kappa Pre B	0		CAACGATAGAAGCCAC	Kappa Pre B	0
CAACGATAGCCAGAGT	Cycling Pro B	2.70805		CAACGATAGCCAGAGT	Cycling Pro B	0.693147		CAACGATAGCCAGAGT	Cycling Pro B	0.693147
CAACGATAGGACGCAT	Immature B	3.43399		CAACGATAGGACGCAT	Immature B	0		CAACGATAGGACGCAT	Immature B	0
CAACGATAGTAACCTC	Pro B VDJ	3.71357		CAACGATAGTAACCTC	Pro B VDJ	0.693147		CAACGATAGTAACCTC	Pro B VDJ	0
CAACGATCAAAGTGTA	Prepro B	1.60944		CAACGATCAAAGTGTA	Prepro B	0		CAACGATCAAAGTGTA	Prepro B	0
CAACGATCAAGCTGCC	Pro B VDJ	3.43399		CAACGATCAAGCTGCC	Pro B VDJ	0.693147		CAACGATCAAGCTGCC	Pro B VDJ	0
CAACGATCAGCAGAAC	PreBCRi II G2/M phase	2.70805		CAACGATCAGCAGAAC	PreBCRi II G2/M phase	0.693147		CAACGATCAGCAGAAC	PreBCRi II G2/M phase	1.09861
CAACGATGTGGCATCC	PreBCRd	0		CAACGATGTGGCATCC	PreBCRd	0		CAACGATGTGGCATCC	PreBCRd	0
CAACGATTCAACTACG	Kappa Pre B	3.46574		CAACGATTCAACTACG	Kappa Pre B	0.693147		CAACGATTCAACTACG	Kappa Pre B	0
CAACGGCAGCATATGA	PreBCRi II S phase	2.3979		CAACGGCAGCATATGA	PreBCRi II S phase	0		CAACGGCAGCATATGA	PreBCRi II S phase	0.693147
CAACGGCAGGACACTG	Pro B VDJ	3.58352		CAACGGCAGGACACTG	Pro B VDJ	0		CAACGGCAGGACACTG	Pro B VDJ	0.693147
CAACGGCAGGGTCAAC	Immature B	2.83321		CAACGGCAGGGTCAAC	Immature B	0.693147		CAACGGCAGGGTCAAC	Immature B	0.693147
CAACGGCCACCAATTG	Immature B	3.04452		CAACGGCCACCAATTG	Immature B	0		CAACGGCCACCAATTG	Immature B	0
CAACGGCGTACGCTAT	PreBCRi I	1.94591		CAACGGCGTACGCTAT	PreBCRi I	1.09861		CAACGGCGTACGCTAT	PreBCRi I	0.693147
CAACGGCGTGCGTGCT	Mature B	1.09861		CAACGGCGTGCGTGCT	Mature B	1.09861		CAACGGCGTGCGTGCT	Mature B	0
CAACGGCGTTTCCCAC	Kappa Pre B	3.55535		CAACGGCGTTTCCCAC	Kappa Pre B	0		CAACGGCGTTTCCCAC	Kappa Pre B	0
CAAGACTAGTTTCGGT	PreBCRi II S phase	2.63906		CAAGACTAGTTTCGGT	PreBCRi II S phase	0		CAAGACTAGTTTCGGT	PreBCRi II S phase	0.693147
CAAGACTCAGGATCTT	Pro B VDJ	3.52636		CAAGACTCAGGATCTT	Pro B VDJ	0		CAAGACTCAGGATCTT	Pro B VDJ	0
CAAGACTTCCTGTTGC	Lambda Pre B	2.99573		CAAGACTTCCTGTTGC	Lambda Pre B	0		CAAGACTTCCTGTTGC	Lambda Pre B	1.09861
CAAGACTTCTCTTGCG	PreBCRd	0.693147		CAAGACTTCTCTTGCG	PreBCRd	0		CAAGACTTCTCTTGCG	PreBCRd	0
CAAGAGGAGCGACTAG	PreBCRi II S phase	2.3979		CAAGAGGAGCGACTAG	PreBCRi II S phase	1.09861		CAAGAGGAGCGACTAG	PreBCRi II S phase	0.693147
CAAGAGGAGGGTATAT	Mature B	2.3979		CAAGAGGAGGGTATAT	Mature B	0		CAAGAGGAGGGTATAT	Mature B	0
CAAGAGGAGGTAAGGA	PreBCRi I	3.21888		CAAGAGGAGGTAAGGA	PreBCRi I	0		CAAGAGGAGGTAAGGA	PreBCRi I	0.693147
CAAGAGGCAAGGTTGG	High Mitochondrial B	2.07944		CAAGAGGCAAGGTTGG	High Mitochondrial B	0		CAAGAGGCAAGGTTGG	High Mitochondrial B	0.693147
CAAGAGGCACATACTG	Immature B	2.94444		CAAGAGGCACATACTG	Immature B	0.693147		CAAGAGGCACATACTG	Immature B	0
CAAGAGGCACCCTGTT	Immature B	3.3673		CAAGAGGCACCCTGTT	Immature B	0		CAAGAGGCACCCTGTT	Immature B	0.693147
CAAGAGGTCACCTCTG	PreBCRi I	2.48491		CAAGAGGTCACCTCTG	PreBCRi I	0		CAAGAGGTCACCTCTG	PreBCRi I	0
CAAGAGGTCGTTGTTT	Immature B	2.07944		CAAGAGGTCGTTGTTT	Immature B	0		CAAGAGGTCGTTGTTT	Immature B	0
CAAGCTAAGCATTGTC	Kappa Pre B	2.63906		CAAGCTAAGCATTGTC	Kappa Pre B	0		CAAGCTAAGCATTGTC	Kappa Pre B	0
CAAGCTAAGGTCATCT	Kappa Pre B	3.58352		CAAGCTAAGGTCATCT	Kappa Pre B	0		CAAGCTAAGGTCATCT	Kappa Pre B	0
CAAGCTACAAGTGATA	Mature B	2.19722		CAAGCTACAAGTGATA	Mature B	0		CAAGCTACAAGTGATA	Mature B	0
CAAGCTACACAATGTC	PreBCRi II S phase	1.94591		CAAGCTACACAATGTC	PreBCRi II S phase	0		CAAGCTACACAATGTC	PreBCRi II S phase	1.09861
CAAGCTACACGCCAGT	Immature B	1.60944		CAAGCTACACGCCAGT	Immature B	1.09861		CAAGCTACACGCCAGT	Immature B	0
CAAGCTACATAGATGA	Kappa Pre B	3.13549		CAAGCTACATAGATGA	Kappa Pre B	0.693147		CAAGCTACATAGATGA	Kappa Pre B	0
CAAGCTAGTCCAGCGT	Pro B VDJ	3.73767		CAAGCTAGTCCAGCGT	Pro B VDJ	0		CAAGCTAGTCCAGCGT	Pro B VDJ	0
CAAGCTAGTGCCCACA	PreBCRd	0		CAAGCTAGTGCCCACA	PreBCRd	0		CAAGCTAGTGCCCACA	PreBCRd	0
CAAGCTAGTGTTGATC	Mature B	1.38629		CAAGCTAGTGTTGATC	Mature B	0.693147		CAAGCTAGTGTTGATC	Mature B	1.09861
CAAGCTAGTTGCTAGT	Kappa Pre B	3.61092		CAAGCTAGTTGCTAGT	Kappa Pre B	0		CAAGCTAGTTGCTAGT	Kappa Pre B	1.09861
CAAGCTATCTCGGGAC	Kappa Pre B	3.46574		CAAGCTATCTCGGGAC	Kappa Pre B	0		CAAGCTATCTCGGGAC	Kappa Pre B	0
CAAGGGAAGGTTTACC	Immature B	3.29584		CAAGGGAAGGTTTACC	Immature B	0		CAAGGGAAGGTTTACC	Immature B	0.693147
CAAGGGACACATACTG	Kappa Pre B	2.94444		CAAGGGACACATACTG	Kappa Pre B	0.693147		CAAGGGACACATACTG	Kappa Pre B	0
CAAGGGACACCAGGTC	Immature B	1.79176		CAAGGGACACCAGGTC	Immature B	0		CAAGGGACACCAGGTC	Immature B	0.693147
CAAGGGACACGAAGAC	PreBCRi I	1.09861		CAAGGGACACGAAGAC	PreBCRi I	0		CAAGGGACACGAAGAC	PreBCRi I	0
CAAGGGACAGCGTACC	Immature B	2.19722		CAAGGGACAGCGTACC	Immature B	0.693147		CAAGGGACAGCGTACC	Immature B	0
CAAGGGAGTACAAGTA	Kappa Pre B	3.3673		CAAGGGAGTACAAGTA	Kappa Pre B	0		CAAGGGAGTACAAGTA	Kappa Pre B	0.693147
CAAGGGAGTAGGCTGA	Prepro B	0		CAAGGGAGTAGGCTGA	Prepro B	0		CAAGGGAGTAGGCTGA	Prepro B	0.693147
CAAGGGAGTCCTGTCT	PreBCRi I	3.17805		CAAGGGAGTCCTGTCT	PreBCRi I	0		CAAGGGAGTCCTGTCT	PreBCRi I	0
CAAGGGAGTCGGCCTA	Cycling Pro B	2.07944		CAAGGGAGTCGGCCTA	Cycling Pro B	0		CAAGGGAGTCGGCCTA	Cycling Pro B	0
CAAGGGATCAACTGGT	Mature B	2.63906		CAAGGGATCAACTGGT	Mature B	0.693147		CAAGGGATCAACTGGT	Mature B	0
CAAGGGATCGCTACGG	Pro B VDJ	3.17805		CAAGGGATCGCTACGG	Pro B VDJ	0		CAAGGGATCGCTACGG	Pro B VDJ	0
CAAGGGATCGTAGGGA	Pro B VDJ	3.7612		CAAGGGATCGTAGGGA	Pro B VDJ	0		CAAGGGATCGTAGGGA	Pro B VDJ	0
CAATACGCATCCGAAT	Lambda Pre B	2.30259		CAATACGCATCCGAAT	Lambda Pre B	0.693147		CAATACGCATCCGAAT	Lambda Pre B	0.693147
CAATACGCATCGGATT	Plasma Cells	0		CAATACGCATCGGATT	Plasma Cells	0		CAATACGCATCGGATT	Plasma Cells	0
CAATACGCATGATGCT	Mature B	1.79176		CAATACGCATGATGCT	Mature B	0		CAATACGCATGATGCT	Mature B	0
CAATACGGTCCCTGAG	Prepro B	2.3979		CAATACGGTCCCTGAG	Prepro B	0		CAATACGGTCCCTGAG	Prepro B	0.693147
CAATACGGTTAGTTCG	Mature B	1.79176		CAATACGGTTAGTTCG	Mature B	0		CAATACGGTTAGTTCG	Mature B	0
CAATACGTCATCACTT	Kappa Pre B	3.17805		CAATACGTCATCACTT	Kappa Pre B	0.693147		CAATACGTCATCACTT	Kappa Pre B	0
CAATCGAAGCCTTGAT	PreBCRi I	2.94444		CAATCGAAGCCTTGAT	PreBCRi I	1.09861		CAATCGAAGCCTTGAT	PreBCRi I	0
CAATCGACAAATGGAT	Immature B	1.79176		CAATCGACAAATGGAT	Immature B	0		CAATCGACAAATGGAT	Immature B	0
CAATCGACAAATTGGA	PreBCRi I	2.48491		CAATCGACAAATTGGA	PreBCRi I	0.693147		CAATCGACAAATTGGA	PreBCRi I	0.693147
CAATCGACAAGGGCAT	Mature B	1.79176		CAATCGACAAGGGCAT	Mature B	1.09861		CAATCGACAAGGGCAT	Mature B	0
CAATCGACAATCGAAA	Mature B	1.09861		CAATCGACAATCGAAA	Mature B	0		CAATCGACAATCGAAA	Mature B	0
CAATCGATCATTTGGG	PreBCRi II S phase	3.17805		CAATCGATCATTTGGG	PreBCRi II S phase	0		CAATCGATCATTTGGG	PreBCRi II S phase	0.693147
CAATCGATCCAAGCCG	Immature B	3.63759		CAATCGATCCAAGCCG	Immature B	0		CAATCGATCCAAGCCG	Immature B	0
CAATCGATCCTTTGAT	PreBCRi I	2.19722		CAATCGATCCTTTGAT	PreBCRi I	0		CAATCGATCCTTTGAT	PreBCRi I	0
CAATCGATCTTTACAC	PreBCRi I	1.94591		CAATCGATCTTTACAC	PreBCRi I	0.693147		CAATCGATCTTTACAC	PreBCRi I	1.09861
CAATGACAGAGGGTAA	Immature B	3.09104		CAATGACAGAGGGTAA	Immature B	0		CAATGACAGAGGGTAA	Immature B	0
CAATGACAGCAACAAT	Kappa Pre B	3.2581		CAATGACAGCAACAAT	Kappa Pre B	0.693147		CAATGACAGCAACAAT	Kappa Pre B	0
CAATGACAGCCTGTGC	Pro B VDJ	3.7612		CAATGACAGCCTGTGC	Pro B VDJ	0		CAATGACAGCCTGTGC	Pro B VDJ	0
CAATGACCAATAACCC	Plasma Cells	0		CAATGACCAATAACCC	Plasma Cells	0		CAATGACCAATAACCC	Plasma Cells	0
CAATGACCAATCGCGC	Kappa Pre B	3.43399		CAATGACCAATCGCGC	Kappa Pre B	1.60944		CAATGACCAATCGCGC	Kappa Pre B	0.693147
CAATGACCAGGCATTT	High Mitochondrial B	3.04452		CAATGACCAGGCATTT	High Mitochondrial B	0		CAATGACCAGGCATTT	High Mitochondrial B	0
CAATGACGTATGCAAA	PreBCRi I	2.19722		CAATGACGTATGCAAA	PreBCRi I	0.693147		CAATGACGTATGCAAA	PreBCRi I	0.693147
CAATGACTCCAAGCCG	Lambda Pre B	3.66356		CAATGACTCCAAGCCG	Lambda Pre B	0		CAATGACTCCAAGCCG	Lambda Pre B	0
CAATGACTCTAACACG	PreBCRi II G2/M phase	2.83321		CAATGACTCTAACACG	PreBCRi II G2/M phase	0		CAATGACTCTAACACG	PreBCRi II G2/M phase	0.693147
CAATGACTCTCGTGGG	Immature B	1.94591		CAATGACTCTCGTGGG	Immature B	0		CAATGACTCTCGTGGG	Immature B	0.693147
CAATTTCAGCATTGTC	Pro B VDJ	2.83321		CAATTTCAGCATTGTC	Pro B VDJ	1.09861		CAATTTCAGCATTGTC	Pro B VDJ	0.693147
CAATTTCCAACTTGGT	Immature B	1.38629		CAATTTCCAACTTGGT	Immature B	0.693147		CAATTTCCAACTTGGT	Immature B	0.693147
CAATTTCCAAGGTTGG	Lambda Pre B	2.48491		CAATTTCCAAGGTTGG	Lambda Pre B	0		CAATTTCCAAGGTTGG	Lambda Pre B	0.693147
CAATTTCCAATTGCGT	Cycling Pro B	2.63906		CAATTTCCAATTGCGT	Cycling Pro B	0		CAATTTCCAATTGCGT	Cycling Pro B	0
CAATTTCGTAGGCTCC	Immature B	2.30259		CAATTTCGTAGGCTCC	Immature B	0.693147		CAATTTCGTAGGCTCC	Immature B	0
CAATTTCGTTCAAGTC	PreBCRi I	3.3322		CAATTTCGTTCAAGTC	PreBCRi I	0		CAATTTCGTTCAAGTC	PreBCRi I	0
CAATTTCTCATCTGTT	Immature B	2.89037		CAATTTCTCATCTGTT	Immature B	0		CAATTTCTCATCTGTT	Immature B	0.693147
CAATTTCTCGAGTCCG	Mature B	2.07944		CAATTTCTCGAGTCCG	Mature B	0		CAATTTCTCGAGTCCG	Mature B	0
CAATTTCTCGCAGAGA	Immature B	2.19722		CAATTTCTCGCAGAGA	Immature B	0.693147		CAATTTCTCGCAGAGA	Immature B	0
CACAACAAGGCTAAAT	Immature B	2.48491		CACAACAAGGCTAAAT	Immature B	0.693147		CACAACAAGGCTAAAT	Immature B	0.693147
CACAACACAACTCGAT	PreBCRi I	1.09861		CACAACACAACTCGAT	PreBCRi I	0		CACAACACAACTCGAT	PreBCRi I	0.693147
CACAACACACTTGAGT	Kappa Pre B	3.09104		CACAACACACTTGAGT	Kappa Pre B	0		CACAACACACTTGAGT	Kappa Pre B	1.09861
CACAACACAGTCGGTC	Lambda Pre B	3.43399		CACAACACAGTCGGTC	Lambda Pre B	0		CACAACACAGTCGGTC	Lambda Pre B	0
CACAACACAGTTAAAG	Lambda Pre B	2.56495		CACAACACAGTTAAAG	Lambda Pre B	0		CACAACACAGTTAAAG	Lambda Pre B	0
CACAACAGTAATGATG	Plasma Cells	0		CACAACAGTAATGATG	Plasma Cells	0		CACAACAGTAATGATG	Plasma Cells	0
CACAACAGTCAGACGA	Immature B	1.60944		CACAACAGTCAGACGA	Immature B	1.38629		CACAACAGTCAGACGA	Immature B	0
CACAACAGTCCAGCGT	Kappa Pre B	3.21888		CACAACAGTCCAGCGT	Kappa Pre B	0		CACAACAGTCCAGCGT	Kappa Pre B	0
CACAACAGTTCCATTT	PreBCRi I	1.79176		CACAACAGTTCCATTT	PreBCRi I	0		CACAACAGTTCCATTT	PreBCRi I	1.09861
CACACAAAGATTAGTG	Kappa Pre B	3.80666		CACACAAAGATTAGTG	Kappa Pre B	0		CACACAAAGATTAGTG	Kappa Pre B	0
CACACAAAGCGTTAGG	Lambda Pre B	3.09104		CACACAAAGCGTTAGG	Lambda Pre B	0		CACACAAAGCGTTAGG	Lambda Pre B	0
CACACAACAAGAAATC	Kappa Pre B	3.43399		CACACAACAAGAAATC	Kappa Pre B	0.693147		CACACAACAAGAAATC	Kappa Pre B	0
CACACAACAAGTGGCA	Cycling Pro B	2.56495		CACACAACAAGTGGCA	Cycling Pro B	0		CACACAACAAGTGGCA	Cycling Pro B	0
CACACAACACCCAATA	Mature B	1.38629		CACACAACACCCAATA	Mature B	0		CACACAACACCCAATA	Mature B	0
CACACAAGTAAGACCG	Mature B	0.693147		CACACAAGTAAGACCG	Mature B	0.693147		CACACAAGTAAGACCG	Mature B	0
CACACAAGTATACAGA	Plasma Cells	0		CACACAAGTATACAGA	Plasma Cells	0		CACACAAGTATACAGA	Plasma Cells	0
CACACAATCCTGGGAC	Immature B	2.3979		CACACAATCCTGGGAC	Immature B	0		CACACAATCCTGGGAC	Immature B	0
CACACAATCGATGGAG	Kappa Pre B	3.13549		CACACAATCGATGGAG	Kappa Pre B	1.09861		CACACAATCGATGGAG	Kappa Pre B	0
CACACAATCTAGCCTC	PreBCRi II S phase	2.99573		CACACAATCTAGCCTC	PreBCRi II S phase	0		CACACAATCTAGCCTC	PreBCRi II S phase	1.09861
CACAGATAGAAGAGCA	Pro B VDJ	3.04452		CACAGATAGAAGAGCA	Pro B VDJ	0		CACAGATAGAAGAGCA	Pro B VDJ	0
CACAGATCACAGAAGC	Immature B	1.60944		CACAGATCACAGAAGC	Immature B	0		CACAGATCACAGAAGC	Immature B	0.693147
CACAGATCAGAGGACT	Cycling Pro B	2.83321		CACAGATCAGAGGACT	Cycling Pro B	0		CACAGATCAGAGGACT	Cycling Pro B	0
CACAGATGTCCATCTC	Immature B	2.70805		CACAGATGTCCATCTC	Immature B	0		CACAGATGTCCATCTC	Immature B	0
CACAGATGTCCTGTTC	Cycling Pro B	1.94591		CACAGATGTCCTGTTC	Cycling Pro B	0		CACAGATGTCCTGTTC	Cycling Pro B	0
CACAGATGTTGATGTC	Lambda Pre B	1.60944		CACAGATGTTGATGTC	Lambda Pre B	0.693147		CACAGATGTTGATGTC	Lambda Pre B	0.693147
CACAGATTCACTGATG	PreBCRi I	2.70805		CACAGATTCACTGATG	PreBCRi I	0.693147		CACAGATTCACTGATG	PreBCRi I	0
CACAGATTCCTTGAAG	Lambda Pre B	3.52636		CACAGATTCCTTGAAG	Lambda Pre B	0		CACAGATTCCTTGAAG	Lambda Pre B	0
CACAGATTCGAGATAA	Mature B	2.3979		CACAGATTCGAGATAA	Mature B	0.693147		CACAGATTCGAGATAA	Mature B	0
CACAGGCAGCACCAGA	PreBCRi I	2.77259		CACAGGCAGCACCAGA	PreBCRi I	1.09861		CACAGGCAGCACCAGA	PreBCRi I	0
CACAGGCGTAGGAGGG	PreBCRi I	2.70805		CACAGGCGTAGGAGGG	PreBCRi I	0		CACAGGCGTAGGAGGG	PreBCRi I	1.09861
CACAGGCGTCGATTTG	PreBCRi II G2/M phase	2.30259		CACAGGCGTCGATTTG	PreBCRi II G2/M phase	0		CACAGGCGTCGATTTG	PreBCRi II G2/M phase	0
CACATGAAGGTGCAGT	Mature B	2.07944		CACATGAAGGTGCAGT	Mature B	0		CACATGAAGGTGCAGT	Mature B	0.693147
CACATGACACCCTGAG	Pro B VDJ	2.94444		CACATGACACCCTGAG	Pro B VDJ	0		CACATGACACCCTGAG	Pro B VDJ	0
CACATGACAGGCCTGT	Immature B	2.48491		CACATGACAGGCCTGT	Immature B	1.79176		CACATGACAGGCCTGT	Immature B	0
CACATGAGTAGACGTG	PreBCRd	0		CACATGAGTAGACGTG	PreBCRd	0		CACATGAGTAGACGTG	PreBCRd	0
CACATGAGTGGGTATG	Pro B VDJ	2.99573		CACATGAGTGGGTATG	Pro B VDJ	0		CACATGAGTGGGTATG	Pro B VDJ	0
CACATGAGTGGTCTAT	Mature B	1.60944		CACATGAGTGGTCTAT	Mature B	0		CACATGAGTGGTCTAT	Mature B	0.693147
CACATGAGTTAGCGGA	Pro B VDJ	2.3979		CACATGAGTTAGCGGA	Pro B VDJ	0		CACATGAGTTAGCGGA	Pro B VDJ	0
[truncated: 5,456 more rows]

## Sheet: Fig. 3d
Landscape In silico deletion analysis (LISA) of Top 100 upregulated genes of preBCRd subset
Transcription Factor	rank	Sample p-value
MYCN	1	7.08E-38
MYC	2	1.54E-37
KAT5	3	7.17E-36
SPNS1	4	9.91E-34
SIN3A	5	3.16E-33
RARA	6	1.06E-29
SUPT5H	7	5.28E-29
EP400	8	6.64E-29
WDR5	9	1.64E-28
CHRM2	10	6.16E-28
E2F4	11	9.44E-28
YY1	12	4.63E-27
TBP	13	1.13E-26
RUNX1	14	1.13E-26
ETV6	15	1.71E-26
GTF2B	16	1.78E-26
MXI1	17	2.85E-26
MAX	18	3.39E-26
SETDB1	19	6.24E-26
GTF2E2	20	1.39E-25
POLR2B	21	3.27E-25
STAT6	22	4.78E-25
OGT	23	5.66E-25
RAG1	24	7.37E-25
H3S28ph	25	9.66E-25
EGR2	26	1.00E-24
CTR9	27	1.10E-24
SIRT6	28	1.26E-24
CXXC1	29	2.17E-24
KMT2C	30	2.53E-24
ARNTL	31	3.10E-24
RAG2	32	3.48E-24
CTCF	33	4.14E-24
CBX7	34	5.43E-24
TAF3	35	9.34E-24
FGFR1	36	1.14E-23
NOTCH1	37	3.45E-23
CREB1	38	3.76E-23
PRDM16	39	6.67E-23
POU2F1	40	9.48E-23
CBX8	41	1.98E-22
ZMIZ1	42	2.73E-22
KDM1A	43	3.07E-22
CDK7	44	4.21E-22
FEZF2	45	4.58E-22
STAT1	46	4.83E-22
TP53	47	4.98E-22
NR1D1	48	6.59E-22
SOX2	49	7.18E-22
JUN	50	8.15E-22
SMAD1	51	1.54E-21
SIRT1	52	1.78E-21
CLOCK	53	1.91E-21
NELFB	54	2.04E-21
H2AZ	55	2.18E-21
NELFE	56	2.52E-21
HCFC1	57	2.82E-21
ETS1	58	4.12E-21
STAT3	59	4.85E-21
KDM6B	60	4.86E-21
MEN1	61	4.90E-21
MED1	62	5.38E-21
ZFP57	63	7.65E-21
LMO2	64	1.09E-20
KDM6A	65	1.19E-20
OTX2	66	1.19E-20
IRF4	67	1.23E-20
PR	68	1.48E-20
GATA1	69	1.53E-20
SMARCA4	70	1.85E-20
NCOA2	71	1.92E-20
KLF1	72	1.98E-20
ZBTB17	73	2.42E-20
NCAPD3	74	3.06E-20
TCF7	75	3.12E-20
CDK9	76	5.16E-20
HIF1A	77	5.91E-20
RBPJ	78	8.44E-20
NELFA	79	8.82E-20
SRC	80	1.00E-19
KMT2B	81	1.15E-19
SMAD3	82	1.21E-19
POU5F1	83	1.32E-19
FOXO1	84	1.42E-19
E2F1	85	1.44E-19
KAT2B	86	1.60E-19
BRD4	87	1.68E-19
SP1	88	1.78E-19
MAPK8	89	2.39E-19
IKZF1	90	2.40E-19
RNF2	91	3.32E-19
SOX10	92	3.97E-19
CHD8	93	4.39E-19
RFX3	94	4.69E-19
TAL1	95	4.70E-19
CREBBP	96	5.84E-19
ERG	97	6.00E-19
E2F3	98	7.06E-19
TAF7L	99	7.10E-19
HRAS	100	7.70E-19
KAT8	101	7.78E-19
PARP14	102	8.93E-19
NRF1	103	1.35E-18
ELF1	104	1.60E-18
FLI1	105	1.61E-18
MZF1	106	1.99E-18
SPI1	107	2.19E-18
TGIF1	108	2.26E-18
RBBP5	109	2.32E-18
TCF4	110	3.02E-18
CBFB	111	3.03E-18
ZIC1/2	112	3.45E-18
NIPBL	113	3.88E-18
STAT5A	114	3.88E-18
PAX5	115	3.95E-18
C17orf96	116	4.56E-18
KLF3	117	6.38E-18
FOXA1	118	8.08E-18
ESR1	119	9.13E-18
SMC1A	120	1.03E-17
ZFX	121	1.11E-17
NKX2-5	122	1.14E-17
MED12	123	1.32E-17
TBX19	124	1.57E-17
CEBPB	125	1.73E-17
DICER1	126	1.81E-17
MYBL1	127	1.92E-17
RXRA	128	1.92E-17
USP16	129	2.20E-17
TAF1	130	2.68E-17
MCRS1	131	3.13E-17
FOSB	132	3.87E-17
SMAD4	133	4.07E-17
VDR	134	4.38E-17
IKZF2	135	4.69E-17
HEY1	136	1.18E-16
DNMT3A	137	1.32E-16
RUNX2	138	1.34E-16
GATA4	139	1.53E-16
BHLHE40	140	1.53E-16
NR3C1	141	1.55E-16
NFE2L2	142	1.75E-16
KLF4	143	1.82E-16
PPARG	144	1.87E-16
BATF	145	2.00E-16
CEBPA	146	2.33E-16
MAZ	147	2.67E-16
RORC	148	3.56E-16
SOX9	149	4.38E-16
SRF	150	5.90E-16
SUZ12	151	6.76E-16
GFI1B	152	6.77E-16
STAT4	153	7.42E-16
HOXB4	154	8.74E-16
INO80	155	1.10E-15
REPIN1	156	1.74E-15
RUNX3	157	2.18E-15
FAIRE	158	2.39E-15
ING1	159	4.11E-15
HDAC1	160	4.11E-15
CHD2	161	5.16E-15
NFYA	162	5.38E-15
CRX	163	6.22E-15
AUTS2	164	6.38E-15
ARID3A	165	6.66E-15
CSTF3	166	7.49E-15
MTA2	167	9.60E-15
SFMBT1	168	1.32E-14
TBX21	169	1.83E-14
PRDM1	170	1.92E-14
EZH2	171	2.06E-14
AICDA	172	2.17E-14
MEF2D	173	2.23E-14
ERF	174	2.31E-14
NEUROD1	175	3.63E-14
RELA	176	3.97E-14
FOXA2	177	5.46E-14
GATA2	178	5.84E-14
TBX5	179	8.04E-14
MEIS1	180	8.72E-14
JUND	181	9.71E-14
POLR3A	182	1.05E-13
TMPRSS4	183	1.33E-13
RBFOX2	184	1.34E-13
BACH2	185	1.54E-13
SMARCA5	186	1.65E-13
FOXD3	187	1.71E-13
PAXIP1	188	2.26E-13
EGR1	189	2.40E-13
TCF7L1	190	2.46E-13
ATF4	191	3.01E-13
MITF	192	3.21E-13
HEXIM1	193	3.25E-13
POLR3D	194	3.69E-13
NR5A2	195	3.86E-13
TGIF2	196	6.15E-13
NCOR2	197	6.64E-13
NEUROD2	198	6.74E-13
KDM2B	199	7.15E-13
INSM1	200	8.58E-13
KLF5	201	9.76E-13
NANOG	202	1.11E-12
GABPA	203	1.25E-12
MYB	204	1.30E-12
SIX4	205	1.49E-12
USF2	206	1.89E-12
WT1	207	2.08E-12
T	208	2.25E-12
TNFSF11	209	2.60E-12
RFX1	210	2.83E-12
FOXP3	211	3.10E-12
RAD23B	212	3.12E-12
USF1	213	3.15E-12
ESRRB	214	4.37E-12
THRB	215	4.71E-12
MYOG	216	4.78E-12
GFI1	217	4.90E-12
RBPJL	218	6.59E-12
MLLT3	219	8.06E-12
CRY1	220	8.17E-12
TFAP2C	221	1.10E-11
HDAC2	222	1.36E-11
ZNF384	223	1.37E-11
TCF12	224	1.63E-11
HNF1B	225	1.94E-11
RAD21	226	1.95E-11
NFIB	227	1.99E-11
KDM5B	228	2.24E-11
GPS2	229	2.72E-11
MYOD1	230	2.91E-11
TBX3	231	3.16E-11
MYF5	232	3.18E-11
ASH2L	233	3.75E-11
DMRTB1	234	4.44E-11
FOXK1	235	6.28E-11
NSL1	236	7.62E-11
CHD4	237	7.69E-11
SMAD2/3	238	7.79E-11
NKX6-1	239	8.31E-11
CDK8	240	1.35E-10
KDM5C	241	1.68E-10
TFAP2A	242	2.20E-10
DPY30	243	2.25E-10
KCR	244	2.30E-10
TFE3	245	2.41E-10
IRF3	246	2.71E-10
FOS	247	2.95E-10
NR1D2	248	3.74E-10
NR0B2	249	3.94E-10
MSL2	250	4.13E-10
OLIG2	251	4.18E-10
NFYB	252	4.32E-10
GRHL3	253	4.96E-10
BRD2	254	5.17E-10
ZFPM1	255	5.87E-10
ZNF143	256	6.03E-10
ELL2	257	9.18E-10
KANSL3	258	1.14E-09
RXRG	259	1.68E-09
SUMO2	260	1.83E-09
NR4A1	261	1.87E-09
PPARA	262	1.92E-09
HELLS	263	1.92E-09
LDB1	264	2.89E-09
ATF2	265	3.33E-09
MBD3	266	3.63E-09
UBTF	267	3.87E-09
NR6A1	268	4.43E-09
MAFK	269	6.04E-09
UTF1	270	6.79E-09
IRF8	271	6.96E-09
AR	272	7.34E-09
MSL1	273	7.77E-09
PHC1	274	1.08E-08
HDAC3	275	1.22E-08
HSF1	276	1.65E-08
ELL3	277	1.65E-08
NFYC	278	2.21E-08
ONECUT1	279	2.39E-08
SOX3	280	2.64E-08
NKX3-1	281	3.09E-08
TAF9B	282	4.66E-08
EZH1	283	4.69E-08
IRF7	284	5.19E-08
POLR3GL	285	5.82E-08
CAPG	286	5.85E-08
JARID2	287	5.87E-08
MEF2A	288	5.95E-08
JUNB	289	5.96E-08
SIN3B	290	5.98E-08
JMJD6	291	6.86E-08
BCL6	292	8.97E-08
ATRX	293	9.29E-08
NCOR1	294	9.76E-08
RPA	295	1.08E-07
HOXC9	296	1.15E-07
SMAD2	297	1.24E-07
NFE2	298	1.50E-07
ZNF322A	299	1.66E-07
SOX4	300	1.78E-07
RCOR1	301	1.86E-07
NR0B1	302	1.95E-07
PER2	303	2.07E-07
FOSL2	304	2.53E-07
CTNNB1	305	3.23E-07
PPARGC1A	306	3.36E-07
ATF3	307	3.47E-07
KDM2A	308	3.95E-07
CBX2	309	4.47E-07
TET1	310	4.79E-07
TRIM28	311	5.19E-07
FOXL2	312	5.78E-07
AFF4	313	5.83E-07
ELK3	314	6.18E-07
HNF4A	315	6.73E-07
STAT5B	316	7.10E-07
GATA3	317	8.78E-07
MBD1	318	9.06E-07
Input	319	9.31E-07
MEF2C	320	1.09E-06
PRDM14	321	1.10E-06
TFCP2	322	1.14E-06
SMC3	323	1.22E-06
CTCFL	324	1.45E-06
ZKSCAN1	325	1.45E-06
KLF15	326	1.49E-06
KDM4C	327	1.49E-06
NR1H2	328	1.78E-06
NCOA1	329	1.79E-06
YAP1	330	1.81E-06
DMC1	331	2.06E-06
H2AFX	332	2.31E-06
PAX6	333	2.37E-06
RAD51	334	2.41E-06
PER1	335	2.66E-06
5HMC	336	3.11E-06
SUPT6H	337	3.14E-06
ASCL1	338	3.30E-06
ESRRA	339	3.36E-06
ASCL2	340	4.08E-06
DMRT1	341	4.11E-06
POU3F1	342	4.32E-06
STAG2	343	4.36E-06
MAFA	344	5.00E-06
RAP1A	345	5.02E-06
BRD3	346	5.07E-06
NLRP3	347	5.13E-06
EBF1	348	5.87E-06
ETS2	349	5.94E-06
MKL2	350	7.00E-06
TET2	351	8.42E-06
SATB1	352	1.01E-05
PTF1A	353	1.01E-05
NKX2-1	354	1.30E-05
TEC	355	1.32E-05
CHD1	356	1.47E-05
THAP11	357	1.48E-05
MAF	358	1.62E-05
ATOH1	359	1.73E-05
CRY2	360	1.79E-05
SMAD1/5	361	1.79E-05
KDM3A	362	1.93E-05
PRDM4	363	1.98E-05
NUCKS1	364	2.07E-05
SRSF2	365	2.12E-05
CBX3	366	2.21E-05
ZC3H11A	367	2.27E-05
SIX2	368	2.49E-05
PKNOX1	369	2.55E-05
KDM4B	370	2.64E-05
SUMO1	371	2.69E-05
DAXX	372	2.76E-05
MTOR	373	2.87E-05
POU3F2	374	2.89E-05
TOP2B	375	3.25E-05
KMT2A	376	3.28E-05
GATA6	377	3.29E-05
BATF3	378	3.45E-05
KDM5A	379	3.59E-05
SOX17	380	3.60E-05
Ubiquitin	381	4.06E-05
EHF	382	4.20E-05
RARG	383	4.56E-05
ETV2	384	4.91E-05
PKNOX1 | PKNOX2	385	5.12E-05
NPAS2	386	5.13E-05
STAT2	387	5.38E-05
NBN	388	5.50E-05
ELK1	389	6.12E-05
AURKB	390	6.29E-05
ZNF335	391	6.65E-05
NCOA3	392	6.85E-05
CLK1	393	6.91E-05
HSF2	394	7.33E-05
SREBF1	395	7.47E-05
PRDM5	396	7.89E-05
REST	397	7.93E-05
MECP2	398	8.07E-05
ERCC3	399	8.38E-05
ELK4	400	8.41E-05
MKL1	401	8.71E-05
STAG1	402	8.71E-05
BMI1	403	8.71E-05
TNNI2	404	8.74E-05
NFATC1	405	8.93E-05
LHX2	406	9.08E-05
SOX11	407	9.20E-05
RUVBL1	408	9.27E-05
HIST1H1D	409	9.53E-05
GRIP1	410	9.80E-05
SOX6	411	1.01E-04
IRF1	412	1.04E-04
LUZP1	413	1.04E-04
SMCHD1	414	1.05E-04
HEY2	415	1.06E-04
TLE	416	1.08E-04
MBD4	417	1.41E-04
SLC5A5	418	1.44E-04
TET3	419	1.50E-04
TOP2A	420	1.51E-04
ZIC2	421	1.53E-04
NFIC	422	1.54E-04
BCL11A	423	1.55E-04
BIRA	424	1.55E-04
BRCA1	425	1.57E-04
DNMT3B	426	1.59E-04
SUV39H1	427	1.61E-04
MBD2	428	1.66E-04
CBX5	429	1.67E-04
HIRA	430	1.73E-04
GTF2F1	431	1.76E-04
GM6871	432	1.78E-04
BARX1	433	1.78E-04
HMGA2	434	1.82E-04
BRDU	435	1.82E-04
BRWD1	436	1.82E-04
SRSF1	437	1.83E-04
NFATC2	438	1.83E-04
TWIST1	439	1.83E-04
GSK3B	440	1.84E-04
STAT5	441	1.84E-04
PARP1	442	1.84E-04
BAZ1A	443	1.84E-04
HOPX	444	1.84E-04
BAZ1B	445	1.85E-04
PHF19	446	1.85E-04
SUV39H2	447	1.85E-04
BCL3	448	1.90E-04
RELB	449	1.90E-04
DDX5	450	1.90E-04
PHF20	451	1.90E-04
MTF2	452	1.90E-04
REL	453	1.90E-04
SMC5	454	1.91E-04
FOXO3	455	1.91E-04
KDM4A	456	1.91E-04
MED23	457	1.91E-04
KDM4D	458	1.91E-04
H3Pan	459	1.91E-04
HAND1	460	1.91E-04
NLRC5	461	1.91E-04
ZFP42	462	1.91E-04
NPAS4	463	1.91E-04
DDIT3	464	1.91E-04
EOMES	465	1.91E-04
HOXA9	466	1.91E-04
AHR	467	1.91E-04
AEBP2	468	1.92E-04
E4F1	469	1.92E-04
SCML2	470	1.95E-04
ARID1A	471	1.95E-04
DNMT3L	472	1.95E-04
MAFF	473	1.95E-04
PWP1	474	1.97E-04
HNRNPL	475	1.97E-04
ACTB	476	2.02E-04
CUX2	477	2.02E-04
EED	478	2.02E-04
TRIM33	479	2.08E-04
ASH1L	480	2.08E-04
ISL1	481	2.24E-04
RYBP	482	2.26E-04
RB1	483	2.30E-04
TBX20	484	2.31E-04
SMARCC2	485	2.34E-04
ATF7	486	2.38E-04
ELF5	487	2.40E-04
DZIP3	488	2.76E-04
TEAD4	489	2.77E-04
ELL	490	2.81E-04
LYL1	491	2.92E-04
OVOL2	492	3.07E-04
IKZF3	493	3.35E-04
RFX5	494	3.35E-04
ZIC3	495	3.36E-04
POLR3G	496	3.40E-04
TRIM63	497	3.51E-04
NFIL3	498	3.98E-04
MYO1C	499	4.04E-04
LBR	500	4.41E-04
RFX2	501	4.56E-04
GLI3	502	4.77E-04
PAX3	503	4.88E-04
CDX2	504	5.16E-04
GLI1	505	5.23E-04
AFF3	506	5.60E-04
PSMB1	507	5.95E-04
NKX3-2	508	7.27E-04
TEAD2	509	7.77E-04
SS18	510	7.80E-04
PBX1	511	7.89E-04
CHD7	512	9.00E-04
SATB2	513	9.57E-04
CEBPG	514	9.63E-04
GTF2A1	515	1.23E-03
RORA	516	1.24E-03
PRDM9	517	1.47E-03
PITX1	518	1.73E-03
EHMT2	519	1.82E-03
NUP98PHF23	520	1.96E-03
POU3F3	521	2.50E-03
GRHL2	522	2.65E-03
H1F0	523	2.70E-03
NR2F2	524	2.91E-03
ATF7IP	525	2.92E-03
H3F3B	526	3.11E-03
SPIB	527	3.87E-03
LHX3	528	4.10E-03
MSX1	529	5.56E-03
PHOX2A	530	7.71E-03
DPPA2	531	9.08E-03
THRA	532	2.96E-02
TDG	533	4.11E-02
RFX6	534	9.21E-02
PAX7	535	9.83E-02
PDX1	536	1.16E-01

## Sheet: Fig. 3f
FPKM of WT and Pax5 +/- x Ebf1 +/- Leukemia
	Ybx3		Slc7a5		Slc3a2
Sample	FPKM	Log2	FPKM	Log2	FPKM	Log2
WT1	34.619	5.11349	24.6411	4.62299	13.0164	3.70226
WT2	47.8146	5.57938	36.9514	5.20756	17.7693	4.15131
WT3	28.4257	4.82912	25.5415	4.67477	14.6303	3.87088
PE Leukemia 1	59.0044	5.88275	56.0691	5.80913	21.9939	4.45903
PE Leukemia 2	50.2959	5.65237	58.0697	5.85971	22.6923	4.50413
PE Leukemia 3	81.4972	6.34868	71.583	6.16154	27.0471	4.7574
PE Leukemia 4	58.4945	5.87023	55.6285	5.79775	23.286	4.54139
PE Leukemia 5	61.2735	5.93719	58.6858	5.87494	21.0327	4.39456
PE Leukemia 6	80.9263	6.33854	71.8746	6.16741	24.0168	4.58597
PE Leukemia 7	66.7318	6.0603	52.5983	5.71694	22.6894	4.50395

## Sheet: Fig. 4a
adt_CD43 expression				adt_CD25 expression
cell barcode	ident	adt_CD43		cell barcode	ident	adt_CD25
AAACCCAAGCAGATAT	Kappa Pre B	0.479337		AAACCCAAGCAGATAT	Kappa Pre B	1.37982
AAACCCAAGCTGACTT	Kappa Pre B	0.575694		AAACCCAAGCTGACTT	Kappa Pre B	0.847266
AAACCCAAGGTCCCGT	Cycling Pro B	1.47543		AAACCCAAGGTCCCGT	Cycling Pro B	0.413957
AAACCCAAGTAGAGTT	PreBCRi I	0.823322		AAACCCAAGTAGAGTT	PreBCRi I	0.186577
AAACCCACAGCCCAGT	Immature B	0.586443		AAACCCACAGCCCAGT	Immature B	0.890283
AAACCCACAGCTTCGG	Kappa Pre B	0.508654		AAACCCACAGCTTCGG	Kappa Pre B	1.89322
AAACCCACAGTCGCTG	Immature B	0.607601		AAACCCACAGTCGCTG	Immature B	0.413957
AAACCCATCAGACATC	Lambda Pre B	0.359369		AAACCCATCAGACATC	Lambda Pre B	0.890283
AAACCCATCCCTTGGT	Immature B	0.366055		AAACCCATCCCTTGGT	Immature B	1.5675
AAACCCATCGAGAAGC	PreBCRd	0.934963		AAACCCATCGAGAAGC	PreBCRd	0.75525
AAACCCATCGCATAGT	Immature B	0.366055		AAACCCATCGCATAGT	Immature B	0.343755
AAACCCATCTCTGGTC	High Mitochondrial B	0.332168		AAACCCATCTCTGGTC	High Mitochondrial B	1.43015
AAACGAAAGCGCACAA	PreBCRi II S phase	0.739781		AAACGAAAGCGCACAA	PreBCRi II S phase	0.268251
AAACGAAAGTCTTCCC	PreBCRi II S phase	0.968353		AAACGAAAGTCTTCCC	PreBCRi II S phase	1.27087
AAACGAACAGACCTGC	Immature B	0.345861		AAACGAACAGACCTGC	Immature B	0.6539
AAACGAACATTGCAAC	Immature B	0.245823		AAACGAACATTGCAAC	Immature B	0.75525
AAACGAAGTGACCGAA	Kappa Pre B	0.531504		AAACGAAGTGACCGAA	Kappa Pre B	1.66911
AAACGAAGTGCTTCAA	Immature B	0.405259		AAACGAAGTGCTTCAA	Immature B	1.86184
AAACGAATCTGGGTCG	Kappa Pre B	0.780224		AAACGAATCTGGGTCG	Kappa Pre B	1.87766
AAACGAATCTTGGGCG	PreBCRd	1.40015		AAACGAATCTTGGGCG	PreBCRd	0.268251
AAACGCTAGGTAGATT	Immature B	0.28271		AAACGCTAGGTAGATT	Immature B	1.6297
AAACGCTAGTCAGGGT	Kappa Pre B	0.707153		AAACGCTAGTCAGGGT	Kappa Pre B	2.24175
AAACGCTCAGACAAGC	Cycling Pro B	0.888634		AAACGCTCAGACAAGC	Cycling Pro B	0.186577
AAACGCTCAGCTTTCC	Pro B VDJ	1.19582		AAACGCTCAGCTTTCC	Pro B VDJ	0.413957
AAACGCTCATGCCGCA	Lambda Pre B	0.268118		AAACGCTCATGCCGCA	Lambda Pre B	1.6297
AAACGCTCATGTGCCG	Immature B	0.385849		AAACGCTCATGTGCCG	Immature B	0.0976333
AAACGCTGTAGGGAGG	PreBCRi II G2/M phase	1.65038		AAACGCTGTAGGGAGG	PreBCRi II G2/M phase	0.802316
AAACGCTGTGCCTACG	Immature B	0.514415		AAACGCTGTGCCTACG	Immature B	0.343755
AAACGCTGTGGATACG	Mature B	0.304207		AAACGCTGTGGATACG	Mature B	0
AAACGCTTCGTAGGGA	Prepro B	1.54748		AAACGCTTCGTAGGGA	Prepro B	0.479552
AAAGAACAGAATCGTA	Plasma Cells	2.0521		AAAGAACAGAATCGTA	Plasma Cells	0.413957
AAAGAACAGCGATCGA	Kappa Pre B	0.372696		AAAGAACAGCGATCGA	Kappa Pre B	0.541108
AAAGAACAGTCGGCCT	Pro B VDJ	1.3416		AAAGAACAGTCGGCCT	Pro B VDJ	0.343755
AAAGAACGTTCGTAAC	Mature B	0.25331		AAAGAACGTTCGTAAC	Mature B	0.186577
AAAGAACGTTTGCAGT	Pro B VDJ	1.29533		AAAGAACGTTTGCAGT	Pro B VDJ	0.268251
AAAGAACTCATGGCCG	Kappa Pre B	0.548305		AAAGAACTCATGGCCG	Kappa Pre B	1.52378
AAAGAACTCGAACCAT	Kappa Pre B	0.997126		AAAGAACTCGAACCAT	Kappa Pre B	0
AAAGAACTCTCAACCC	Kappa Pre B	1.0853		AAAGAACTCTCAACCC	Kappa Pre B	1.37982
AAAGAACTCTCCATAT	Mature B	0.28271		AAAGAACTCTCCATAT	Mature B	0.268251
AAAGAACTCTCGCGTT	Cycling Pro B	1.43278		AAAGAACTCTCGCGTT	Cycling Pro B	0.268251
AAAGAACTCTGAGATC	Cycling Pro B	1.89899		AAAGAACTCTGAGATC	Cycling Pro B	0.0976333
AAAGAACTCTGCATGA	Mature B	0.602353		AAAGAACTCTGCATGA	Mature B	0
AAAGGATAGCCAGACA	Immature B	0.385849		AAAGGATAGCCAGACA	Immature B	1.70703
AAAGGATAGCGTGTTT	PreBCRi II G2/M phase	1.00066		AAAGGATAGCGTGTTT	PreBCRi II G2/M phase	0.268251
AAAGGATCATCAGCTA	Immature B	1.97382		AAAGGATCATCAGCTA	Immature B	1.70703
AAAGGATGTCAGACTT	Kappa Pre B	1.29533		AAAGGATGTCAGACTT	Kappa Pre B	0.186577
AAAGGATGTTCTAACG	Pro B VDJ	1.12038		AAAGGATGTTCTAACG	Pro B VDJ	0.268251
AAAGGATGTTGTCAGT	Kappa Pre B	0.275441		AAAGGATGTTGTCAGT	Kappa Pre B	0.847266
AAAGGATTCTCATTTG	PreBCRi II S phase	0.876709		AAAGGATTCTCATTTG	PreBCRi II S phase	0.268251
AAAGGGCAGGCTTAGG	Mature B	0.417993		AAAGGGCAGGCTTAGG	Mature B	1.11552
AAAGGGCAGTATGCAA	Mature B	0.207523		AAAGGGCAGTATGCAA	Mature B	0.268251
AAAGGGCCATGTGCCG	Prepro B	1.93155		AAAGGGCCATGTGCCG	Prepro B	0.186577
AAAGGGCGTGCGGATA	PreBCRi II G2/M phase	0.618014		AAAGGGCGTGCGGATA	PreBCRi II G2/M phase	1.87766
AAAGGGCGTGGGCTTC	PreBCRi I	1.09499		AAAGGGCGTGGGCTTC	PreBCRi I	2.15052
AAAGGGCTCCTCAGAA	Kappa Pre B	0.520144		AAAGGGCTCCTCAGAA	Kappa Pre B	0.343755
AAAGGGCTCGACATAC	Kappa Pre B	0.52584		AAAGGGCTCGACATAC	Kappa Pre B	1.5675
AAAGGGCTCGCGTGCA	PreBCRi II G2/M phase	0.411646		AAAGGGCTCGCGTGCA	PreBCRi II G2/M phase	0.890283
AAAGGTAAGCATACTC	High Mitochondrial B	0.215302		AAAGGTAAGCATACTC	High Mitochondrial B	1.6297
AAAGGTACACAGTCAT	Mature B	0.325251		AAAGGTACACAGTCAT	Mature B	0.413957
AAAGGTACAGAGGTTG	High Mitochondrial B	0.449135		AAAGGTACAGAGGTTG	High Mitochondrial B	0.890283
AAAGGTACATCGGAGA	Kappa Pre B	0.245823		AAAGGTACATCGGAGA	Kappa Pre B	1.4053
AAAGGTATCCTGCCAT	Immature B	0.230679		AAAGGTATCCTGCCAT	Immature B	0.931525
AAAGGTATCGGAATGG	Lambda Pre B	0.345861		AAAGGTATCGGAATGG	Lambda Pre B	0.931525
AAAGGTATCTGTTCAT	Pro B VDJ	1.12974		AAAGGTATCTGTTCAT	Pro B VDJ	0.0976333
AAAGTCCCAAATGAAC	Prepro B	0.852422		AAAGTCCCAAATGAAC	Prepro B	0.0976333
AAAGTCCGTATCCCAA	PreBCRi I	1.08205		AAAGTCCGTATCCCAA	PreBCRi I	0.931525
AAAGTCCGTGCTTCAA	PreBCRi I	0.332168		AAAGTCCGTGCTTCAA	PreBCRi I	1.08133
AAAGTCCGTGTGCCTG	Immature B	0.0560557		AAAGTCCGTGTGCCTG	Immature B	0.268251
AAAGTCCGTGTTGAGG	High Mitochondrial B	0.819095		AAAGTCCGTGTTGAGG	High Mitochondrial B	1.37982
AAAGTCCTCGTGTGAT	Kappa Pre B	0.318285		AAAGTCCTCGTGTGAT	Kappa Pre B	1.98184
AAAGTCCTCTAGCCTC	PreBCRi I	0.28271		AAAGTCCTCTAGCCTC	PreBCRi I	1.18059
AAAGTGAAGTGCACCC	Lambda Pre B	0.366055		AAAGTGAAGTGCACCC	Lambda Pre B	2.18571
AAAGTGACACATAACC	PreBCRi II S phase	0.62318		AAAGTGACACATAACC	PreBCRi II S phase	0.847266
AAAGTGACACGACAAG	PreBCRi II G2/M phase	1.3315		AAAGTGACACGACAAG	PreBCRi II G2/M phase	1.14858
AAAGTGACAGTTTGGT	PreBCRi II G2/M phase	1.90187		AAAGTGACAGTTTGGT	PreBCRi II G2/M phase	0.971133
AAAGTGACATGGGTTT	PreBCRi I	0.531504		AAAGTGACATGGGTTT	PreBCRi I	0.0976333
AAAGTGACATTGTGCA	Mature B	0.442984		AAAGTGACATTGTGCA	Mature B	0.931525
AAATGGAAGAATTGTG	Cycling Pro B	1.51211		AAATGGAAGAATTGTG	Cycling Pro B	0.343755
AAATGGAAGATCCCGC	Lambda Pre B	0.191783		AAATGGAAGATCCCGC	Lambda Pre B	0.343755
AAATGGAAGGCTCTAT	PreBCRi II S phase	0.514415		AAATGGAAGGCTCTAT	PreBCRi II S phase	0.75525
AAATGGAAGGTCACTT	Lambda Pre B	0.424299		AAATGGAAGGTCACTT	Lambda Pre B	1.24167
AAATGGAAGGTGGCTA	PreBCRi I	0.653629		AAATGGAAGGTGGCTA	PreBCRi I	0.343755
AAATGGAGTATACAGA	PreBCRi II G2/M phase	1.07879		AAATGGAGTATACAGA	PreBCRi II G2/M phase	0.343755
AAATGGAGTCTATGAC	Pro B VDJ	1.18706		AAATGGAGTCTATGAC	Pro B VDJ	0.0976333
AAATGGATCGGCTGGT	Mature B	0.876709		AAATGGATCGGCTGGT	Mature B	0.75525
AACAAAGAGAGAATCT	Kappa Pre B	0.332168		AACAAAGAGAGAATCT	Kappa Pre B	2.97887
AACAAAGAGGGTATAT	Pro B VDJ	1.04557		AACAAAGAGGGTATAT	Pro B VDJ	0.343755
AACAAAGAGTGGGAAA	PreBCRi I	0.982843		AACAAAGAGTGGGAAA	PreBCRi I	0.343755
AACAAAGCAAGCGCTC	Cycling Pro B	0.888634		AACAAAGCAAGCGCTC	Cycling Pro B	0.268251
AACAAAGCACAGACGA	PreBCRi I	0.831723		AACAAAGCACAGACGA	PreBCRi I	0.186577
AACAAAGCACTTGGGC	PreBCRi II G2/M phase	1.45096		AACAAAGCACTTGGGC	PreBCRi II G2/M phase	1.81286
AACAAAGCATACCACA	Cycling Pro B	1.8698		AACAAAGCATACCACA	Cycling Pro B	0.413957
AACAAAGGTGCGAACA	Lambda Pre B	0.411646		AACAAAGGTGCGAACA	Lambda Pre B	0.705858
AACAAAGGTGTTTACG	Immature B	0.581083		AACAAAGGTGTTTACG	Immature B	0.0976333
AACAAAGTCACTGAAC	High Mitochondrial B	0.436794		AACAAAGTCACTGAAC	High Mitochondrial B	0.186577
AACAACCAGCTACTAC	PreBCRi II S phase	1.58953		AACAACCAGCTACTAC	PreBCRi II S phase	2.28442
AACAACCCAGGCACTC	Immature B	0.275441		AACAACCCAGGCACTC	Immature B	0.599093
AACAACCGTAACGCGA	PreBCRi I	1.00771		AACAACCGTAACGCGA	PreBCRi I	0.413957
AACAACCGTGAAAGTT	Lambda Pre B	0.311271		AACAACCGTGAAAGTT	Lambda Pre B	1.52378
AACAACCGTGCATACT	PreBCRi I	0.900419		AACAACCGTGCATACT	PreBCRi I	0.186577
AACAACCTCCGAGGCT	Plasma Cells	3.00281		AACAACCTCCGAGGCT	Plasma Cells	0.413957
AACAACCTCCGCAAAT	Pro B VDJ	1.31616		AACAACCTCCGCAAAT	Pro B VDJ	0.186577
AACAAGAAGATGAACT	Kappa Pre B	0.876709		AACAAGAAGATGAACT	Kappa Pre B	1.08133
AACAAGACAACCCTAA	Immature B	0.461326		AACAAGACAACCCTAA	Immature B	0.0976333
AACAAGACAGGACTAG	Pro B VDJ	1.26596		AACAAGACAGGACTAG	Pro B VDJ	0.186577
AACAAGATCATGCATG	Prepro B	1.55766		AACAAGATCATGCATG	Prepro B	0.268251
AACAAGATCCATCTAT	Immature B	0.304207		AACAAGATCCATCTAT	Immature B	0
AACAAGATCCGTGGGT	PreBCRi I	0.436794		AACAAGATCCGTGGGT	PreBCRi I	0.6539
AACAAGATCGAGCTGC	Pro B VDJ	1.51633		AACAAGATCGAGCTGC	Pro B VDJ	0.0976333
AACACACAGAATCCCT	Pro B VDJ	1.3416		AACACACAGAATCCCT	Pro B VDJ	0.343755
AACACACAGGTGCCAA	Lambda Pre B	0.275441		AACACACAGGTGCCAA	Lambda Pre B	0.413957
AACACACAGTTCGGTT	PreBCRi II G2/M phase	1.18118		AACACACAGTTCGGTT	PreBCRi II G2/M phase	2.58829
AACACACCATTCTCTA	Lambda Pre B	0.436794		AACACACCATTCTCTA	Lambda Pre B	0.75525
AACACACGTCCCGGTA	Mature B	0.28271		AACACACGTCCCGGTA	Mature B	0.268251
AACACACTCGCAATTG	Immature B	0.827531		AACACACTCGCAATTG	Immature B	1.4053
AACACACTCTCAGAAC	Mature B	1.9147		AACACACTCTCAGAAC	Mature B	0.890283
AACACACTCTGGAAGG	PreBCRd	1.24127		AACACACTCTGGAAGG	PreBCRd	0.413957
AACAGGGAGCCACCGT	Mature B	0.297092		AACAGGGAGCCACCGT	Mature B	0.186577
AACAGGGCACAACCGC	PreBCRi II G2/M phase	1.2045		AACAGGGCACAACCGC	PreBCRi II G2/M phase	1.00923
AACAGGGCACATGACT	Immature B	0.411646		AACAGGGCACATGACT	Immature B	0.802316
AACAGGGTCAACACGT	Cycling Immature B	0.884675		AACAGGGTCAACACGT	Cycling Immature B	0.705858
AACAGGGTCGCCTAGG	Lambda Pre B	0.275441		AACAGGGTCGCCTAGG	Lambda Pre B	0.186577
AACCAACAGAGCAACC	Kappa Pre B	0.405259		AACCAACAGAGCAACC	Kappa Pre B	1.24167
AACCAACAGCAGTACG	Mature B	2.08966		AACCAACAGCAGTACG	Mature B	0.186577
AACCAACAGCTTCTAG	PreBCRi II S phase	0.725928		AACCAACAGCTTCTAG	PreBCRi II S phase	1.35368
AACCAACCAAAGGTTA	Kappa Pre B	1.46438		AACCAACCAAAGGTTA	Kappa Pre B	0.541108
AACCAACGTACTCAAC	Kappa Pre B	0.25331		AACCAACGTACTCAAC	Kappa Pre B	2.16239
AACCAACGTATGTCAC	Kappa Pre B	0.411646		AACCAACGTATGTCAC	Kappa Pre B	2.4997
AACCAACTCCTGTTGC	High Mitochondrial B	0.22302		AACCAACTCCTGTTGC	High Mitochondrial B	0.186577
AACCAACTCGCTACGG	Prepro B	1.97382		AACCAACTCGCTACGG	Prepro B	0.413957
AACCAACTCGGATTAC	Kappa Pre B	0.366055		AACCAACTCGGATTAC	Kappa Pre B	1.90855
AACCAACTCTGGTTGA	Lambda Pre B	0.175791		AACCAACTCTGGTTGA	Lambda Pre B	0.6539
AACCACAAGACGGATC	Immature B	0.502859		AACCACAAGACGGATC	Immature B	0.479552
AACCACAAGATTGCGG	Lambda Pre B	0.442984		AACCACAAGATTGCGG	Lambda Pre B	1.89322
AACCACACAATAACGA	Kappa Pre B	0.28271		AACCACACAATAACGA	Kappa Pre B	2.9198
AACCACAGTCTCGCGA	Cycling Immature B	1.28741		AACCACAGTCTCGCGA	Cycling Immature B	0.6539
AACCACAGTCTTCCGT	Mature B	1.32386		AACCACAGTCTTCCGT	Mature B	0.186577
AACCACATCATAGGCT	Kappa Pre B	0.417993		AACCACATCATAGGCT	Kappa Pre B	2.35498
AACCACATCATGCGGC	PreBCRi I	0.553843		AACCACATCATGCGGC	PreBCRi I	0.802316
AACCACATCGCAATGT	Lambda Pre B	0.23828		AACCACATCGCAATGT	Lambda Pre B	1.79598
AACCATGAGGACAAGA	Pro B VDJ	1.19291		AACCATGAGGACAAGA	Pro B VDJ	0
AACCATGAGGAGGCAG	Mature B	0.23828		AACCATGAGGAGGCAG	Mature B	0.0976333
AACCATGAGGTAGTAT	Immature B	0.553843		AACCATGAGGTAGTAT	Immature B	0.847266
AACCATGAGTCACTCA	PreBCRi II S phase	0.730567		AACCATGAGTCACTCA	PreBCRi II S phase	0.75525
AACCATGCAATAGTCC	PreBCRi II G2/M phase	1.11724		AACCATGCAATAGTCC	PreBCRi II G2/M phase	1.77881
AACCATGCATACACCA	Cycling Pro B	1.3416		AACCATGCATACACCA	Cycling Pro B	0.186577
AACCATGGTAGATGTA	PreBCRi I	0.531504		AACCATGGTAGATGTA	PreBCRi I	0.75525
AACCATGGTATTTCCT	PreBCRd	1.34662		AACCATGGTATTTCCT	PreBCRd	0.268251
AACCATGGTCTATGAC	Plasma Cells	2.90253		AACCATGGTCTATGAC	Plasma Cells	1.90855
AACCATGGTGACACAG	PreBCRd	0.840054		AACCATGGTGACACAG	PreBCRd	0.413957
AACCATGGTTCGAACT	Mature B	0.230679		AACCATGGTTCGAACT	Mature B	0.186577
AACCATGTCCAAGAGG	PreBCRd	1.06894		AACCATGTCCAAGAGG	PreBCRd	0.599093
AACCATGTCGATCCCT	Kappa Pre B	0.473369		AACCATGTCGATCCCT	Kappa Pre B	1.32683
AACCCAAGTGGAGGTT	High Mitochondrial B	0.852422		AACCCAAGTGGAGGTT	High Mitochondrial B	0.599093
AACCCAATCACATCAG	PreBCRi I	0.345861		AACCCAATCACATCAG	PreBCRi I	0.413957
AACCCAATCGTCTCAC	Prepro B	1.48636		AACCCAATCGTCTCAC	Prepro B	0.0976333
AACCTGAAGGTCATCT	Pro B VDJ	1.48853		AACCTGAAGGTCATCT	Pro B VDJ	0.186577
AACCTGACAACAGCCC	Pro B VDJ	1.39063		AACCTGACAACAGCCC	Pro B VDJ	0.343755
AACCTGACAGCAGTTT	Immature B	0.48527		AACCTGACAGCAGTTT	Immature B	1.99587
AACCTGAGTTGCCGCA	Kappa Pre B	0.455249		AACCTGAGTTGCCGCA	Kappa Pre B	2.06324
AACCTGATCAAACGTC	Mature B	0.339038		AACCTGATCAAACGTC	Mature B	0.343755
AACCTTTAGCACCCAC	PreBCRi I	1.2357		AACCTTTAGCACCCAC	PreBCRi I	0.268251
AACCTTTCAAAGCACG	Prepro B	1.47762		AACCTTTCAAAGCACG	Prepro B	0.186577
AACCTTTCAAGCCCAC	Pro B VDJ	0.716585		AACCTTTCAAGCCCAC	Pro B VDJ	1.37982
AACCTTTCAAGTTCGT	PreBCRi II S phase	0.467366		AACCTTTCAAGTTCGT	PreBCRi II S phase	1.54588
AACCTTTCAAGTTGGG	PreBCRi I	1.07551		AACCTTTCAAGTTGGG	PreBCRi I	0.75525
AACCTTTCATATCTGG	High Mitochondrial B	0.352637		AACCTTTCATATCTGG	High Mitochondrial B	2.12635
AACCTTTCATCCGCGA	Mature B	0.151313		AACCTTTCATCCGCGA	Mature B	0.268251
AACCTTTGTACCAATC	Pro B VDJ	0.915919		AACCTTTGTACCAATC	Pro B VDJ	0.268251
AACCTTTGTAGGCAAC	Lambda Pre B	0.411646		AACCTTTGTAGGCAAC	Lambda Pre B	2.27392
AACCTTTGTTACTCAG	Lambda Pre B	0.508654		AACCTTTGTTACTCAG	Lambda Pre B	0.343755
AACCTTTGTTAGGAGC	PreBCRi I	0.183819		AACCTTTGTTAGGAGC	PreBCRi I	0.599093
AACCTTTTCGACATCA	Lambda Pre B	0.318285		AACCTTTTCGACATCA	Lambda Pre B	0.599093
AACCTTTTCGACGCTG	Immature B	0.591775		AACCTTTTCGACGCTG	Immature B	2.42089
AACCTTTTCGATTTCT	Cycling Pro B	1.1014		AACCTTTTCGATTTCT	Cycling Pro B	0.479552
AACGAAAAGCTCGGCT	Immature B	0.332168		AACGAAAAGCTCGGCT	Immature B	1.04593
AACGAAAAGGTAGATT	Mature B	0.297092		AACGAAAAGGTAGATT	Mature B	0.186577
AACGAAACACCGTCGA	Kappa Pre B	0.207523		AACGAAACACCGTCGA	Kappa Pre B	1.52378
AACGAAATCCACTGGG	Kappa Pre B	0.311271		AACGAAATCCACTGGG	Kappa Pre B	0.890283
AACGAAATCGGAAGGT	Cycling Pro B	1.81343		AACGAAATCGGAAGGT	Cycling Pro B	0.268251
AACGGGACACACTTAG	Cycling Pro B	1.93294		AACGGGACACACTTAG	Cycling Pro B	0.186577
AACGGGAGTTGAATCC	PreBCRd	1.40251		AACGGGAGTTGAATCC	PreBCRd	0.971133
AACGGGATCAAGCCGC	Lambda Pre B	0.325251		AACGGGATCAAGCCGC	Lambda Pre B	0.890283
AACGGGATCAAGTGTC	PreBCRd	0.975624		AACGGGATCAAGTGTC	PreBCRd	0
AACGGGATCCCTCATG	Prepro B	1.41426		AACGGGATCCCTCATG	Prepro B	0.268251
AACGGGATCGTGGACC	PreBCRi I	0.542736		AACGGGATCGTGGACC	PreBCRi I	0.802316
AACGGGATCGTGTTCC	PreBCRi I	1.4166		AACGGGATCGTGTTCC	PreBCRi I	1.82945
AACGGGATCGTTCTCG	PreBCRi II S phase	1.01121		AACGGGATCGTTCTCG	PreBCRi II S phase	1.52378
AACGGGATCTTGTTAC	Pro B VDJ	1.18706		AACGGGATCTTGTTAC	Pro B VDJ	0.479552
AACGTCAAGAATAGTC	PreBCRi II S phase	0.852422		AACGTCAAGAATAGTC	PreBCRi II S phase	0.343755
AACGTCAAGCGTCTGC	Lambda Pre B	0.22302		AACGTCAAGCGTCTGC	Lambda Pre B	0.931525
AACGTCAAGGATTTGA	Immature B	0.508654		AACGTCAAGGATTTGA	Immature B	1.14858
AACGTCAAGGGCAGAG	Kappa Pre B	0.461326		AACGTCAAGGGCAGAG	Kappa Pre B	0
AACGTCAAGTGAGCCA	Prepro B	1.68661		AACGTCAAGTGAGCCA	Prepro B	0.599093
AACGTCACAATCTGCA	Kappa Pre B	0.957347		AACGTCACAATCTGCA	Kappa Pre B	2.77093
AACGTCACACCTGCTT	Kappa Pre B	0.602353		AACGTCACACCTGCTT	Kappa Pre B	2.00971
AACGTCACACGCTTAA	PreBCRi I	1.36396		AACGTCACACGCTTAA	PreBCRi I	1.79598
AACGTCATCGCCTAGG	Mature B	0.304207		AACGTCATCGCCTAGG	Mature B	0.186577
AACGTCATCTTCACAT	Pro B VDJ	1.0853		AACGTCATCTTCACAT	Pro B VDJ	0.186577
AACTTCTAGGGTACGT	PreBCRi II S phase	0.872702		AACTTCTAGGGTACGT	PreBCRi II S phase	2.12635
AACTTCTCACTATCCC	Kappa Pre B	0.311271		AACTTCTCACTATCCC	Kappa Pre B	0.931525
AACTTCTCATCCGATA	Kappa Pre B	0.304207		AACTTCTCATCCGATA	Kappa Pre B	1.14858
AACTTCTGTAAGCAAT	PreBCRi II G2/M phase	1.59928		AACTTCTGTAAGCAAT	PreBCRi II G2/M phase	0.413957
AACTTCTTCAGCGCAC	Mature B	0.134655		AACTTCTTCAGCGCAC	Mature B	0
AACTTCTTCGATGCAT	Mature B	0.417993		AACTTCTTCGATGCAT	Mature B	0.599093
AACTTCTTCTCGCAGG	PreBCRd	1.58363		AACTTCTTCTCGCAGG	PreBCRd	0
AAGAACACACCACTGG	Mature B	0.366055		AAGAACACACCACTGG	Mature B	0.186577
AAGAACAGTTGATGTC	PreBCRi II S phase	0.802005		AAGAACAGTTGATGTC	PreBCRi II S phase	1.11552
AAGAACATCATAGCAC	PreBCRi II S phase	0.345861		AAGAACATCATAGCAC	PreBCRi II S phase	0.479552
AAGAACATCCAAAGGG	Mature B	0.900419		AAGAACATCCAAAGGG	Mature B	0.186577
AAGAACATCCGTGCGA	Lambda Pre B	0.449135		AAGAACATCCGTGCGA	Lambda Pre B	1.99587
AAGAACATCCTTGGAA	Mature B	0.379294		AAGAACATCCTTGGAA	Mature B	0.971133
AAGAACATCGTTGTAG	PreBCRd	1.51844		AAGAACATCGTTGTAG	PreBCRd	0.186577
AAGACAAAGGCGCTCT	Plasma Cells	2.41036		AAGACAAAGGCGCTCT	Plasma Cells	0.75525
AAGACAAGTGAATGAT	Cycling Pro B	1.12038		AAGACAAGTGAATGAT	Cycling Pro B	0.413957
AAGACAAGTGCTTATG	PreBCRi II S phase	0.508654		AAGACAAGTGCTTATG	PreBCRi II S phase	0.890283
AAGACAAGTGGACCTC	Lambda Pre B	0.23828		AAGACAAGTGGACCTC	Lambda Pre B	1.95316
AAGACAATCGTGGAAG	Plasma Cells	3.61239		AAGACAATCGTGGAAG	Plasma Cells	0.413957
AAGACAATCTGGTTGA	Prepro B	1.0853		AAGACAATCTGGTTGA	Prepro B	0.268251
AAGACTCAGTGGTTGG	Pro B VDJ	1.42588		AAGACTCAGTGGTTGG	Pro B VDJ	0.479552
AAGACTCAGTTTCAGC	PreBCRi I	1.3315		AAGACTCAGTTTCAGC	PreBCRi I	0.479552
AAGACTCCACAAGCTT	PreBCRd	1.53099		AAGACTCCACAAGCTT	PreBCRd	0.541108
AAGACTCCACTTCAAG	Prepro B	1.46216		AAGACTCCACTTCAAG	Prepro B	0
AAGACTCCATTGACTG	Immature B	0.405259		AAGACTCCATTGACTG	Immature B	1.5675
AAGACTCTCACCATCC	Prepro B	1.6937		AAGACTCTCACCATCC	Prepro B	0.0976333
AAGACTCTCATTGTGG	Cycling Pro B	1.06231		AAGACTCTCATTGTGG	Cycling Pro B	0.186577
AAGACTCTCCTTCACG	Lambda Pre B	0.260742		AAGACTCTCCTTCACG	Lambda Pre B	2.10158
AAGACTCTCGTCCTTG	Kappa Pre B	0.48527		AAGACTCTCGTCCTTG	Kappa Pre B	1.76134
AAGATAGAGTGTTCCA	Mature B	1.18118		AAGATAGAGTGTTCCA	Mature B	0.931525
AAGATAGCAGTATTCG	PreBCRi I	1.07879		AAGATAGCAGTATTCG	PreBCRi I	1.2116
AAGATAGGTGGTCCCA	Cycling Pro B	1.13284		AAGATAGGTGGTCCCA	Cycling Pro B	0.186577
AAGATAGTCGATGGAG	High Mitochondrial B	0.167698		AAGATAGTCGATGGAG	High Mitochondrial B	0.0976333
AAGCATCAGCCTATCA	Kappa Pre B	0.508654		AAGCATCAGCCTATCA	Kappa Pre B	2.15052
AAGCATCCACGACGTC	Mature B	0.23828		AAGCATCCACGACGTC	Mature B	0.186577
AAGCATCCACGGTGTC	Immature B	0.275441		AAGCATCCACGGTGTC	Immature B	0.890283
AAGCATCGTATCAGCT	PreBCRi I	0.927389		AAGCATCGTATCAGCT	PreBCRi I	0.186577
AAGCATCGTGAGACGT	Lambda Pre B	0.304207		AAGCATCGTGAGACGT	Lambda Pre B	1.08133
AAGCATCTCCCTGGTT	Kappa Pre B	0.339038		AAGCATCTCCCTGGTT	Kappa Pre B	2.3051
AAGCATCTCGATACGT	Cycling Pro B	1.50573		AAGCATCTCGATACGT	Cycling Pro B	0.268251
AAGCATCTCGCCAACG	Mature B	0.856511		AAGCATCTCGCCAACG	Mature B	0.479552
AAGCATCTCTACTTCA	Immature B	0.297092		AAGCATCTCTACTTCA	Immature B	0.413957
AAGCCATAGGCAGGGA	Immature B	0.297092		AAGCCATAGGCAGGGA	Immature B	0.343755
AAGCCATAGTTACGTC	Pro B VDJ	1.14515		AAGCCATAGTTACGTC	Pro B VDJ	0.6539
AAGCCATAGTTGGACG	Pro B VDJ	1.08854		AAGCCATAGTTGGACG	Pro B VDJ	0.343755
AAGCCATCAAATGCGG	Kappa Pre B	0.570276		AAGCCATCAAATGCGG	Kappa Pre B	1.66911
AAGCCATGTAGATCGG	Immature B	0.332168		AAGCCATGTAGATCGG	Immature B	1.87766
AAGCCATGTTCCTAGA	Cycling Pro B	1.44871		AAGCCATGTTCCTAGA	Cycling Pro B	0.0976333
AAGCCATTCTCCGTGT	Kappa Pre B	0.602353		AAGCCATTCTCCGTGT	Kappa Pre B	1.50118
AAGCGAGCACCCAACG	PreBCRi I	0.398831		AAGCGAGCACCCAACG	PreBCRi I	1.08133
AAGCGAGGTGGTTTAC	Mature B	0.332168		AAGCGAGGTGGTTTAC	Mature B	0.343755
AAGCGAGGTTCGTACA	Immature B	0.12622		AAGCGAGGTTCGTACA	Immature B	0.186577
AAGCGTTAGAGCAAGA	Prepro B	1.50146		AAGCGTTAGAGCAAGA	Prepro B	0.186577
AAGCGTTAGCGCTGAA	Mature B	0.618014		AAGCGTTAGCGCTGAA	Mature B	0.343755
AAGCGTTTCCACCTGT	Pro B VDJ	1.21311		AAGCGTTTCCACCTGT	Pro B VDJ	0.541108
AAGCGTTTCGCGGACT	PreBCRi I	0.591775		AAGCGTTTCGCGGACT	PreBCRi I	0.6539
AAGCGTTTCGGCATTA	PreBCRd	1.96846		AAGCGTTTCGGCATTA	PreBCRd	0.343755
AAGCGTTTCTAGACCA	PreBCRi I	0.819095		AAGCGTTTCTAGACCA	PreBCRi I	1.70703
AAGGAATAGAGCTTTC	PreBCRi I	0.385849		AAGGAATAGAGCTTTC	PreBCRi I	0
AAGGAATAGGGAGGAC	High Mitochondrial B	0.819095		AAGGAATAGGGAGGAC	High Mitochondrial B	1.00923
AAGGAATCAAAGCTCT	Cycling Pro B	1.10459		AAGGAATCAAAGCTCT	Cycling Pro B	0.268251
AAGGAATCAATACCCA	Immature B	0.542736		AAGGAATCAATACCCA	Immature B	0.6539
AAGGAATCACCCGTAG	PreBCRd	1.92596		AAGGAATCACCCGTAG	PreBCRd	0.479552
AAGGAATCATCCGGTG	PreBCRi I	1.02509		AAGGAATCATCCGGTG	PreBCRi I	0.599093
AAGGAATGTACCCACG	Mature B	0.304207		AAGGAATGTACCCACG	Mature B	0.343755
AAGGAATGTACGTGTT	Cycling Pro B	0.831723		AAGGAATGTACGTGTT	Cycling Pro B	0.599093
AAGGAATGTAGTCGGA	PreBCRi I	0.831723		AAGGAATGTAGTCGGA	PreBCRi I	1.18059
AAGGAATTCAAGTCGT	PreBCRi I	0.697632		AAGGAATTCAAGTCGT	PreBCRi I	0.268251
AAGGAATTCACTAGCA	Plasma Cells	2.88336		AAGGAATTCACTAGCA	Plasma Cells	0
AAGGAATTCCTACCGT	Mature B	1.44418		AAGGAATTCCTACCGT	Mature B	1.04593
AAGGAATTCTCGGTCT	Cycling Pro B	1.52683		AAGGAATTCTCGGTCT	Cycling Pro B	0.186577
AAGGTAAAGTACCCTA	Cycling Immature B	0.332168		AAGGTAAAGTACCCTA	Cycling Immature B	1.18059
AAGGTAACACCTGAAT	Cycling Immature B	0.311271		AAGGTAACACCTGAAT	Cycling Immature B	1.47806
AAGGTAACACTAGGCC	Lambda Pre B	0.297092		AAGGTAACACTAGGCC	Lambda Pre B	1.6297
AAGGTAACATCAGCTA	Immature B	0.25331		AAGGTAACATCAGCTA	Immature B	0.186577
AAGGTAAGTGCCTGAC	Immature B	0.297092		AAGGTAAGTGCCTGAC	Immature B	1.6297
AAGGTAAGTGGTAATA	High Mitochondrial B	0.49703		AAGGTAAGTGGTAATA	High Mitochondrial B	1.45439
AAGGTAAGTGGTCTAT	Immature B	0.392361		AAGGTAAGTGGTCTAT	Immature B	0.343755
AAGGTAATCATACGGT	Kappa Pre B	1.23849		AAGGTAATCATACGGT	Kappa Pre B	2.36467
AAGTACCAGACATGCG	PreBCRd	1.45321		AAGTACCAGACATGCG	PreBCRd	0.268251
AAGTACCAGAGCCATG	Lambda Pre B	0.398831		AAGTACCAGAGCCATG	Lambda Pre B	1.11552
AAGTACCAGAGCCCAA	PreBCRi I	0.117714		AAGTACCAGAGCCCAA	PreBCRi I	0.413957
AAGTACCAGCGCCATC	Cycling Pro B	1.3315		AAGTACCAGCGCCATC	Cycling Pro B	0.186577
AAGTACCCACATTCTT	Kappa Pre B	0.359369		AAGTACCCACATTCTT	Kappa Pre B	2.03683
AAGTACCCAGGTTTAC	PreBCRi II S phase	0.793349		AAGTACCCAGGTTTAC	PreBCRi II S phase	1.24167
AAGTCGTAGCCGTCGT	High Mitochondrial B	0.442984		AAGTCGTAGCCGTCGT	High Mitochondrial B	1.04593
AAGTCGTAGTCGTCTA	Lambda Pre B	0.392361		AAGTCGTAGTCGTCTA	Lambda Pre B	0.890283
AAGTCGTCAATAGAGT	Immature B	0.392361		AAGTCGTCAATAGAGT	Immature B	0.186577
AAGTCGTCAATGGCCC	Kappa Pre B	0.840054		AAGTCGTCAATGGCCC	Kappa Pre B	1.84578
AAGTCGTGTCACATTG	PreBCRi I	1.12038		AAGTCGTGTCACATTG	PreBCRi I	0.6539
AAGTCGTGTCCGGCAT	Cycling Immature B	0.71188		AAGTCGTGTCCGGCAT	Cycling Immature B	0.890283
AAGTCGTGTGCCCTTT	Immature B	0.744356		AAGTCGTGTGCCCTTT	Immature B	0.599093
AAGTCGTGTGTGAGCA	PreBCRi I	0.411646		AAGTCGTGTGTGAGCA	PreBCRi I	0.268251
AAGTCGTGTGTTACAC	Lambda Pre B	0.502859		AAGTCGTGTGTTACAC	Lambda Pre B	0.705858
AAGTGAAAGAGTGTGC	Mature B	0.548305		AAGTGAAAGAGTGTGC	Mature B	0.802316
AAGTGAAAGATTGATG	PreBCRi I	0.912067		AAGTGAAAGATTGATG	PreBCRi I	0.343755
AAGTGAAAGGCCTTCG	Immature B	0.537135		AAGTGAAAGGCCTTCG	Immature B	0.75525
AAGTGAACACGTGAGA	Kappa Pre B	0.411646		AAGTGAACACGTGAGA	Kappa Pre B	2.05012
AAGTGAAGTGACATCT	Pro B VDJ	0.753444		AAGTGAAGTGACATCT	Pro B VDJ	0.186577
AAGTGAATCCATACAG	Lambda Pre B	0.275441		AAGTGAATCCATACAG	Lambda Pre B	2.53283
AAGTTCGAGCGTCTGC	Immature B	0.23828		AAGTTCGAGCGTCTGC	Immature B	0.268251
AAGTTCGCAGGTCAAG	Mature B	0.81485		AAGTTCGCAGGTCAAG	Mature B	0.0976333
AAGTTCGCATAGATGA	PreBCRi I	0.8807		AAGTTCGCATAGATGA	PreBCRi I	0.705858
AAGTTCGCATCACCAA	Plasma Cells	1.02164		AAGTTCGCATCACCAA	Plasma Cells	0.479552
AAGTTCGCATCAGTCA	Immature B	0.514415		AAGTTCGCATCAGTCA	Immature B	1.04593
AAGTTCGCATCCGAGC	Cycling Pro B	1.40958		AAGTTCGCATCCGAGC	Cycling Pro B	0.931525
AAGTTCGGTCAGGAGT	PreBCRi I	0.908199		AAGTTCGGTCAGGAGT	PreBCRi I	0.479552
AAGTTCGGTCCAGTTA	Mature B	0.352637		AAGTTCGGTCCAGTTA	Mature B	0.413957
AAGTTCGTCTTGGATG	High Mitochondrial B	2.07408		AAGTTCGTCTTGGATG	High Mitochondrial B	0.599093
AATAGAGAGGAAGTAG	PreBCRi I	1.28209		AATAGAGAGGAAGTAG	PreBCRi I	1.04593
AATAGAGAGTGGTTCT	Immature B	0.230679		AATAGAGAGTGGTTCT	Immature B	0.268251
AATAGAGGTCTAGATC	Lambda Pre B	0.345861		AATAGAGGTCTAGATC	Lambda Pre B	1.18059
AATAGAGGTGGGTCAA	Immature B	0.424299		AATAGAGGTGGGTCAA	Immature B	0.541108
AATAGAGTCACCGGTG	Kappa Pre B	0.502859		AATAGAGTCACCGGTG	Kappa Pre B	1.60939
AATAGAGTCGCCACTT	PreBCRi II S phase	0.8807		AATAGAGTCGCCACTT	PreBCRi II S phase	2.08896
AATAGAGTCTTCCAGC	Cycling Pro B	1.32642		AATAGAGTCTTCCAGC	Cycling Pro B	0.186577
AATCACGAGACCCTTA	PreBCRi I	0.946217		AATCACGAGACCCTTA	PreBCRi I	0.186577
AATCACGAGACTGGGT	Kappa Pre B	0.385849		AATCACGAGACTGGGT	Kappa Pre B	1.58867
AATCACGAGCGAAACC	PreBCRi I	0.372696		AATCACGAGCGAAACC	PreBCRi I	1.43015
AATCACGAGGAATCGC	Mature B	0.289927		AATCACGAGGAATCGC	Mature B	0.186577
AATCACGCACTAACCA	Kappa Pre B	0.25331		AATCACGCACTAACCA	Kappa Pre B	2.58055
AATCACGCAGCGTATT	PreBCRi I	0.597078		AATCACGCAGCGTATT	PreBCRi I	1.08133
AATCACGCATCTTAGG	Mature B	1.63924		AATCACGCATCTTAGG	Mature B	0.0976333
AATCACGTCACCTGTC	Mature B	0.491167		AATCACGTCACCTGTC	Mature B	0.413957
AATCACGTCTAGAGCT	PreBCRi I	0.860583		AATCACGTCTAGAGCT	PreBCRi I	0.413957
AATCGACAGGGATCAC	Immature B	0.215302		AATCGACAGGGATCAC	Immature B	0.541108
AATCGACCACCCTATC	PreBCRi I	0.449135		AATCGACCACCCTATC	PreBCRi I	1.08133
AATCGACCAGAAGTGC	Prepro B	1.31099		AATCGACCAGAAGTGC	Prepro B	0.343755
AATCGACGTAACGGTG	PreBCRi I	0.827531		AATCGACGTAACGGTG	PreBCRi I	1.54588
AATCGACGTTTGATCG	PreBCRi II G2/M phase	1.07551		AATCGACGTTTGATCG	PreBCRi II G2/M phase	0.847266
AATCGACTCAATCAGC	Lambda Pre B	0.297092		AATCGACTCAATCAGC	Lambda Pre B	1.18059
AATCGACTCCTCTAGC	PreBCRi I	0.931183		AATCGACTCCTCTAGC	PreBCRi I	0.479552
AATCGACTCTGGACCG	Kappa Pre B	0.957347		AATCGACTCTGGACCG	Kappa Pre B	0.75525
AATCGTGAGTGGGAAA	Immature B	0.663577		AATCGTGAGTGGGAAA	Immature B	1.50118
AATCGTGCAGAGACTG	Mature B	1.53307		AATCGTGCAGAGACTG	Mature B	0.343755
AATCGTGCAGCAGTCC	Cycling Pro B	0.721267		AATCGTGCAGCAGTCC	Cycling Pro B	0.0976333
AATCGTGGTTGCCATA	PreBCRi II S phase	0.607601		AATCGTGGTTGCCATA	PreBCRi II S phase	0.186577
AATCGTGTCAAGGTGG	Prepro B	1.73861		AATCGTGTCAAGGTGG	Prepro B	0.268251
AATCGTGTCCATTCAT	PreBCRi I	0.289927		AATCGTGTCCATTCAT	PreBCRi I	0
AATCGTGTCGTCAAAC	Kappa Pre B	0.827531		AATCGTGTCGTCAAAC	Kappa Pre B	1.2116
AATCGTGTCGTCCTCA	High Mitochondrial B	0.143018		AATCGTGTCGTCCTCA	High Mitochondrial B	1.5675
AATGAAGAGATCCCAT	Kappa Pre B	0.398831		AATGAAGAGATCCCAT	Kappa Pre B	2.00971
AATGAAGAGTAACAGT	High Mitochondrial B	0.618014		AATGAAGAGTAACAGT	High Mitochondrial B	0.847266
AATGAAGCACTGCGAC	Kappa Pre B	0.352637		AATGAAGCACTGCGAC	Kappa Pre B	1.6297
AATGAAGCATCTATCT	Pro B VDJ	1.21025		AATGAAGCATCTATCT	Pro B VDJ	0
AATGAAGGTACGCTTA	PreBCRi I	0.392361		AATGAAGGTACGCTTA	PreBCRi I	0.890283
AATGAAGGTATCGAAA	Immature B	0.311271		AATGAAGGTATCGAAA	Immature B	0.268251
AATGAAGGTCGTACAT	Kappa Pre B	0.28271		AATGAAGGTCGTACAT	Kappa Pre B	0.931525
AATGAAGGTTCCGGTG	Kappa Pre B	0.325251		AATGAAGGTTCCGGTG	Kappa Pre B	2.13851
AATGAAGTCCGTAGTA	Kappa Pre B	0.461326		AATGAAGTCCGTAGTA	Kappa Pre B	1.52378
AATGAAGTCGCATAGT	Lambda Pre B	0.175791		AATGAAGTCGCATAGT	Lambda Pre B	1.66911
AATGAAGTCGCCCAGA	Immature B	0.372696		AATGAAGTCGCCCAGA	Immature B	0.268251
AATGAAGTCGGTCGGT	Mature B	0.28271		AATGAAGTCGGTCGGT	Mature B	0.186577
AATGAAGTCGTTCTCG	PreBCRd	1.63738		AATGAAGTCGTTCTCG	PreBCRd	0.413957
AATGACCGTCGTACTA	Cycling Pro B	1.2045		AATGACCGTCGTACTA	Cycling Pro B	0.268251
AATGACCGTCTTTCAT	Prepro B	1.67046		AATGACCGTCTTTCAT	Prepro B	0.343755
AATGACCGTGCCCTTT	Kappa Pre B	0.352637		AATGACCGTGCCCTTT	Kappa Pre B	1.43015
AATGACCTCCGTGACG	Pro B VDJ	0.915919		AATGACCTCCGTGACG	Pro B VDJ	0.599093
AATGACCTCGCCTTTG	Kappa Pre B	0.379294		AATGACCTCGCCTTTG	Kappa Pre B	1.6496
AATGACCTCGTTCGCT	PreBCRi I	0.424299		AATGACCTCGTTCGCT	PreBCRi I	1.24167
AATGACCTCTACACAG	High Mitochondrial B	1.69723		AATGACCTCTACACAG	High Mitochondrial B	0.343755
AATGACCTCTTGAGCA	High Mitochondrial B	1.19872		AATGACCTCTTGAGCA	High Mitochondrial B	0.268251
AATGCCAAGATCCTAC	Kappa Pre B	0.491167		AATGCCAAGATCCTAC	Kappa Pre B	0.971133
AATGCCAAGCTCCCTT	Prepro B	1.64111		AATGCCAAGCTCCCTT	Prepro B	1.14858
AATGCCAAGGCTAACG	PreBCRi I	0.810586		AATGCCAAGGCTAACG	PreBCRi I	0.343755
AATGCCAAGTCATGGG	Lambda Pre B	0.473369		AATGCCAAGTCATGGG	Lambda Pre B	0.971133
AATGCCAAGTCGCCCA	Lambda Pre B	1.04557		AATGCCAAGTCGCCCA	Lambda Pre B	2.78369
AATGCCACAACCGCCA	Lambda Pre B	0.964698		AATGCCACAACCGCCA	Lambda Pre B	1.11552
AATGCCACAGCATTGT	Mature B	0.245823		AATGCCACAGCATTGT	Mature B	0.268251
AATGCCACATACCATG	Immature B	0.23828		AATGCCACATACCATG	Immature B	1.11552
AATGCCAGTATGAGCG	Lambda Pre B	0.449135		AATGCCAGTATGAGCG	Lambda Pre B	2.12635
AATGCCAGTTATCTTC	PreBCRi I	0.780224		AATGCCAGTTATCTTC	PreBCRi I	0.186577
AATGCCAGTTGCCATA	PreBCRd	1.09177		AATGCCAGTTGCCATA	PreBCRd	0.413957
AATGCCATCCAAGAGG	PreBCRi II S phase	0.892578		AATGCCATCCAAGAGG	PreBCRi II S phase	0.6539
AATGCCATCCAGTGCG	Mature B	0.199684		AATGCCATCCAGTGCG	Mature B	0.0976333
AATGGAAAGAAGAACG	Pro B VDJ	1.33657		AATGGAAAGAAGAACG	Pro B VDJ	0.186577
AATGGAAAGGATTTCC	Kappa Pre B	0.275441		AATGGAAAGGATTTCC	Kappa Pre B	1.08133
AATGGAAAGTTCCTGA	Immature B	0.352637		AATGGAAAGTTCCTGA	Immature B	2.28442
AATGGAACAGAACATA	PreBCRi II G2/M phase	1.54133		AATGGAACAGAACATA	PreBCRi II G2/M phase	1.58867
AATGGAACAGACATCT	PreBCRi I	0.810586		AATGGAACAGACATCT	PreBCRi I	1.11552
AATGGAACATTGTCGA	Mature B	0.405259		AATGGAACATTGTCGA	Mature B	0
AATGGAAGTAATGCGG	Pro B VDJ	1.37617		AATGGAAGTAATGCGG	Pro B VDJ	0.599093
AATGGAAGTAGCGCCT	Immature B	0.417993		AATGGAAGTAGCGCCT	Immature B	0.413957
AATGGAAGTCATACCA	Lambda Pre B	0.311271		AATGGAAGTCATACCA	Lambda Pre B	0.971133
AATGGAAGTCCGGTCA	Kappa Pre B	0.183819		AATGGAAGTCCGGTCA	Kappa Pre B	0.343755
AATGGAAGTGATGTAA	Kappa Pre B	0.559351		AATGGAAGTGATGTAA	Kappa Pre B	1.74356
AATGGAAGTGTCTAAC	PreBCRi I	0.896506		AATGGAAGTGTCTAAC	PreBCRi I	1.43015
AATGGAAGTTCCAGGC	Kappa Pre B	0.297092		AATGGAAGTTCCAGGC	Kappa Pre B	1.77881
AATGGAATCGAACCAT	Immature B	0.23828		AATGGAATCGAACCAT	Immature B	0.971133
AATGGAATCGACCACG	Mature B	0.260742		AATGGAATCGACCACG	Mature B	0.479552
AATGGAATCGGCAGTC	Immature B	0.352637		AATGGAATCGGCAGTC	Immature B	0.343755
AATGGCTAGTTGGGAC	Mature B	0.436794		AATGGCTAGTTGGGAC	Mature B	0.186577
AATGGCTCAAAGAGTT	PreBCRi II G2/M phase	1.35656		AATGGCTCAAAGAGTT	PreBCRi II G2/M phase	2.50809
AATGGCTCACCATAAC	Kappa Pre B	1.02164		AATGGCTCACCATAAC	Kappa Pre B	0.0976333
AATGGCTCAGCAGTGA	Mature B	0.268118		AATGGCTCAGCAGTGA	Mature B	0.0976333
AATGGCTCAGGTGTGA	PreBCRi I	0.852422		AATGGCTCAGGTGTGA	PreBCRi I	1.11552
AATGGCTGTGACTATC	Immature B	2.21886		AATGGCTGTGACTATC	Immature B	0.413957
AATGGCTTCCTGTACC	PreBCRi I	1.00066		AATGGCTTCCTGTACC	PreBCRi I	0.847266
AATGGCTTCTGGGATT	Kappa Pre B	0.339038		AATGGCTTCTGGGATT	Kappa Pre B	3.12873
AATTCCTAGACCAAGC	Immature B	0.215302		AATTCCTAGACCAAGC	Immature B	1.4053
AATTCCTAGATAACAC	Immature B	0.230679		AATTCCTAGATAACAC	Immature B	0.75525
AATTCCTAGCGCATCC	Mature B	0.289927		AATTCCTAGCGCATCC	Mature B	0.413957
AATTCCTAGGACATCG	Kappa Pre B	0.245823		AATTCCTAGGACATCG	Kappa Pre B	0.802316
AATTCCTCACATGAAA	Immature B	0.0740638		AATTCCTCACATGAAA	Immature B	0.186577
AATTCCTCAGCGTGCT	PreBCRd	1.42125		AATTCCTCAGCGTGCT	PreBCRd	0.802316
AATTCCTCATTCAGGT	PreBCRd	1.04557		AATTCCTCATTCAGGT	PreBCRd	0.268251
AATTCCTGTTGGTGTT	PreBCRi II G2/M phase	0.581083		AATTCCTGTTGGTGTT	PreBCRi II G2/M phase	0.0976333
AATTCCTTCGAGTCTA	Mature B	0.318285		AATTCCTTCGAGTCTA	Mature B	0.268251
AATTTCCAGGTCGTGA	PreBCRd	0.793349		AATTTCCAGGTCGTGA	PreBCRd	0.705858
AATTTCCCAATGTGGG	Lambda Pre B	0.339038		AATTTCCCAATGTGGG	Lambda Pre B	0.599093
AATTTCCCAGGATCTT	Mature B	0.159539		AATTTCCCAGGATCTT	Mature B	0
AATTTCCCATAATCGC	Mature B	1.77019		AATTTCCCATAATCGC	Mature B	0.268251
AATTTCCCATTGTGCA	Lambda Pre B	0.311271		AATTTCCCATTGTGCA	Lambda Pre B	1.43015
AATTTCCGTGCCTACG	Immature B	0.430566		AATTTCCGTGCCTACG	Immature B	1.2116
AATTTCCGTTCAAAGA	PreBCRi I	0.888634		AATTTCCGTTCAAAGA	PreBCRi I	0.802316
AATTTCCTCTCGCTCA	Immature B	0.48527		AATTTCCTCTCGCTCA	Immature B	2.49125
ACAAAGACAGCACAAG	Mature B	0.268118		ACAAAGACAGCACAAG	Mature B	0.343755
ACAAAGACATAATGCC	Plasma Cells	2.75259		ACAAAGACATAATGCC	Plasma Cells	0.343755
ACAAAGAGTACGATTC	PreBCRi I	0.900419		ACAAAGAGTACGATTC	PreBCRi I	1.00923
ACAAAGAGTGAGATCG	Kappa Pre B	1.03879		ACAAAGAGTGAGATCG	Kappa Pre B	1.72546
ACAAAGATCGCGTAGC	Pro B VDJ	1.44418		ACAAAGATCGCGTAGC	Pro B VDJ	0.343755
ACAAAGATCTAATTCC	Kappa Pre B	0.318285		ACAAAGATCTAATTCC	Kappa Pre B	2.80873
ACAAAGATCTTACGTT	PreBCRd	1.12974		ACAAAGATCTTACGTT	PreBCRd	0.413957
ACAACCAAGATTGGGC	PreBCRi I	0.982843		ACAACCAAGATTGGGC	PreBCRi I	1.04593
ACAACCAAGCGACTAG	Mature B	0.508654		ACAACCAAGCGACTAG	Mature B	0.343755
ACAACCACAGTACTAC	Kappa Pre B	0.716585		ACAACCACAGTACTAC	Kappa Pre B	1.74356
ACAACCACATAATGCC	Kappa Pre B	0.385849		ACAACCACATAATGCC	Kappa Pre B	2.58055
ACAACCAGTGAGCGAT	PreBCRi I	0.744356		ACAACCAGTGAGCGAT	PreBCRi I	0.931525
ACAACCATCGAGGCAA	Kappa Pre B	0.392361		ACAACCATCGAGGCAA	Kappa Pre B	1.35368
ACAAGCTAGCGTGAAC	Kappa Pre B	0.479337		ACAAGCTAGCGTGAAC	Kappa Pre B	1.70703
ACAAGCTCAACCCGCA	Pro B VDJ	1.13284		ACAAGCTCAACCCGCA	Pro B VDJ	0.186577
ACAAGCTGTACTCAAC	Cycling Pro B	1.79604		ACAAGCTGTACTCAAC	Cycling Pro B	0.186577
ACAAGCTGTATGACAA	Pro B VDJ	0.852422		ACAAGCTGTATGACAA	Pro B VDJ	0.268251
ACAAGCTTCGTGTGAT	Pro B VDJ	0.949941		ACAAGCTTCGTGTGAT	Pro B VDJ	0.186577
ACACAGTAGCAATTCC	Kappa Pre B	0.207523		ACACAGTAGCAATTCC	Kappa Pre B	1.04593
ACACAGTAGGAAGTCC	Lambda Pre B	0.602353		ACACAGTAGGAAGTCC	Lambda Pre B	2.13851
ACACAGTGTATCGTGT	Mature B	1.6261		ACACAGTGTATCGTGT	Mature B	0.705858
ACACAGTGTGTCCATA	Lambda Pre B	0.260742		ACACAGTGTGTCCATA	Lambda Pre B	0.802316
ACACAGTTCTCGTCAC	PreBCRi I	0.442984		ACACAGTTCTCGTCAC	PreBCRi I	1.14858
ACACCAAAGATGTTCC	PreBCRi II S phase	0.559351		ACACCAAAGATGTTCC	PreBCRi II S phase	0.802316
ACACCAAAGGAATCGC	Lambda Pre B	0.366055		ACACCAAAGGAATCGC	Lambda Pre B	1.6496
ACACCAACAACCGTAT	Kappa Pre B	0.430566		ACACCAACAACCGTAT	Kappa Pre B	1.29924
ACACCAAGTCCACAGC	PreBCRi I	0.819095		ACACCAAGTCCACAGC	PreBCRi I	0.0976333
ACACCAAGTCCCACGA	Kappa Pre B	0.417993		ACACCAAGTCCCACGA	Kappa Pre B	2.26331
ACACCAAGTGAAAGTT	PreBCRi I	0.888634		ACACCAAGTGAAAGTT	PreBCRi I	1.43015
ACACCAAGTTAGGGTG	PreBCRi I	0.904317		ACACCAAGTTAGGGTG	PreBCRi I	1.27087
ACACCAAGTTTACGAC	Cycling Immature B	0.797687		ACACCAAGTTTACGAC	Cycling Immature B	0.186577
ACACCAATCCTACAAG	Pro B VDJ	1.50999		ACACCAATCCTACAAG	Pro B VDJ	0.268251
ACACCAATCGTGTCAA	Pro B VDJ	1.32386		ACACCAATCGTGTCAA	Pro B VDJ	1.76134
ACACCAATCTATTGTC	Kappa Pre B	0.430566		ACACCAATCTATTGTC	Kappa Pre B	2.54095
ACACGCGAGGTTTACC	Pro B VDJ	1.21311		ACACGCGAGGTTTACC	Pro B VDJ	0.343755
ACACGCGCAAGCCATT	Immature B	0.297092		ACACGCGCAAGCCATT	Immature B	0.599093
ACACGCGCAAGTATAG	Lambda Pre B	0.230679		ACACGCGCAAGTATAG	Lambda Pre B	1.6496
ACACGCGCACCAGCTG	PreBCRi I	0.840054		ACACGCGCACCAGCTG	PreBCRi I	0.186577
ACACGCGCAGCGTTGC	Lambda Pre B	0.352637		ACACGCGCAGCGTTGC	Lambda Pre B	1.50118
ACACGCGCATGACTCA	Lambda Pre B	0.864639		ACACGCGCATGACTCA	Lambda Pre B	1.68825
ACACGCGGTATGGAAT	Plasma Cells	1.11724		ACACGCGGTATGGAAT	Plasma Cells	0.413957
ACACGCGGTCAGCTTA	Plasma Cells	1.2578		ACACGCGGTCAGCTTA	Plasma Cells	0.186577
ACACGCGGTTGCCTAA	Prepro B	1.1482		ACACGCGGTTGCCTAA	Prepro B	0.413957
ACACGCGTCCATCCGT	Kappa Pre B	0.97924		ACACGCGTCCATCCGT	Kappa Pre B	1.98184
ACACTGAAGCCATTGT	Lambda Pre B	1.27406		ACACTGAAGCCATTGT	Lambda Pre B	0.75525
ACACTGAAGGTGAGCT	Kappa Pre B	0.275441		ACACTGAAGGTGAGCT	Kappa Pre B	2.21971
ACACTGACAAGTGTCT	Plasma Cells	1.9371		ACACTGACAAGTGTCT	Plasma Cells	2.47411
ACACTGACACAGTGAG	Prepro B	1.3213		ACACTGACACAGTGAG	Prepro B	0.343755
ACACTGACACTACACA	PreBCRd	1.55563		ACACTGACACTACACA	PreBCRd	0.6539
ACACTGACAGGAGGAG	Kappa Pre B	0.653629		ACACTGACAGGAGGAG	Kappa Pre B	1.58867
[truncated: 6,989 more rows]

## Sheet: Fig. 4b
Bach2 expression value				Cd74 expression value				Cxcr4 expression value				Cd44 expression value
[truncated: 7,455 more rows]

[truncated: 6 more sheets: Fig. S1b, Fig. S3a, Fig. S3b, Fig. S4d, Fig. S5c, Fig. S6b]
